# Supplementary material for: iTRAQ-based quantitative proteomic analysis of salt stress in Spica Prunellae
Source: Sci Rep. 2019 Jul 3;9:9590. doi: 10.1038/s41598-019-46043-9 (PMC6610069; doi:10.1038/s41598-019-46043-9)
Supplement: Supplementary file 1 — Dataset 1 [file 41598_2019_46043_MOESM1_ESM.zip]

Archive with 5 entries (5 files):
- Supplementary/Supplementary Table S1.xlsx
- Supplementary/Supplementary Table S2.xlsx
- Supplementary/Supplementary Table S3.xlsx
- Supplementary/Supplementary Table S4.xlsx
- Supplementary/Supplementary Table S5.xlsx
