# Supplementary material for: iTRAQ-based quantitative proteomic analysis of salt stress in Spica Prunellae
Source: Sci Rep. 2019 Jul 3;9:9590. doi: 10.1038/s41598-019-46043-9 (PMC6610069; doi:10.1038/s41598-019-46043-9)
Supplement: Supplementary file 1 — Dataset 1 [file 41598_2019_46043_MOESM1_ESM.zip › Supplementary/Supplementary Table S1.xlsx]

## Sheet: Chosen
N	Unused	Total	%Cov	%Cov(50)	%Cov(95)	Accession	Name	Species	Peptides(95%)	114:113	PVal 114:113	EF 114:113	LowerCI 114:113	UpperCI 114:113	115:113	PVal 115:113	EF 115:113	LowerCI 115:113	UpperCI 115:113	116:113	PVal 116:113	EF 116:113	LowerCI 116:113	UpperCI 116:113	117:113	PVal 117:113	EF 117:113	LowerCI 117:113	UpperCI 117:113	118:113	PVal 118:113	EF 118:113	LowerCI 118:113	UpperCI 118:113	119:113	PVal 119:113	EF 119:113	LowerCI 119:113	UpperCI 119:113	121:113	PVal 121:113	EF 121:113	LowerCI 121:113	UpperCI 121:113
1	171.91	171.91	97.89	91.54	84.57	Pr_PRUVU_84530_1 179-1600(-)	Pr_PRUVU_84530_1 179-1600(-)		1066	1.00925	0.0499642	1	1.00925	1.00925	1	0.58388	1	1	1	0.972747	0.0411174	1	0.972747	0.972747	1.00925	0.459647	1	1.00925	1.00925	1.01859	0.0244411	1	1.01859	1.01859	1.00925	0.142853	1	1.00925	1.00925	0.972747	0.437817	1	0.972747	0.972747
2	128.96	129.03	94.35	93.48	84.35	Pr_PRUVU_26341_1 185-1567(-)	Pr_PRUVU_26341_1 185-1567(-)		718	0.972747	0.41174	1.00925	0.963829	0.981748	0.972747	0.254383	1.00925	0.963829	0.981748	0.903649	4.60177e-05	1.00925	0.895365	0.912011	1	0.872015	1.00925	0.990832	1.00925	0.981748	0.511977	1.00925	0.972747	0.990832	0.981748	0.32257	1.00925	0.972747	0.990832	0.903649	0.000123415	1.00925	0.895365	0.912011
3	115.53	115.38	93.63	89.32	85.42	Pr_PRUVU_60340_1 58-1521(+)	Pr_PRUVU_60340_1 58-1521(+)		618	0.972747	0.245233	1.00925	0.963829	0.981748	0.981748	0.232398	1.00925	0.972747	0.990832	0.946237	2.14639e-05	1.00925	0.937562	0.954993	0.981748	0.913421	1.00925	0.972747	0.990832	0.963829	0.345849	1.00925	0.954993	0.972747	0.981748	0.511849	1.00925	0.972747	0.990832	0.937562	0.00133418	1.00925	0.928966	0.946237
4	107.1	109.01	85.88	75.82	70.99	Pr_PRUVU_2128_2 3-1556(+)	Pr_PRUVU_2128_2 3-1556(+)		480	0.990832	0.443675	1.00925	0.981748	1	0.981748	0.983477	1.00925	0.972747	0.990832	0.946237	0.119345	1.00925	0.937562	0.954993	1	0.727873	1.00925	0.990832	1.00925	1	0.276217	1.00925	0.990832	1.00925	0.990832	0.572575	1.00925	0.981748	1	0.954993	0.868401	1.00925	0.946237	0.963829
5	66.52	66.26	80.3	70.7	63.08	Pr_PRUVU_97021_1 240-2054(-)	Pr_PRUVU_97021_1 240-2054(-)		91	1.22462	0.30028	1.09648	1.11686	1.33045	0.928966	0.623731	1.10662	0.809096	1.02802	0.328095	0.00953156	1.8197	0.235505	0.597035	1.30617	0.524604	1.08643	1.20226	1.43219	1.31826	0.415701	1.09648	1.20226	1.45881	1.05682	0.571757	1.13763	0.928966	1.15878	0.224905	0.0556537	1.94089	0.18197	0.436516
6	54.02	53.95	68.67	57.01	52.46	Pr_PRUVU_107409_1 44-1693(+)	Pr_PRUVU_107409_1 44-1693(+)		80	1.41906	0.699554	1.09648	1.2942	1.57036	1.22462	0.500736	1.10662	1.10662	1.34276	0.301995	0.0035194	1.41906	0.21677	0.428549	1.40605	0.732645	1.10662	1.27057	1.55597	1.23595	0.611861	1.10662	1.11686	1.36773	1.20226	0.393124	1.11686	1.07647	1.33045	0.17378	0.00422899	1.47231	0.12942	0.255859
7	52.47	52.51	36.58	27.13	23.09	Pr_PRUVU_72655_1 628-4722(-)	Pr_PRUVU_72655_1 628-4722(-)		30	1.11686	0.213085	1.10662	1.00925	1.30617	1.10662	0.249166	1.10662	1	1.2942	0.816582	0.128971	1.11686	0.654636	0.912011	0.990832	0.900739	1.11686	0.887156	1.10662	1.1272	0.14483	1.09648	1.02802	1.33045	1.09648	0.287862	1.08643	1.00925	1.25893	0.831764	0.200602	1.11686	0.666807	0.928966
8	49.89	50.06	70.86	54.67	45.14	Pr_PRUVU_66183_1 99-1676(+)	Pr_PRUVU_66183_1 99-1676(+)		59	0.981748	0.421788	1.01859	0.963829	1	0.981748	0.0962529	1.01859	0.963829	1	0.928966	0.00140786	1.01859	0.912011	0.946237	1.00925	0.798504	1.01859	0.990832	1.02802	0.990832	0.296292	1.01859	0.972747	1.00925	0.990832	0.312103	1.01859	0.972747	1.00925	0.937562	0.00162994	1.01859	0.92045	0.954993
9	48.35	48.28	59.01	50.3	48.65	Pr_PRUVU_29032_1 257-2257(-)	Pr_PRUVU_29032_1 257-2257(-)		54	0.870964	0.754058	1.18032	0.724436	1.02802	0.831764	0.725547	1.21339	0.666807	1.00925	0.679204	0.0874008	1.30617	0.49204	0.887156	0.912011	0.876625	1.20226	0.751623	1.09648	0.879023	0.389167	1.18032	0.744732	1.03753	0.946237	0.563708	1.18032	0.809096	1.11686	0.679204	0.24241	1.28233	0.534564	0.870964
10	47.98	47.99	66.93	58.81	55.25	Pr_PRUVU_17890_1 247-1764(-)	Pr_PRUVU_17890_1 247-1764(-)		33	0.887156	0.524506	1.14815	0.772681	1.01859	0.879023	0.60113	1.13763	0.758578	1	0.436516	0.076101	1.6293	0.190546	0.711214	1.0666	0.956152	1.18032	0.903649	1.2942	1.02802	0.553854	1.1695	0.879023	1.21339	0.928966	0.905076	1.1695	0.809096	1.08643	0.432514	0.00497408	1.64437	0.192309	0.711214
11	44.39	47.78	96.53	86.44	77.6	Pr_PRUVU_27548_1 3-956(+)	Pr_PRUVU_27548_1 3-956(+)		130	1.02802	0.0521456	1.01859	1.00925	1.04713	1.03753	0.275648	1.01859	1.01859	1.05682	0.981748	0.49075	1.01859	0.963829	1	1.01859	0.260259	1.01859	1	1.03753	1.04713	0.0156019	1.01859	1.02802	1.0666	1.03753	0.166095	1.01859	1.01859	1.05682	0.981748	0.611867	1.01859	0.963829	1
12	41.68	41.64	42.24	37.18	32.73	Pr_PRUVU_3158_1 191-2686(+)	Pr_PRUVU_3158_1 191-2686(+)		32	1.20226	0.190202	1.1695	1.02802	1.5417	0.972747	0.923303	1.20226	0.824138	1.1695	0.737904	0.0451428	1.22462	0.510505	0.903649	0.981748	0.99794	1.19124	0.809096	1.1695	1.14815	0.258791	1.1695	0.981748	1.44544	0.990832	0.918862	1.21339	0.831764	1.20226	0.758578	0.0656508	1.19124	0.564937	0.903649
13	41.53	41.42	77.71	74	68	Pr_PRUVU_67744_1 3861-4913(-)	Pr_PRUVU_67744_1 3861-4913(-)		55	1.02802	0.519681	1.01859	1.00925	1.04713	1.01859	0.639716	1.01859	1	1.03753	0.963829	0.074698	1.01859	0.946237	0.981748	0.990832	0.416859	1.01859	0.972747	1.00925	1.04713	0.180027	1.01859	1.02802	1.0666	1.02802	0.391915	1.01859	1.00925	1.04713	0.972747	0.472562	1.01859	0.954993	0.990832
14	41.31	45.52	61.79	58.87	54.66	Pr_PRUVU_64441_1 2-1642(-)	Pr_PRUVU_64441_1 2-1642(-)		57	1.13763	0.576841	1.22462	0.928966	1.51356	1.11686	0.672494	1.19124	0.937562	1.41906	0.847227	0.611888	1.24738	0.630957	1.05682	0.981748	0.946945	1.18032	0.847227	1.15878	1.24738	0.440617	1.28233	0.972747	1.7378	1.10662	0.642454	1.20226	0.92045	1.43219	0.954993	0.753864	1.22462	0.77983	1.1695
15	40.98	41.05	57.7	53.02	52.83	Pr_PRUVU_20132_1 301-1842(-)	Pr_PRUVU_20132_1 301-1842(-)		47	2.93765	0.124682	1.20226	2.44343	3.49945	3.63078	0.0786589	1.22462	2.96483	4.40555	0.879023	0.880271	1.21339	0.698232	1.0666	1.57036	0.313782	1.1695	1.34276	1.8197	3.31131	0.0579496	1.23595	2.67917	3.94457	4.09261	0.163925	1.27057	3.22107	4.9204	1.33045	0.900442	1.18032	1.1272	1.55597
16	40.86	40.99	48.52	36.89	29.77	Pr_PRUVU_97943_1 110-2641(+)	Pr_PRUVU_97943_1 110-2641(+)		28	1.27057	0.350996	1.2942	0.981748	1.83654	1.25893	0.254987	1.23595	1.01859	1.75388	1.1695	0.67495	1.27057	0.92045	1.6293	1.08643	0.483671	1.35519	0.801678	1.5417	1.24738	0.303323	1.30617	0.954993	1.80302	1.20226	0.280909	1.24738	0.963829	1.64437	1.1695	0.666029	1.2942	0.903649	1.64437
17	38.8	40.06	35.18	31.36	27.34	Pr_PRUVU_76314_1 58-3045(+)	Pr_PRUVU_76314_1 58-3045(+)		23	1.2942	0.232504	1.15878	1.11686	1.59956	1.35519	0.123755	1.1695	1.15878	1.69044	1.1272	0.610944	1.1272	1	1.33045	1.1695	0.397269	1.15878	1.00925	1.43219	1.45881	0.0686415	1.1695	1.24738	1.8197	1.23595	0.380215	1.15878	1.0666	1.52757	1.09648	0.705698	1.1272	0.972747	1.28233
18	38.36	38.42	38.72	29.71	26.09	Pr_PRUVU_93550_1 658-3558(+)	Pr_PRUVU_93550_1 658-3558(+)		24	1.14815	0.221132	1.24738	0.92045	1.67494	1.04713	0.702084	1.2942	0.809096	1.41906	1.27057	0.110925	1.28233	0.990832	1.97697	0.928966	0.757592	1.28233	0.698232	1.19124	1.25893	0.143871	1.27057	0.990832	1.94089	1.10662	0.127159	1.24738	0.887156	1.57036	1.09648	0.358467	1.31826	0.831764	1.48594
19	37.53	37.48	38.04	33.82	24.9	Pr_PRUVU_87836_1 1-3063(+)	Pr_PRUVU_87836_1 1-3063(+)		23	1.8197	0.0957298	1.47231	1.23595	4.28549	0.928966	0.696537	1.48594	0.711214	1.38038	1.01859	0.873909	1.25893	0.809096	1.41906	1.1272	0.930905	1.23595	0.912011	1.72187	1.92309	0.032725	1.49968	1.28233	4.48745	1.39316	0.40357	1.36773	1.01859	2.58226	0.895365	0.624818	1.38038	0.698232	1.23595
20	37.14	37.13	37.54	31.09	28.15	Pr_PRUVU_5750_1 251-3322(-)	Pr_PRUVU_5750_1 251-3322(-)		25	0.990832	0.758647	1.14815	0.83946	1.13763	1.04713	0.776436	1.14815	0.912011	1.25893	0.847227	0.278118	1.18032	0.625173	1	0.963829	0.774804	1.14815	0.801678	1.10662	1.13763	0.364527	1.13763	1	1.43219	1.00925	0.945172	1.1272	0.895365	1.19124	0.912011	0.629341	1.1695	0.711214	1.0666
21	36.48	36.45	47.03	38.02	29.56	Pr_PRUVU_76470_1 304-3036(-)	Pr_PRUVU_76470_1 304-3036(-)		22	1.08643	0.266856	1.1695	0.928966	1.31826	1.02802	0.984157	1.1695	0.879023	1.24738	0.672977	0.0649275	1.2942	0.310456	0.870964	1.04713	0.953932	1.18032	0.887156	1.27057	1.10662	0.730272	1.18032	0.937562	1.35519	1.04713	0.501823	1.15878	0.903649	1.28233	0.879023	0.24653	1.21339	0.60256	1.0666
22	36.37	36.21	72.53	67.03	62.09	Pr_PRUVU_70025_2 500-1048(-)	Pr_PRUVU_70025_2 500-1048(-)		105	0.92045	0.0194072	1.00925	0.912011	0.928966	0.937562	0.0364388	1.00925	0.928966	0.946237	0.870964	3.87744e-05	1.00925	0.862979	0.879023	1.00925	0.661872	1.00925	1	1.01859	0.928966	0.0269306	1.00925	0.92045	0.937562	0.937562	0.0400302	1.00925	0.928966	0.946237	0.879023	0.000155816	1.00925	0.870964	0.887156
23	35.91	37.05	56.85	47.98	39.72	Pr_PRUVU_82755_1 45-1532(+)	Pr_PRUVU_82755_1 45-1532(+)		21	1.01859	0.374726	1.24738	0.816582	1.27057	1.02802	0.320766	1.25893	0.816582	1.2942	0.42462	0.0286624	1.72187	0.260615	0.731139	0.928966	0.180683	1.24738	0.737904	1.15878	0.879023	0.295456	1.27057	0.666807	1.11686	1.11686	0.351235	1.28233	0.870964	1.45881	0.316228	0.0206936	2.03236	0.134276	0.642688
24	35.61	35.92	37.87	30.46	23.96	Pr_PRUVU_48815_1 360-3317(-)	Pr_PRUVU_48815_1 360-3317(-)		21	1.07647	0.856086	1.24738	0.862979	1.34276	1.02802	0.77499	1.28233	0.801678	1.33045	1	0.953558	1.24738	0.801678	1.24738	0.895365	0.572352	1.24738	0.717794	1.11686	1.11686	0.660493	1.23595	0.903649	1.39316	1.14815	0.6226	1.24738	0.92045	1.41906	1.03753	0.793809	1.24738	0.831764	1.28233
25	35.46	35.65	62.4	60.57	56.5	Pr_PRUVU_82266_1 412-1890(-)	Pr_PRUVU_82266_1 412-1890(-)		28	1	0.163849	1.10662	0.903649	1.10662	1.03753	0.164563	1.09648	0.946237	1.14815	1.00925	0.265004	1.11686	0.903649	1.1272	0.981748	0.273119	1.09648	0.895365	1.07647	1.02802	0.137753	1.11686	0.92045	1.13763	1.00925	0.257113	1.09648	0.92045	1.11686	0.981748	0.594214	1.11686	0.879023	1.09648
26	33.89	33.89	41.11	36.96	35.58	Pr_PRUVU_44248_1 217-1956(+)	Pr_PRUVU_44248_1 217-1956(+)		26	0.92045	0.902321	1.11686	0.801678	1.02802	0.981748	0.963207	1.14815	0.83946	1.1272	0.737904	0.53899	1.20226	0.501187	0.887156	0.981748	0.80193	1.1272	0.855067	1.10662	1.1272	0.46762	1.1272	1	1.36773	1.05682	0.465694	1.1272	0.937562	1.23595	0.731139	0.436477	1.21339	0.483059	0.887156
27	32.23	32.22	70.79	65.62	61.35	Pr_PRUVU_53304_1 242-1579(+)	Pr_PRUVU_53304_1 242-1579(+)		29	0.887156	0.83703	3.87258	0.229087	3.43558	0.972747	0.982169	5.54626	0.175388	5.39511	0.772681	0.653982	2.22844	0.346737	1.72187	0.963829	0.962679	4.74242	0.203236	4.57088	0.946237	0.948231	8.47227	0.111686	8.01678	0.870964	0.819384	4.74242	0.185353	4.13048	0.831764	0.744613	3.25087	0.255859	2.70396
28	31.89	31.92	47.04	39.53	38.34	Pr_PRUVU_53696_1 711-2231(+)	Pr_PRUVU_53696_1 711-2231(+)		18	1.04713	0.259256	1.05682	0.990832	1.10662	1.07647	0.120304	1.05682	1.01859	1.13763	1.05682	0.206295	1.0666	0.990832	1.1272	1.04713	0.273397	1.05682	0.990832	1.10662	1.05682	0.379151	1.0666	0.990832	1.1272	1.07647	0.145381	1.05682	1.01859	1.13763	1.03753	0.405436	1.05682	0.981748	1.09648
29	31.7	31.78	64.39	59.05	51.34	Pr_PRUVU_13555_2 271-1284(+)	Pr_PRUVU_13555_2 271-1284(+)		25	1.00925	0.792594	1.15878	0.870964	1.1695	1.0666	0.578302	1.11686	0.954993	1.19124	1.10662	0.434512	1.11686	0.990832	1.23595	1.02802	0.531779	1.1695	0.879023	1.20226	1.01859	0.788104	1.13763	0.895365	1.15878	1.05682	0.660961	1.11686	0.946237	1.18032	1.10662	0.466579	1.11686	0.990832	1.23595
30	31.35	31.3	46.73	42.36	32.91	Pr_PRUVU_66413_1 2-1651(+)	Pr_PRUVU_66413_1 2-1651(+)		24	1.36773	0.359406	1.34276	1.01859	1.90546	1.1272	0.285194	1.21339	0.928966	1.43219	1.30617	0.296945	1.31826	0.990832	1.8197	1.05682	0.931643	1.18032	0.895365	1.27057	1.45881	0.0408962	1.38038	1.05682	2.05116	1.47231	0.0537906	1.40605	1.04713	2.208	1.34276	0.0254771	1.2942	1.03753	1.7378
31	31.15	31.16	40.31	35.6	34.55	Pr_PRUVU_7977_1 3-1724(+)	Pr_PRUVU_7977_1 3-1724(+)		18	1.01859	0.646119	1.03753	0.981748	1.05682	0.990832	0.997134	1.03753	0.954993	1.02802	0.963829	0.834776	1.04713	0.928966	1.00925	1	0.936194	1.03753	0.963829	1.03753	1.03753	0.424595	1.03753	1	1.07647	0.990832	0.95059	1.03753	0.954993	1.02802	0.981748	0.924533	1.03753	0.946237	1.01859
32	30.81	32.89	67.12	66.67	57.08	Pr_PRUVU_22670_1 407-1066(-)	Pr_PRUVU_22670_1 407-1066(-)		22	1.1272	0.304581	1.1695	0.963829	1.49968	1.15878	0.416612	1.15878	1	1.61436	0.510505	0.00951504	1.45881	0.114815	0.744732	1.09648	0.573377	1.14815	0.954993	1.52757	1.27057	0.184487	1.19124	1.0666	1.85353	1.22462	0.269677	1.18032	1.03753	1.70608	0.564937	0.044521	1.38038	0.158489	0.77983
33	30.72	30.89	51.04	41.4	39.13	Pr_PRUVU_104419_1 349-1938(-)	Pr_PRUVU_104419_1 349-1938(-)		23	1.1272	0.369309	1.15878	0.972747	1.47231	1.09648	0.705399	1.14815	0.954993	1.39316	0.772681	0.247589	1.23595	0.57544	0.954993	0.895365	0.361047	1.13763	0.744732	1.01859	1.28233	0.147835	1.19124	1.07647	1.7378	1.05682	0.775016	1.1695	0.903649	1.33045	0.758578	0.410724	1.25893	0.519996	0.954993
34	30.15	30.18	57.66	52.42	52.42	Pr_PRUVU_70439_1 148-1638(-)	Pr_PRUVU_70439_1 148-1638(-)		24	1.27057	0.508728	1.88799	0.672977	2.77971	0.954993	0.498673	2.39883	0.394457	2.29087	0.954993	0.582461	2.0893	0.461318	1.99526	0.937562	0.806718	1.25893	0.737904	1.18032	1.43219	0.338688	1.88799	0.758578	3.28095	1.22462	0.696524	1.95884	0.625173	2.70396	1.11686	0.924419	1.87068	0.597035	2.29087
35	30.1	30.23	55.13	49.09	42.25	Pr_PRUVU_81184_1 147-1640(-)	Pr_PRUVU_81184_1 147-1640(-)		18	0.879023	0.325795	1.14815	0.765597	1.00925	0.570164	0.00839954	1.24738	0.291072	0.711214	0.554626	0.0143635	1.31826	0.224905	0.731139	1.09648	0.632473	1.09648	1	1.35519	0.963829	0.82887	1.19124	0.855067	1.14815	0.613762	0.0174026	1.23595	0.363078	0.758578	0.534564	0.014078	1.34276	0.16293	0.717794
36	29.5	29.55	61.27	55.88	52.45	Pr_PRUVU_85006_1 3-1229(+)	Pr_PRUVU_85006_1 3-1229(+)		29	1.20226	0.996428	1.57036	0.765597	1.94089	1.52757	0.88291	1.70608	0.895365	2.77971	2.0893	0.259453	1.92309	1.08643	3.87258	1.27057	0.621134	1.51356	0.83946	2.65461	1.09648	0.851163	1.6293	0.672977	1.92309	1.65959	0.805732	1.59956	1.03753	2.83139	3.01995	0.253012	2.51189	1.20226	6.98232
37	29.01	29.12	32.52	26.11	21.83	Pr_PRUVU_6639_1 224-2329(+)	Pr_PRUVU_6639_1 224-2329(+)		20	1.00925	0.986589	1.24738	0.809096	1.25893	1.01859	0.962496	1.28233	0.794328	1.30617	0.963829	0.944257	1.30617	0.737904	1.25893	1.03753	0.989961	1.41906	0.731139	1.47231	1.07647	0.792838	1.24738	0.862979	1.34276	1.00925	0.976687	1.24738	0.809096	1.25893	0.937562	0.712023	1.2942	0.717794	1.21339
38	28.29	28.48	72.41	62.56	52.22	Pr_PRUVU_38491_2 167-778(-)	Pr_PRUVU_38491_2 167-778(-)		72	0.328095	0.0170697	1.41906	0.253513	0.465586	0.539511	0.0589264	1.18032	0.483059	0.636796	0.083946	0.000609277	2.99226	0.0452898	0.251189	0.990832	0.930465	1.0666	0.928966	1.05682	0.380189	0.027715	1.33045	0.310456	0.505825	0.591562	0.0523398	1.1272	0.534564	0.666807	0.139316	0.00214173	2.22844	0.0765597	0.310456
39	27.34	27.61	55.01	48.33	42.54	Pr_PRUVU_34731_1 342-1691(-)	Pr_PRUVU_34731_1 342-1691(-)		25	1.39316	0.129327	1.20226	1.15878	1.99526	1.15878	0.387437	1.18032	0.981748	1.5417	1.21339	0.33915	1.20226	1.00925	1.64437	1.19124	0.466837	1.1695	1.01859	1.55597	1.40605	0.0626372	1.22462	1.14815	2.01372	1.23595	0.232485	1.15878	1.0666	1.64437	1.08643	0.560814	1.22462	0.887156	1.43219
40	26.71	26.85	19.77	11.5	8.563	Pr_PRUVU_39992_1 423-5540(+)	Pr_PRUVU_39992_1 423-5540(+)		14	1.03753	0.563652	1.0666	0.972747	1.09648	0.981748	0.95258	1.0666	0.92045	1.04713	0.972747	0.932148	1.05682	0.92045	1.02802	0.946237	0.457067	1.0666	0.879023	1.00925	1.02802	0.329785	1.0666	0.963829	1.09648	1	0.887125	1.05682	0.946237	1.05682	1.01859	0.380849	1.05682	0.963829	1.07647
41	26.7	26.86	59.71	58.26	51.88	Pr_PRUVU_102174_1 253-1290(-)	Pr_PRUVU_102174_1 253-1290(-)		27	1.13763	0.60989	1.14815	0.990832	1.43219	0.887156	0.373518	1.15878	0.704693	1.02802	0.855067	0.17677	1.18032	0.666807	1.00925	0.972747	0.688192	1.1695	0.831764	1.13763	1.10662	0.596357	1.1695	0.946237	1.35519	0.946237	0.376725	1.15878	0.816582	1.09648	0.92045	0.493523	1.18032	0.737904	1.08643
42	26.37	26.4	36.19	30.94	19.34	Pr_PRUVU_90301_1 314-2488(-)	Pr_PRUVU_90301_1 314-2488(-)		14	1.13763	0.260191	1.07647	1.05682	1.25893	1.09648	0.444221	1.07647	1.01859	1.21339	1.14815	0.21508	1.08643	1.05682	1.27057	1	0.975646	1.08643	0.92045	1.09648	1.1695	0.176312	1.08643	1.07647	1.30617	1.1272	0.304854	1.07647	1.04713	1.24738	1.09648	0.464084	1.07647	1.01859	1.21339
43	25.92	25.96	38.84	30.5	24.56	Pr_PRUVU_107719_1 389-2260(-)	Pr_PRUVU_107719_1 389-2260(-)		15	0.816582	0.365961	1.19124	0.608135	0.972747	0.928966	0.664312	1.18032	0.765597	1.09648	1.11686	0.546998	1.20226	0.928966	1.47231	0.887156	0.517585	1.1695	0.717794	1.03753	0.963829	0.760222	1.23595	0.787046	1.19124	0.972747	0.941227	1.23595	0.787046	1.20226	1.24738	0.226836	1.22462	1.01859	1.72187
44	25.28	25.52	26.88	19.98	18	Pr_PRUVU_21397_1 224-2659(-)	Pr_PRUVU_21397_1 224-2659(-)		18	1.23595	0.518325	1.35519	0.912011	1.77011	1.09648	0.844892	1.23595	0.887156	1.43219	0.981748	0.777678	1.35519	0.717794	1.33045	0.698232	0.317921	1.43219	0.436516	1	1.25893	0.381892	1.31826	0.954993	1.78649	1.08643	0.846546	1.28233	0.847227	1.45881	0.963829	0.687478	1.36773	0.691831	1.31826
45	25.21	25.21	57.38	52.92	47.08	Pr_PRUVU_93926_1 221-1300(-)	Pr_PRUVU_93926_1 221-1300(-)		17	1.07647	0.452509	1.1695	0.92045	1.35519	1.05682	0.570266	1.20226	0.879023	1.35519	1.11686	0.501272	1.22462	0.912011	1.47231	0.895365	0.695072	1.1272	0.717794	1.00925	1.1272	0.442502	1.19124	0.946237	1.45881	1.1695	0.356488	1.15878	1.00925	1.5417	1.15878	0.448404	1.19124	0.972747	1.5417
46	25.01	25.42	37.95	33.8	29.64	Pr_PRUVU_74472_2 282-2015(-)	Pr_PRUVU_74472_2 282-2015(-)		18	0.912011	0.563503	1.10662	0.824138	1.00925	0.912011	0.604678	1.10662	0.831764	1.00925	0.937562	0.87095	1.13763	0.824138	1.0666	0.912011	0.82335	1.09648	0.83946	1	0.903649	0.336596	1.10662	0.824138	1	0.928966	0.753573	1.10662	0.83946	1.02802	0.895365	0.513093	1.11686	0.809096	1
47	24.82	24.81	43.08	38.62	38.62	Pr_PRUVU_55560_1 281-1627(-)	Pr_PRUVU_55560_1 281-1627(-)		19	0.990832	0.959895	1.13763	0.870964	1.1272	0.981748	0.970395	1.13763	0.862979	1.11686	0.847227	0.385875	1.13763	0.744732	0.963829	0.972747	0.952055	1.13763	0.855067	1.10662	0.963829	0.982106	1.13763	0.847227	1.09648	0.990832	0.952835	1.13763	0.870964	1.1272	0.879023	0.552023	1.13763	0.772681	1
48	24.45	24.48	67.73	59.36	59.36	Pr_PRUVU_87851_1 648-1403(-)	Pr_PRUVU_87851_1 648-1403(-)		30	0.946237	0.797144	1.21339	0.787046	1.14815	0.787046	0.240041	1.21339	0.642688	0.954993	0.224905	0.000731391	2.55859	0.0831764	0.57544	1.2942	0.202292	1.23595	1.04713	1.64437	0.824138	0.570815	1.20226	0.679204	0.990832	0.981748	0.493882	1.20226	0.816582	1.18032	0.30761	0.00562103	2.07014	0.11695	0.636796
49	24.01	23.94	50.97	37.86	32.28	Pr_PRUVU_40880_1 379-1617(-)	Pr_PRUVU_40880_1 379-1617(-)		13	0.990832	0.917064	1.18032	0.862979	1.1695	1.07647	0.924147	1.1272	0.954993	1.35519	1.35519	0.19928	1.19124	1.13763	2.10863	0.903649	0.818775	1.18032	0.60256	1.0666	1.09648	0.721726	1.15878	0.946237	1.44544	1.22462	0.418538	1.13763	1.07647	1.7378	1.27057	0.293623	1.1695	1.08643	1.80302
50	23.53	23.57	43.33	36.46	27.92	Pr_PRUVU_105268_1 1-1443(+)	Pr_PRUVU_105268_1 1-1443(+)		15	1.64437	0.358794	4.32514	0.380189	7.31139	1.20226	0.502966	4.36516	0.275423	5.29663	1.22462	0.677848	4.48745	0.272898	5.49541	1.27057	0.382965	4.40555	0.288403	5.64937	1.2942	0.514591	4.44631	0.291072	5.7544	1.43219	0.417297	4.32514	0.331131	6.30957	1.10662	0.818462	4.44631	0.248886	4.9204
51	23.42	23.42	42.68	38.49	35.98	Pr_PRUVU_16158_1 266-1702(-)	Pr_PRUVU_16158_1 266-1702(-)		15	0.685488	0.029808	1.24738	0.383707	0.855067	0.847227	0.320122	1.22462	0.597035	1.03753	0.990832	0.842568	1.21339	0.831764	1.20226	1.01859	0.489611	1.22462	0.831764	1.28233	0.679204	0.0249933	1.28233	0.413047	0.870964	0.847227	0.56307	1.23595	0.625173	1.04713	0.855067	0.254665	1.18032	0.660693	1.00925
52	23.37	23.38	76.58	67.09	67.09	Pr_PRUVU_105187_1 133-609(+)	Pr_PRUVU_105187_1 133-609(+)		18	0.510505	0.00473013	1.25893	0.334195	0.642688	0.570164	0.00409155	1.25893	0.405509	0.717794	0.199526	1.72077e-05	2.0893	0.0390841	0.416869	1.02802	0.883316	1.14815	0.895365	1.21339	0.505825	0.00740279	1.33045	0.299226	0.672977	0.501187	0.00116233	1.30617	0.316228	0.654636	0.270396	6.52366e-05	1.80302	0.057544	0.487529
53	23.28	23.38	47.56	39.43	32.32	Pr_PRUVU_101359_1 73-1551(+)	Pr_PRUVU_101359_1 73-1551(+)		25	1.01859	0.581048	1.05682	0.963829	1.07647	1.01859	0.527464	1.05682	0.963829	1.07647	0.981748	0.677732	1.05682	0.928966	1.03753	0.981748	0.788343	1.05682	0.928966	1.03753	1.00925	0.822908	1.05682	0.954993	1.0666	1.02802	0.629179	1.05682	0.972747	1.08643	1.01859	0.790294	1.05682	0.963829	1.08643
54	23.24	23.28	52.63	45.71	45.71	Pr_PRUVU_59997_1 198-1283(-)	Pr_PRUVU_59997_1 198-1283(-)		20	1.24738	0.747711	1.20226	1.03753	1.77011	1.02802	0.663289	1.18032	0.870964	1.27057	0.731139	0.221844	1.21339	0.474242	0.887156	1.07647	0.519108	1.18032	0.912011	1.34276	1.24738	0.713432	1.22462	1.01859	1.70608	1.1272	0.930241	1.20226	0.937562	1.49968	0.698232	0.269566	1.21339	0.432514	0.847227
55	22.85	22.89	36.35	27.42	23.27	Pr_PRUVU_74241_1 3-2390(+)	Pr_PRUVU_74241_1 3-2390(+)		17	1.8197	0.00592993	1.5417	1.18032	10	1.80302	0.0177172	1.52757	1.18032	10	2.03236	0.00211288	1.61436	1.25893	11.8032	1.40605	0.186636	1.40605	1	4.2462	1.58489	0.0794126	1.49968	1.05682	5.05825	1.90546	0.010845	1.55597	1.22462	11.272	2.1677	0.00139334	1.6293	1.33045	13.3045
56	22.65	22.96	31.41	20.12	16.69	Pr_PRUVU_64542_1 235-2682(+)	Pr_PRUVU_64542_1 235-2682(+)		13	1.02802	0.618609	1.0666	0.963829	1.09648	1.01859	0.726568	1.07647	0.946237	1.09648	1	0.883231	1.07647	0.928966	1.07647	1.03753	0.54346	1.0666	0.972747	1.10662	1.05682	0.415795	1.07647	0.981748	1.13763	1.01859	0.745458	1.0666	0.954993	1.08643	1.02802	0.660866	1.08643	0.946237	1.11686
57	22.45	22.98	59.92	52.23	46.96	Pr_PRUVU_61286_1 184-927(-)	Pr_PRUVU_61286_1 184-927(-)		19	0.515229	0.0308099	1.36773	0.288403	0.704693	0.654636	0.0806544	1.20226	0.487529	0.787046	0.288403	0.000376987	1.80302	0.0544503	0.519996	1.08643	0.519911	1.20226	0.903649	1.39316	0.580764	0.0745382	1.30617	0.390841	0.758578	0.580764	0.0197228	1.21339	0.394457	0.704693	0.328095	0.000878026	1.70608	0.057544	0.559758
58	22.39	22.4	74.81	72.52	72.52	Pr_PRUVU_35900_1 125-913(-)	Pr_PRUVU_35900_1 125-913(-)		21	0.744732	0.351981	1.13763	0.580764	0.847227	0.630957	0.211794	1.19124	0.340408	0.751623	0.340408	0.0095113	1.55597	0.0349945	0.529663	0.928966	0.861767	1.13763	0.772681	1.05682	0.751623	0.490676	1.15878	0.549541	0.870964	0.666807	0.237159	1.18032	0.436516	0.787046	0.398107	0.0102956	1.45881	0.0564937	0.580764
59	22.33	26.92	36.48	28.36	26.59	Pr_PRUVU_117821_1 140-2173(+)	Pr_PRUVU_117821_1 140-2173(+)		16	0.990832	0.847942	1.1272	0.879023	1.11686	0.972747	0.969457	1.11686	0.870964	1.08643	0.946237	0.907685	1.14815	0.824138	1.08643	0.990832	0.930304	1.11686	0.887156	1.10662	0.972747	0.960624	1.11686	0.870964	1.08643	1.05682	0.652039	1.1272	0.937562	1.18032	0.954993	0.902552	1.1272	0.847227	1.07647
60	22.25	22.31	59.85	48.38	39.15	Pr_PRUVU_60597_1 178-1383(+)	Pr_PRUVU_60597_1 178-1383(+)		17	0.981748	0.943121	1.05682	0.928966	1.03753	1	0.965812	1.05682	0.946237	1.05682	0.963829	0.507458	1.07647	0.895365	1.03753	0.990832	0.967788	1.05682	0.937562	1.04713	0.990832	0.977314	1.05682	0.937562	1.04713	0.963829	0.754524	1.0666	0.903649	1.02802	0.912011	0.243371	1.0666	0.855067	0.972747
61	22.12	22.21	34.62	23.95	19.76	Pr_PRUVU_76064_1 153-1871(+)	Pr_PRUVU_76064_1 153-1871(+)		11	0.794328	0.163099	1.11686	0.636796	0.887156	0.83946	0.221793	1.09648	0.704693	0.92045	0.554626	0.00421526	1.23595	0.270396	0.685488	1.03753	0.838599	1.09648	0.946237	1.15878	0.847227	0.287907	1.1272	0.698232	0.954993	0.831764	0.262131	1.09648	0.698232	0.912011	0.524807	0.00382161	1.27057	0.192309	0.666807
62	21.73	23.51	34.97	28.86	27.5	Pr_PRUVU_4858_1 280-2049(-)	Pr_PRUVU_4858_1 280-2049(-)		12	1.10662	0.482917	1.40605	0.787046	1.92309	0.787046	0.476016	1.39316	0.510505	1.09648	1.08643	0.531407	1.43219	0.758578	1.83654	1.07647	0.614069	1.35519	0.794328	1.83654	0.946237	0.953616	1.49968	0.654636	1.41906	1	0.824774	1.33045	0.751623	1.61436	0.912011	0.83318	1.49968	0.619441	1.36773
63	21.69	21.7	35.76	30.35	30.35	Pr_PRUVU_7651_1 309-1754(-)	Pr_PRUVU_7651_1 309-1754(-)		13	0.870964	0.474645	1.14815	0.698232	1	0.963829	0.818355	1.24738	0.77983	1.20226	1.24738	0.255865	1.19124	1.04713	1.69044	0.981748	0.809517	1.21339	0.816582	1.19124	0.895365	0.618257	1.18032	0.717794	1.05682	0.990832	0.94559	1.25893	0.801678	1.24738	1.22462	0.333194	1.1695	1.04713	1.61436
64	21.38	21.4	43.97	37.07	37.07	Pr_PRUVU_10391_1 160-1554(+)	Pr_PRUVU_10391_1 160-1554(+)		17	1.03753	0.703361	1.07647	0.963829	1.11686	1.09648	0.37431	1.07647	1.01859	1.18032	1.01859	0.861689	1.08643	0.937562	1.10662	1.03753	0.7364	1.07647	0.963829	1.11686	1.0666	0.584024	1.07647	0.990832	1.14815	1.07647	0.492749	1.07647	1	1.15878	1.05682	0.583511	1.07647	0.981748	1.13763
65	21.06	21.11	31.07	17.9	17.9	Pr_PRUVU_48541_1 342-2372(-)	Pr_PRUVU_48541_1 342-2372(-)		12	1.1272	0.408328	1.25893	0.895365	1.51356	0.963829	0.74833	1.23595	0.77983	1.19124	0.870964	0.727757	1.25893	0.642688	1.09648	0.870964	0.975984	1.25893	0.636796	1.09648	0.83946	0.438899	1.22462	0.608135	1.02802	0.855067	0.815529	1.22462	0.642688	1.04713	0.887156	0.877231	1.23595	0.666807	1.09648
66	21.02	21.13	31.91	24.67	21.22	Pr_PRUVU_76830_1 341-2167(-)	Pr_PRUVU_76830_1 341-2167(-)		11	0.981748	0.92065	1.07647	0.912011	1.05682	0.990832	0.930335	1.0666	0.928966	1.05682	1.03753	0.584374	1.09648	0.946237	1.1272	0.954993	0.604908	1.07647	0.887156	1.02802	0.990832	0.987867	1.08643	0.92045	1.07647	1.01859	0.715378	1.10662	0.92045	1.13763	1.04713	0.461641	1.07647	0.972747	1.13763
67	20.99	21	33.09	24.69	20.93	Pr_PRUVU_42306_1 1412-3091(-)	Pr_PRUVU_42306_1 1412-3091(-)		11	1.03753	0.53559	1.09648	0.946237	1.13763	1.04713	0.431867	1.09648	0.954993	1.14815	1.03753	0.500563	1.09648	0.946237	1.13763	0.954993	0.788082	1.09648	0.870964	1.04713	1.03753	0.76537	1.09648	0.946237	1.13763	1	0.904953	1.09648	0.912011	1.09648	1.04713	0.358756	1.09648	0.954993	1.14815
68	20.56	21.06	60.89	53.14	47.6	Pr_PRUVU_19237_1 1-816(+)	Pr_PRUVU_19237_1 1-816(+)		14	0.912011	0.612425	1.23595	0.744732	1.1272	0.744732	0.219473	1.23595	0.549541	0.92045	0.654636	0.077306	1.27057	0.383707	0.831764	1.07647	0.633223	1.21339	0.887156	1.35519	0.963829	0.775355	1.24738	0.787046	1.20226	0.672977	0.165281	1.27057	0.405509	0.855067	0.685488	0.0961247	1.25893	0.457088	0.862979
69	20.41	20.46	46.32	42.02	38.96	Pr_PRUVU_70565_1 2-982(+)	Pr_PRUVU_70565_1 2-982(+)		15	1.00925	0.897881	1.28233	0.787046	1.35519	1.09648	0.829215	1.30617	0.83946	1.51356	0.787046	0.586115	1.30617	0.409261	1.02802	1.24738	0.723713	1.33045	0.937562	1.75388	1.02802	0.740609	1.28233	0.801678	1.38038	1.2942	0.516308	1.35519	0.954993	1.94089	0.879023	0.37757	1.31826	0.608135	1.15878
70	20.25	20.29	58.19	54.74	43.53	Pr_PRUVU_33068_1 128-826(+)	Pr_PRUVU_33068_1 128-826(+)		10	1.04713	0.559977	1.24738	0.83946	1.5417	1.28233	0.315071	1.24738	1.02802	2.33346	0.972747	0.99281	1.27057	0.787046	1.23595	1.09648	0.595771	1.23595	0.887156	1.61436	1.0666	0.88895	1.25893	0.847227	1.51356	1.20226	0.77654	1.25893	0.954993	1.99526	1.09648	0.82098	1.27057	0.862979	1.58489
71	20.25	20.25	35.57	35.57	31.64	Pr_PRUVU_66879_2 235-1536(+)	Pr_PRUVU_66879_2 235-1536(+)		11	1.22462	0.552855	1.14815	1.0666	1.52757	1.04713	0.71307	1.1695	0.895365	1.27057	0.990832	0.941838	1.18032	0.847227	1.1695	0.928966	0.786208	1.15878	0.772681	1.07647	1.23595	0.470629	1.14815	1.07647	1.52757	1.22462	0.471774	1.14815	1.0666	1.49968	0.903649	0.879281	1.14815	0.744732	1.03753
72	20.21	20.23	31.27	31.27	31.27	Pr_PRUVU_90610_1 279-1442(+)	Pr_PRUVU_90610_1 279-1442(+)		19	1.07647	0.76858	1.39316	0.772681	1.5417	1.31826	0.943732	1.2942	1.01859	2.35505	1.67494	0.942951	1.41906	1.18032	3.37287	1.20226	0.929352	1.31826	0.912011	1.92309	1.2942	0.850921	1.38038	0.937562	2.24905	1.34276	0.897869	1.34276	1	2.42103	1.49968	0.936576	1.39316	1.07647	2.83139
73	20.17	20.23	55.07	48.7	42.03	Pr_PRUVU_85939_1 376-1413(+)	Pr_PRUVU_85939_1 376-1413(+)		11	1.01859	0.891098	1.0666	0.954993	1.08643	0.981748	0.882865	1.07647	0.912011	1.05682	0.946237	0.456383	1.0666	0.887156	1.00925	0.981748	0.866524	1.07647	0.912011	1.05682	0.981748	0.797682	1.0666	0.92045	1.04713	0.972747	0.903528	1.0666	0.912011	1.03753	0.937562	0.421949	1.0666	0.879023	1
74	20.06	20.07	62.6	54.58	48.47	Pr_PRUVU_78280_1 85-870(+)	Pr_PRUVU_78280_1 85-870(+)		19	1.13763	0.893541	1.19124	0.954993	1.65959	0.724436	0.0509116	1.22462	0.487529	0.887156	0.946237	0.321239	1.22462	0.77983	1.15878	1.08643	0.948548	1.1695	0.928966	1.57036	1.23595	0.378189	1.19124	1.03753	1.94089	0.744732	0.0524738	1.24738	0.534564	0.928966	0.895365	0.219233	1.20226	0.731139	1.07647
75	19.94	20.38	27.32	17.06	15.23	Pr_PRUVU_106617_1 352-3132(-)	Pr_PRUVU_106617_1 352-3132(-)		12	0.937562	0.645189	1.0666	0.879023	1	0.946237	0.674289	1.0666	0.887156	1.00925	0.946237	0.694306	1.0666	0.887156	1.00925	0.937562	0.672011	1.0666	0.879023	1	0.946237	0.658602	1.0666	0.887156	1.00925	0.92045	0.595628	1.0666	0.862979	0.981748	0.937562	0.646397	1.0666	0.879023	1
76	19.78	19.81	31.81	21.91	16.96	Pr_PRUVU_22173_1 295-2721(-)	Pr_PRUVU_22173_1 295-2721(-)		11	0.972747	0.809645	1.08643	0.895365	1.05682	0.972747	0.812386	1.07647	0.903649	1.04713	1	0.949238	1.07647	0.928966	1.07647	0.912011	0.28631	1.0666	0.855067	0.972747	0.981748	0.769126	1.07647	0.912011	1.05682	1.03753	0.767701	1.0666	0.972747	1.10662	0.954993	0.851216	1.08643	0.879023	1.03753
77	19.74	19.73	35.78	30.67	26.22	Pr_PRUVU_70691_1 47-1399(+)	Pr_PRUVU_70691_1 47-1399(+)		11	1.03753	0.372975	1.11686	0.928966	1.15878	1.03753	0.607352	1.11686	0.928966	1.15878	1.01859	0.312469	1.1272	0.903649	1.14815	0.946237	0.978298	1.13763	0.831764	1.07647	1.03753	0.361921	1.11686	0.928966	1.15878	1.00925	0.973201	1.11686	0.903649	1.1272	1.01859	0.77737	1.11686	0.912011	1.13763
78	19.66	19.72	46.74	43.21	35.05	Pr_PRUVU_51169_1 198-1304(+)	Pr_PRUVU_51169_1 198-1304(+)		16	0.972747	0.87948	1.27057	0.758578	1.23595	0.824138	0.4773	1.21339	0.619441	1	0.356451	0.00232027	1.97697	0.119124	0.704693	0.794328	0.286513	1.36773	0.487529	1.08643	0.895365	0.953225	1.31826	0.642688	1.18032	0.717794	0.0823116	1.2942	0.496592	0.928966	0.337287	0.0016411	2.1677	0.136773	0.731139
79	19.64	19.71	38.14	30.74	25.62	Pr_PRUVU_58374_1 285-1868(-)	Pr_PRUVU_58374_1 285-1868(-)		11	2.33346	0.0508295	1.94089	1.20226	5.24807	2.01372	0.252881	1.85353	1.08643	4.52898	2.96483	0.0133666	2.14783	1.38038	8.3946	0.816582	0.402029	1.43219	0.42462	1.1695	2.208	0.181927	1.88799	1.1695	4.20727	2.55859	0.0402026	2.03236	1.25893	6.13762	2.85759	0.0327397	2.12814	1.34276	7.87046
80	19.63	19.64	26.47	19.28	16.17	Pr_PRUVU_6452_1 324-2831(+)	Pr_PRUVU_6452_1 324-2831(+)		14	1.04713	0.601396	1.0666	0.981748	1.11686	1.00925	0.951807	1.0666	0.946237	1.07647	1.00925	0.805886	1.0666	0.946237	1.07647	1.01859	0.805818	1.0666	0.954993	1.08643	1.07647	0.418295	1.0666	1.00925	1.14815	0.990832	0.827468	1.0666	0.928966	1.05682	0.981748	0.941016	1.0666	0.92045	1.04713
81	19.57	19.64	28.89	24.44	22.22	Pr_PRUVU_63567_1 177-1796(+)	Pr_PRUVU_63567_1 177-1796(+)		11	1.11686	0.513639	2.0893	0.534564	2.33346	0.990832	0.989686	2.0893	0.474242	2.07014	0.937562	0.659887	2.0893	0.448745	1.95884	1	0.959076	2.0893	0.47863	2.0893	1.01859	0.829549	2.0893	0.487529	2.14783	0.981748	0.913163	2.0893	0.469894	2.05116	1.01859	0.841239	2.0893	0.487529	2.12814
82	19.53	19.56	64.53	60.8	51.2	Pr_PRUVU_106457_1 26-1153(-)	Pr_PRUVU_106457_1 26-1153(-)		20	1.78649	0.0396633	1.24738	1.43219	3.10456	1.51356	0.114622	1.22462	1.23595	2.48886	1.24738	0.477929	1.21339	1.02802	1.80302	0.83946	0.530123	1.15878	0.496592	0.972747	1.94089	0.0252269	1.27057	1.52757	3.46737	1.69044	0.0813496	1.23595	1.36773	2.88403	1.27057	0.553079	1.24738	1.01859	1.87068
83	19.44	19.59	19.89	13.38	9.802	Pr_PRUVU_35437_1 238-3423(-)	Pr_PRUVU_35437_1 238-3423(-)		11	1.08643	0.199779	1.15878	0.937562	1.39316	1.05682	0.0887151	1.15878	0.912011	1.34276	0.937562	0.872436	1.20226	0.77983	1.1272	0.870964	0.415809	1.21339	0.660693	1.05682	1.24738	0.0170042	1.18032	1.05682	1.75388	1.04713	0.364154	1.18032	0.887156	1.34276	1.01859	0.617229	1.20226	0.847227	1.27057
84	19.29	19.42	54.2	51.53	45.04	Pr_PRUVU_34550_1 346-1134(+)	Pr_PRUVU_34550_1 346-1134(+)		13	0.737904	0.399658	1.19124	0.487529	0.879023	0.831764	0.667473	1.14815	0.580764	0.954993	0.505825	0.146482	1.35519	0.108643	0.685488	0.816582	0.936969	1.21339	0.524807	0.990832	0.711214	0.475889	1.20226	0.398107	0.855067	0.77983	0.541154	1.13763	0.586138	0.887156	0.559758	0.203315	1.2942	0.212814	0.724436
85	19.18	22.08	39.63	32.93	23.78	Pr_PRUVU_82092_1 124-1602(+)	Pr_PRUVU_82092_1 124-1602(+)		14	1.04713	0.721038	1.33045	0.787046	1.52757	1.03753	0.604825	1.30617	0.794328	1.72187	1.5417	0.212042	1.34276	1.14815	4.16869	1.04713	0.922746	1.33045	0.787046	1.64437	1.27057	0.984722	1.35519	0.937562	2.55859	1.30617	0.633548	1.33045	0.981748	3.22107	1.6293	0.209817	1.39316	1.1695	4.28549
86	18.96	19.07	35.9	28.2	23.87	Pr_PRUVU_117270_1 425-2023(+)	Pr_PRUVU_117270_1 425-2023(+)		10	0.981748	0.819076	1.08643	0.903649	1.0666	0.981748	0.960004	1.08643	0.903649	1.0666	0.903649	0.347872	1.09648	0.831764	0.990832	0.937562	0.508677	1.10662	0.847227	1.03753	0.946237	0.802603	1.11686	0.847227	1.05682	0.963829	0.916929	1.09648	0.879023	1.05682	0.92045	0.3734	1.08643	0.847227	1
87	18.89	23.03	30.62	22.28	19.43	Pr_PRUVU_65942_1 203-3262(-)	Pr_PRUVU_65942_1 203-3262(-)		15	0.912011	0.983018	1.15878	0.751623	1.05682	0.92045	0.778938	1.18032	0.724436	1.08643	0.630957	0.0934628	1.39316	0.253513	0.879023	0.912011	0.517487	1.15878	0.630957	1.05682	0.772681	0.351013	1.21339	0.505825	0.937562	1.05682	0.406723	1.21339	0.870964	1.2942	0.787046	0.319755	1.25893	0.519996	0.990832
88	18.69	18.76	47.57	39.24	39.24	Pr_PRUVU_66433_1 322-1188(-)	Pr_PRUVU_66433_1 322-1188(-)		12	1.05682	0.780616	1.19124	0.887156	1.33045	1.1272	0.608245	1.18032	0.954993	1.44544	0.824138	0.488215	1.24738	0.597035	1.02802	1.1272	0.572789	1.20226	0.937562	1.45881	1.07647	0.67403	1.20226	0.895365	1.38038	1.04713	0.887843	1.18032	0.887156	1.28233	0.758578	0.390544	1.23595	0.519996	0.937562
89	18.69	18.72	35.31	28.4	25.84	Pr_PRUVU_59671_1 167-1690(+)	Pr_PRUVU_59671_1 167-1690(+)		10	1.22462	0.482021	1.30617	0.937562	1.78649	1.41906	0.202085	1.35519	1.04713	2.18776	1.14815	0.760573	1.28233	0.895365	1.59956	1.04713	0.605551	1.27057	0.824138	1.39316	1.25893	0.350406	1.30617	0.963829	1.88799	1.2942	0.275222	1.30617	0.990832	1.95884	1.03753	0.977462	1.27057	0.816582	1.40605
90	18.48	18.51	48.57	48.57	43.27	Pr_PRUVU_97664_1 290-1027(-)	Pr_PRUVU_97664_1 290-1027(-)		15	0.801678	0.565686	1.20226	0.49204	0.963829	0.711214	0.632081	1.33045	0.288403	0.946237	0.630957	0.125386	1.35519	0.15417	0.855067	0.972747	0.935865	1.22462	0.772681	1.19124	0.824138	0.587492	1.15878	0.613762	0.954993	0.772681	0.443045	1.18032	0.515229	0.912011	0.660693	0.144624	1.34276	0.229087	0.887156
91	18.37	18.39	37.31	30.35	23.88	Pr_PRUVU_15832_1 187-1395(+)	Pr_PRUVU_15832_1 187-1395(+)		15	1.13763	0.4106	1.1272	1.00925	1.33045	1.15878	0.435798	1.14815	1.00925	1.40605	0.954993	0.878422	1.13763	0.824138	1.08643	1.02802	0.672471	1.19124	0.862979	1.24738	1.09648	0.467563	1.15878	0.946237	1.31826	1.1695	0.430587	1.15878	1.00925	1.40605	1.03753	0.761957	1.14815	0.903649	1.22462
92	18.16	18.24	27.51	20.73	14.73	Pr_PRUVU_111356_1 1-2304(+)	Pr_PRUVU_111356_1 1-2304(+)		11	0.981748	0.846776	1.0666	0.92045	1.04713	0.990832	0.7135	1.0666	0.928966	1.05682	0.972747	0.898373	1.0666	0.912011	1.03753	0.981748	0.797653	1.0666	0.92045	1.04713	0.963829	0.758674	1.0666	0.903649	1.02802	0.972747	0.907679	1.0666	0.912011	1.03753	0.937562	0.332908	1.07647	0.870964	1.00925
93	18.1	18.14	38.3	28.79	26.48	Pr_PRUVU_2899_1 72-1241(+)	Pr_PRUVU_2899_1 72-1241(+)		13	1	0.891553	1.11686	0.895365	1.11686	1.00925	0.913698	1.11686	0.903649	1.1272	1.01859	0.644001	1.1272	0.903649	1.14815	0.981748	0.8845	1.09648	0.895365	1.07647	1.04713	0.308408	1.10662	0.946237	1.15878	1.04713	0.322903	1.10662	0.946237	1.15878	1.02802	0.436068	1.11686	0.92045	1.14815
94	18.07	18.11	23.35	15.3	14.49	Pr_PRUVU_100794_1 1175-3040(-)	Pr_PRUVU_100794_1 1175-3040(-)		10	1.11686	0.745066	2.72898	0.409261	3.04789	1.1695	0.67464	2.93765	0.398107	3.43558	1.07647	0.754826	4.87528	0.2208	5.24807	1.11686	0.751568	2.22844	0.501187	2.48886	1.04713	0.876351	2.0893	0.501187	2.18776	1.15878	0.698523	2.33346	0.496592	2.70396	0.963829	0.909462	5.97035	0.161436	5.7544
95	18.04	18.11	34.52	29.96	26.59	Pr_PRUVU_17935_1 2-1516(+)	Pr_PRUVU_17935_1 2-1516(+)		13	0.928966	0.81689	2.0893	0.444631	1.94089	0.937562	0.83931	2.0893	0.448745	1.95884	0.744732	0.382138	2.10863	0.356451	1.57036	0.824138	0.539448	2.0893	0.394457	1.72187	0.801678	0.489	2.14783	0.37325	1.72187	0.801678	0.491438	2.0893	0.383707	1.67494	0.824138	0.539207	3.0761	0.267917	2.53513
96	17.98	18.63	21.71	16.23	10.75	Pr_PRUVU_47991_2 132-2981(+)	Pr_PRUVU_47991_2 132-2981(+)		11	1.03753	0.402705	1.05682	0.981748	1.09648	1.02802	0.540425	1.05682	0.972747	1.08643	0.981748	0.737184	1.05682	0.928966	1.03753	1.00925	0.828147	1.05682	0.954993	1.0666	1.03753	0.414709	1.0666	0.972747	1.10662	1.03753	0.404778	1.05682	0.981748	1.09648	0.963829	0.916916	1.05682	0.912011	1.01859
97	17.94	18.15	23.1	13.97	10.34	Pr_PRUVU_102388_1 173-2902(+)	Pr_PRUVU_102388_1 173-2902(+)		10	0.855067	0.186184	1.22462	0.654636	1.04713	0.83946	0.139147	1.25893	0.613762	1.05682	0.912011	0.343531	1.2942	0.679204	1.18032	0.847227	0.22513	1.20226	0.672977	1.01859	0.912011	0.382236	1.30617	0.679204	1.19124	0.862979	0.303215	1.2942	0.625173	1.11686	0.794328	0.133287	1.1695	0.630957	0.928966
98	17.91	17.96	26.07	19.84	14.72	Pr_PRUVU_98683_1 378-3314(+)	Pr_PRUVU_98683_1 378-3314(+)		11	1.45881	0.0696868	1.24738	1.1695	2.12814	1.13763	0.452478	1.28233	0.887156	1.55597	0.990832	0.97127	1.30617	0.765597	1.2942	1.1272	0.519303	1.21339	0.928966	1.49968	1.40605	0.107093	1.23595	1.13763	2.01372	1.15878	0.32741	1.2942	0.895365	1.59956	1.00925	0.703533	1.35519	0.744732	1.38038
99	17.89	18.24	42.5	34.09	25.68	Pr_PRUVU_73716_1 311-1633(-)	Pr_PRUVU_73716_1 311-1633(-)		13	0.912011	0.788396	1.09648	0.831764	1	0.954993	0.792578	1.10662	0.862979	1.05682	0.946237	0.869585	1.10662	0.855067	1.04713	1.00925	0.90118	1.09648	0.92045	1.10662	0.903649	0.658949	1.09648	0.824138	0.990832	1.05682	0.629674	1.09648	0.963829	1.15878	0.954993	0.945807	1.09648	0.870964	1.04713
100	17.87	17.92	41.51	32.08	25.79	Pr_PRUVU_98699_1 241-1674(+)	Pr_PRUVU_98699_1 241-1674(+)		12	1.15878	0.556205	1.20226	0.963829	1.85353	1.05682	0.858525	1.31826	0.801678	1.43219	0.972747	0.911184	1.33045	0.724436	1.2942	1.13763	0.624266	1.22462	0.928966	1.77011	1.34276	0.24846	1.25893	1.0666	2.39883	1.18032	0.593239	1.24738	0.946237	1.88799	0.870964	0.940044	1.34276	0.539511	1.1695
101	17.77	17.81	48	41.75	39.5	Pr_PRUVU_30508_2 3-1205(+)	Pr_PRUVU_30508_2 3-1205(+)		17	1.03753	0.79645	1.10662	0.937562	1.14815	1	0.859726	1.10662	0.903649	1.10662	0.954993	0.916606	1.10662	0.862979	1.05682	1.08643	0.741282	1.10662	0.981748	1.20226	1.0666	0.690035	1.10662	0.963829	1.18032	1.07647	0.745582	1.10662	0.972747	1.19124	0.990832	0.982167	1.10662	0.895365	1.09648
102	17.71	17.82	59.64	49.7	42.47	Pr_PRUVU_28696_1 410-1408(-)	Pr_PRUVU_28696_1 410-1408(-)		16	0.990832	0.976288	1.08643	0.912011	1.07647	0.963829	0.905891	1.08643	0.887156	1.04713	0.954993	0.816444	1.07647	0.895365	1.02802	1.02802	0.693917	1.07647	0.954993	1.10662	1.04713	0.588345	1.07647	0.972747	1.1272	1.02802	0.628986	1.07647	0.954993	1.10662	0.928966	0.634244	1.07647	0.862979	1
103	17.68	17.72	33.76	24.77	21.65	Pr_PRUVU_87993_2 199-1836(-)	Pr_PRUVU_87993_2 199-1836(-)		11	1.27057	0.447575	1.23595	1.02802	1.8197	1.1272	0.747321	1.23595	0.912011	1.52757	1.08643	0.8898	1.35519	0.801678	1.52757	1.15878	0.568858	1.15878	1	1.47231	1.5417	0.126175	1.28233	1.20226	2.33346	1.20226	0.541062	1.25893	0.954993	1.72187	1.05682	0.806409	1.31826	0.801678	1.44544
104	17.67	19.84	30.05	21.82	20.39	Pr_PRUVU_103649_1 189-1868(+)	Pr_PRUVU_103649_1 189-1868(+)		12	1.04713	0.448787	1.07647	0.972747	1.11686	1.01859	0.724159	1.07647	0.946237	1.09648	1	0.912785	1.07647	0.928966	1.07647	0.990832	0.90189	1.07647	0.92045	1.0666	1.02802	0.683435	1.07647	0.954993	1.10662	1.03753	0.482161	1.07647	0.963829	1.11686	0.981748	0.816024	1.07647	0.912011	1.05682
105	17.67	17.69	44.86	40.27	32.97	Pr_PRUVU_15281_1 95-1207(+)	Pr_PRUVU_15281_1 95-1207(+)		10	0.178649	0.0405585	2.80543	0.0570164	0.501187	14.4544	0.174265	2.75423	5.24807	39.4457	14.5881	0.16909	2.75423	5.29663	39.8107	10.3753	0.264277	2.77971	3.7325	28.3139	2.67917	0.825178	2.75423	0.972747	7.37904	14.1906	0.181639	2.75423	5.15229	38.7258	12.7057	0.197129	2.77971	4.57088	34.6737
106	17.57	17.76	49.05	38.78	36.12	Pr_PRUVU_52470_1 100-891(+)	Pr_PRUVU_52470_1 100-891(+)		12	0.963829	0.491373	1.08643	0.887156	1.04713	1.00925	0.96372	1.08643	0.928966	1.09648	0.981748	0.839012	1.10662	0.887156	1.08643	0.963829	0.640509	1.08643	0.887156	1.04713	1.00925	0.707262	1.08643	0.928966	1.09648	1.00925	0.910301	1.08643	0.928966	1.09648	1.00925	0.71283	1.09648	0.92045	1.10662
107	17.55	17.59	44.59	36.72	36.72	Pr_PRUVU_28972_1 75-992(+)	Pr_PRUVU_28972_1 75-992(+)		10	0.831764	0.552685	1.11686	0.679204	0.928966	1.19124	0.319326	1.10662	1.07647	1.40605	0.608135	0.116363	1.20226	0.380189	0.731139	0.972747	0.901638	1.09648	0.887156	1.0666	0.83946	0.540374	1.15878	0.672977	0.972747	1.11686	0.454642	1.09648	1.01859	1.27057	0.642688	0.158112	1.21339	0.416869	0.77983
108	17.48	17.62	23.76	14.53	12.5	Pr_PRUVU_33085_1 151-2817(+)	Pr_PRUVU_33085_1 151-2817(+)		11	0.981748	0.940035	1.23595	0.809096	1.21339	0.801678	0.377029	1.24738	0.544503	1	0.672977	0.200511	1.25893	0.376704	0.847227	0.801678	0.605719	1.24738	0.524807	1	0.895365	0.587864	1.20226	0.704693	1.07647	0.963829	0.831086	1.20226	0.809096	1.15878	0.824138	0.417013	1.21339	0.608135	1
109	17.48	17.5	37.5	33.84	32.93	Pr_PRUVU_76271_1 1-987(+)	Pr_PRUVU_76271_1 1-987(+)		9	0.92045	0.814731	1.20226	0.737904	1.10662	1.10662	0.655303	1.27057	0.870964	1.48594	0.380189	0.0112311	1.77011	0.0428549	0.672977	0.758578	0.281199	1.21339	0.457088	0.92045	1.00925	0.84675	1.21339	0.831764	1.25893	1.05682	0.743026	1.28233	0.824138	1.40605	0.519996	0.0460189	1.55597	0.15417	0.809096
110	17.36	17.44	59.53	56.81	48.25	Pr_PRUVU_103561_1 278-1051(-)	Pr_PRUVU_103561_1 278-1051(-)		11	0.990832	0.859043	1.30617	0.765597	1.2942	1.22462	0.726429	1.22462	1	1.64437	0.322107	0.0123262	1.92309	0.0619441	0.619441	0.981748	0.781926	1.28233	0.77983	1.25893	1.0666	0.666748	1.31826	0.809096	1.43219	1.07647	0.80661	1.27057	0.847227	1.41906	0.299226	0.0227941	2.22844	0.0744732	0.666807
111	17.29	17.53	21.35	13.85	10.94	Pr_PRUVU_30057_1 170-3052(+)	Pr_PRUVU_30057_1 170-3052(+)		9	1.01859	0.826055	1.10662	0.92045	1.1272	1.04713	0.661865	1.10662	0.946237	1.15878	1.04713	0.589472	1.13763	0.92045	1.19124	0.963829	0.918168	1.1272	0.855067	1.08643	1.04713	0.648841	1.10662	0.946237	1.15878	1.02802	0.76114	1.11686	0.92045	1.14815	1.05682	0.586288	1.13763	0.928966	1.20226
112	17.17	17.4	41.67	33.33	27.21	Pr_PRUVU_60653_1 262-1488(-)	Pr_PRUVU_60653_1 262-1488(-)		10	0.937562	0.84915	1.22462	0.744732	1.14815	1.01859	0.548583	1.1695	0.870964	1.35519	0.981748	0.780249	1.28233	0.809096	1.25893	1.14815	0.217471	1.18032	0.972747	1.65959	1	0.609086	1.21339	0.824138	1.28233	0.946237	0.914398	1.24738	0.772681	1.18032	0.928966	0.955232	1.24738	0.737904	1.15878
113	17.14	17.24	33.15	26.4	18.91	Pr_PRUVU_85087_2 323-1927(+)	Pr_PRUVU_85087_2 323-1927(+)		10	0.963829	0.774457	1.08643	0.887156	1.04713	1.01859	0.672776	1.0666	0.954993	1.08643	1.05682	0.358766	1.0666	0.990832	1.1272	0.981748	0.995454	1.0666	0.92045	1.04713	0.981748	0.957893	1.08643	0.903649	1.0666	1.0666	0.426898	1.08643	0.981748	1.15878	1.01859	0.583407	1.0666	0.954993	1.09648
114	17.09	17.11	38.1	31.47	25.26	Pr_PRUVU_28632_1 254-1705(-)	Pr_PRUVU_28632_1 254-1705(-)		10	1.03753	0.907716	1.21339	0.855067	1.25893	1	0.845581	1.15878	0.862979	1.15878	1	0.928329	1.15878	0.862979	1.15878	0.903649	0.341049	1.14815	0.787046	1.03753	1	0.950816	1.19124	0.83946	1.19124	1.02802	0.806098	1.15878	0.887156	1.19124	0.972747	0.839689	1.19124	0.816582	1.15878
115	16.98	17.74	29.24	14.62	12.89	Pr_PRUVU_22144_1 206-2629(+)	Pr_PRUVU_22144_1 206-2629(+)		12	1.15878	0.190102	1.24738	0.928966	1.90546	1.01859	0.777087	1.27057	0.801678	1.34276	0.963829	0.755027	1.2942	0.591562	1.24738	0.990832	0.965479	1.30617	0.744732	1.2942	1.13763	0.288377	1.24738	0.912011	2.10863	1.1695	0.166571	1.28233	0.912011	1.90546	0.77983	0.517138	1.33045	0.299226	1.03753
116	16.92	16.99	31.2	27.48	18.6	Pr_PRUVU_59608_1 509-1963(-)	Pr_PRUVU_59608_1 509-1963(-)		11	0.319154	0.0277657	1.75388	0.0529663	0.559758	1.11686	0.872741	1.35519	0.824138	1.59956	2.99226	0.00198454	1.57036	1.90546	7.51623	0.847227	0.834701	1.28233	0.642688	1.08643	0.390841	0.207564	1.80302	0.121339	0.704693	1.1695	0.76092	1.34276	0.870964	1.70608	2.96483	0.00225489	1.57036	1.88799	7.37904
117	16.91	16.97	23.35	16.2	13.18	Pr_PRUVU_96507_1 41-2728(-)	Pr_PRUVU_96507_1 41-2728(-)		11	1.03753	0.819624	1.0666	0.972747	1.10662	1.01859	0.867594	1.05682	0.963829	1.07647	1.00925	0.816729	1.05682	0.954993	1.0666	0.972747	0.590434	1.05682	0.92045	1.02802	1.03753	0.592289	1.05682	0.981748	1.09648	1.03753	0.92056	1.0666	0.972747	1.10662	1.00925	0.973855	1.05682	0.954993	1.0666
118	16.83	16.99	34.3	26.73	26.73	Pr_PRUVU_16562_1 223-1572(+)	Pr_PRUVU_16562_1 223-1572(+)		13	4.83059	0.0345866	3.16228	1.52757	23.5505	4.44631	0.0319194	3.0761	1.44544	19.2309	5.34564	0.0126681	3.22107	1.65959	28.5759	2.63027	0.291002	2.39883	1.09648	5.19996	5.19996	0.0147134	3.19154	1.6293	25.5859	4.83059	0.018307	3.10456	1.55597	28.0543	5.24807	0.0112382	3.16228	1.65959	26.7917
119	16.79	16.86	32.52	25.42	21.87	Pr_PRUVU_53709_1 303-1910(-)	Pr_PRUVU_53709_1 303-1910(-)		10	1.09648	0.197506	1.07647	1.01859	1.19124	1.02802	0.537587	1.09648	0.937562	1.13763	1.02802	0.596536	1.09648	0.937562	1.13763	0.972747	0.827412	1.09648	0.895365	1.0666	1.08643	0.287259	1.11686	0.972747	1.22462	1.03753	0.761078	1.09648	0.946237	1.14815	1	0.783218	1.09648	0.912011	1.09648
120	16.72	16.78	42.44	34.59	28.78	Pr_PRUVU_52653_1 284-1318(-)	Pr_PRUVU_52653_1 284-1318(-)		11	0.972747	0.674112	1.07647	0.903649	1.04713	0.981748	0.852548	1.05682	0.928966	1.03753	0.981748	0.7356	1.09648	0.895365	1.07647	1.03753	0.712705	1.08643	0.954993	1.1272	1.01859	0.673363	1.08643	0.937562	1.10662	1.03753	0.71503	1.07647	0.963829	1.11686	1.01859	0.966328	1.08643	0.937562	1.10662
121	16.51	16.87	17.03	9.694	7.162	Pr_PRUVU_17228_1 273-3710(-)	Pr_PRUVU_17228_1 273-3710(-)		8	1.03753	0.544701	1.08643	0.954993	1.1272	0.990832	0.956887	1.07647	0.92045	1.0666	1.02802	0.602511	1.07647	0.954993	1.10662	0.954993	0.886568	1.07647	0.887156	1.02802	1.02802	0.48092	1.11686	0.92045	1.14815	1.01859	0.616974	1.07647	0.946237	1.09648	0.981748	0.982521	1.08643	0.903649	1.0666
122	16.51	16.62	30.38	21.77	21.77	Pr_PRUVU_14421_1 332-1519(-)	Pr_PRUVU_14421_1 332-1519(-)		10	1.03753	0.729343	1.15878	0.895365	1.23595	1.07647	0.282628	1.2942	0.831764	1.47231	1.02802	0.730193	1.19124	0.862979	1.24738	1.09648	0.397527	1.18032	0.928966	1.36773	1.15878	0.215988	1.1695	0.990832	1.48594	0.981748	0.764066	1.22462	0.801678	1.20226	0.83946	0.430749	1.20226	0.625173	1.00925
123	16.49	16.53	23.22	17.8	14.24	Pr_PRUVU_101707_1 242-2014(+)	Pr_PRUVU_101707_1 242-2014(+)		9	1.03753	0.992756	1.1272	0.92045	1.1695	1.04713	0.820069	1.10662	0.946237	1.15878	0.928966	0.505748	1.1695	0.787046	1.08643	0.912011	0.29702	1.10662	0.809096	1.00925	1.08643	0.797377	1.13763	0.954993	1.24738	0.946237	0.54568	1.1272	0.83946	1.0666	0.954993	0.836381	1.13763	0.831764	1.08643
124	16.48	18.3	37.89	28.21	24.84	Pr_PRUVU_5106_2 1-1425(-)	Pr_PRUVU_5106_2 1-1425(-)		11	1.08643	0.399906	1.35519	0.801678	1.58489	1.35519	0.19079	1.30617	1.03753	2.70396	1.34276	0.169432	1.39316	0.963829	2.208	0.903649	0.834208	1.31826	0.691831	1.19124	1.19124	0.359215	1.36773	0.870964	1.88799	1.38038	0.225513	1.27057	1.08643	2.93765	1.59956	0.0613406	1.35519	1.18032	3.49945
125	16.22	16.24	29.35	23.64	23.64	Pr_PRUVU_79174_1 59-1165(+)	Pr_PRUVU_79174_1 59-1165(+)		9	1.03753	0.845562	1.05682	0.981748	1.09648	1.00925	0.757374	1.05682	0.954993	1.0666	1	0.801573	1.0666	0.937562	1.0666	1	0.909011	1.05682	0.946237	1.05682	1.01859	0.93645	1.05682	0.963829	1.07647	0.990832	0.708006	1.05682	0.937562	1.04713	0.981748	0.647174	1.05682	0.92045	1.03753
126	16.21	16.53	38.43	30.35	19.43	Pr_PRUVU_57313_1 3-1379(+)	Pr_PRUVU_57313_1 3-1379(+)		9	0.990832	0.879092	1.05682	0.937562	1.04713	0.903649	0.299568	1.05682	0.855067	0.954993	0.954993	0.57254	1.0666	0.895365	1.01859	1	0.855799	1.05682	0.946237	1.05682	1	0.698134	1.07647	0.928966	1.07647	0.972747	0.858803	1.05682	0.92045	1.02802	0.92045	0.626149	1.0666	0.870964	0.981748
127	16.19	18.93	42.5	34.55	22.27	Pr_PRUVU_56895_1 321-1643(-)	Pr_PRUVU_56895_1 321-1643(-)		14	1.04713	0.653873	1.24738	0.83946	1.30617	0.903649	0.440467	1.18032	0.758578	1.0666	0.92045	0.536654	1.34276	0.685488	1.23595	1.04713	0.633187	1.18032	0.887156	1.23595	1	0.922891	1.22462	0.816582	1.22462	1.00925	0.851535	1.27057	0.794328	1.28233	0.895365	0.429776	1.27057	0.704693	1.13763
128	16.19	16.26	30.2	26.4	18.26	Pr_PRUVU_32721_1 441-2102(-)	Pr_PRUVU_32721_1 441-2102(-)		8	1.00925	0.794024	1.0666	0.946237	1.07647	1.02802	0.615364	1.0666	0.963829	1.09648	1	0.888697	1.0666	0.937562	1.0666	1	0.812229	1.0666	0.937562	1.0666	0.990832	0.964212	1.0666	0.928966	1.05682	1.00925	0.891104	1.0666	0.946237	1.07647	0.954993	0.559655	1.0666	0.895365	1.01859
129	16.02	16.05	57.73	55.15	55.15	Pr_PRUVU_68294_1 179-763(+)	Pr_PRUVU_68294_1 179-763(+)		10	1.39316	0.350148	1.45881	0.954993	3.90841	1.69044	0.216444	1.45881	1.15878	5.49541	1.24738	0.374541	1.38038	0.903649	3.10456	1.20226	0.458415	1.51356	0.794328	2.35505	1.35519	0.510143	1.51356	0.895365	3.56451	1.39316	0.43721	1.55597	0.895365	3.69828	1.36773	0.443702	1.49968	0.912011	3.63078
130	16	16.01	27.27	24.17	23.06	Pr_PRUVU_113516_1 1-1356(+)	Pr_PRUVU_113516_1 1-1356(+)		8	0.990832	0.910231	1.0666	0.928966	1.05682	0.972747	0.87167	1.0666	0.912011	1.03753	0.981748	0.976409	1.0666	0.92045	1.04713	0.963829	0.703272	1.0666	0.903649	1.02802	0.981748	0.744952	1.0666	0.92045	1.04713	0.972747	0.855967	1.0666	0.912011	1.03753	1	0.872174	1.0666	0.937562	1.0666
131	15.9	18.42	36.5	31.75	29.28	Pr_PRUVU_101983_1 283-1863(-)	Pr_PRUVU_101983_1 283-1863(-)		16	1.47231	0.327794	1.38038	1.0666	5.01187	1.1695	0.38126	1.39316	0.83946	2.18776	1.67494	0.304118	1.45881	1.14815	6.19441	1.02802	0.67786	1.59956	0.642688	1.55597	1.15878	0.729796	1.43219	0.809096	2.42103	1.23595	0.403262	1.38038	0.895365	3.56451	1.33045	0.350306	1.55597	0.855067	2.58226
132	15.87	31.97	52.73	44.34	37.11	Pr_PRUVU_110394_1 45-1580(+)	Pr_PRUVU_110394_1 45-1580(+)		21	0.731139	0.246286	1.41906	0.465586	1.03753	0.990832	0.650473	1.35519	0.737904	1.34276	0.416869	0.0163555	1.7378	0.0737904	0.724436	0.787046	0.518429	1.41906	0.510505	1.11686	0.946237	0.599768	1.35519	0.711214	1.28233	1.04713	0.781705	1.33045	0.787046	1.41906	0.420727	0.0377031	1.80302	0.105682	0.758578
133	15.84	17.98	50.14	40.77	30.03	Pr_PRUVU_21181_1 135-1223(+)	Pr_PRUVU_21181_1 135-1223(+)		12	0.772681	0.120383	1.22462	0.534564	0.946237	0.515229	0.00330872	1.41906	0.203236	0.731139	0.660693	0.0166764	1.28233	0.452898	0.847227	1.02802	0.580551	1.22462	0.83946	1.34276	0.855067	0.172926	1.23595	0.642688	1.05682	0.666807	0.0123191	1.30617	0.436516	0.870964	0.704693	0.0341717	1.24738	0.510505	0.879023
134	15.83	15.83	50	50	46.57	Pr_PRUVU_112397_1 216-830(-)	Pr_PRUVU_112397_1 216-830(-)		9	0.92045	0.45714	1.0666	0.862979	0.981748	0.954993	0.722224	1.0666	0.895365	1.01859	0.954993	0.591171	1.0666	0.895365	1.01859	0.990832	0.988634	1.0666	0.928966	1.05682	0.946237	0.459541	1.0666	0.887156	1.00925	1	0.806887	1.0666	0.937562	1.0666	0.963829	0.507858	1.0666	0.903649	1.02802
135	15.82	18.14	55.41	44.26	40.98	Pr_PRUVU_93518_2 1-915(-)	Pr_PRUVU_93518_2 1-915(-)		9	1.41906	0.639971	1.87068	0.758578	5.80764	1.18032	0.777448	1.8197	0.648634	5.29663	2.31206	0.211914	2.03236	1.13763	10	0.887156	0.552077	2.03236	0.505825	1.80302	1.38038	0.77279	1.88799	0.731139	4.7863	1.36773	0.884439	1.88799	0.724436	5.64937	2.39883	0.20195	2.05116	1.1695	10.2802
136	15.8	15.93	76.97	73.68	65.79	Pr_PRUVU_75869_1 3-458(-)	Pr_PRUVU_75869_1 3-458(-)		54	0.946237	0.574302	1.01859	0.928966	0.963829	0.972747	0.799892	1.01859	0.954993	0.990832	0.879023	0.592135	1.01859	0.862979	0.895365	0.990832	0.783877	1.01859	0.972747	1.00925	0.972747	0.576834	1.01859	0.954993	0.990832	0.981748	0.763906	1.01859	0.963829	1	0.912011	0.942251	1.01859	0.895365	0.928966
137	15.66	17.79	24.19	13.72	13.01	Pr_PRUVU_64188_1 117-2240(+)	Pr_PRUVU_64188_1 117-2240(+)		10	1.02802	0.84518	1.38038	0.744732	1.41906	1.0666	0.686758	1.38038	0.772681	1.47231	1.04713	0.76676	1.38038	0.758578	1.44544	1.08643	0.626119	1.38038	0.787046	1.49968	0.972747	0.927508	1.38038	0.704693	1.34276	1.03753	0.784706	1.38038	0.751623	1.43219	1.02802	0.84776	1.38038	0.744732	1.41906
138	15.66	15.79	13.29	9.164	7.446	Pr_PRUVU_62446_1 280-2901(-)	Pr_PRUVU_62446_1 280-2901(-)		8	1.1272	0.303118	1.18032	0.954993	1.40605	1.35519	0.0788892	1.18032	1.14815	1.72187	1.10662	0.477393	1.14815	0.963829	1.35519	0.937562	0.768289	1.19124	0.765597	1.11686	1.13763	0.400114	1.14815	0.990832	1.39316	1.27057	0.151835	1.13763	1.11686	1.5417	1.00925	0.885171	1.19124	0.847227	1.22462
139	15.64	15.81	31.97	23	19.69	Pr_PRUVU_111054_1 274-1815(+)	Pr_PRUVU_111054_1 274-1815(+)		11	1.08643	0.667678	1.20226	0.903649	1.59956	1.09648	0.673267	1.28233	0.855067	1.58489	0.963829	0.894942	1.34276	0.77983	1.2942	0.990832	0.923825	1.35519	0.77983	1.34276	1.25893	0.385305	1.24738	1.00925	2.01372	1.11686	0.661739	1.23595	0.903649	1.67494	0.879023	0.675312	1.30617	0.660693	1.14815
140	15.58	15.73	47.69	37.54	35.38	Pr_PRUVU_75135_1 431-1408(-)	Pr_PRUVU_75135_1 431-1408(-)		8	1.11686	0.372675	1.61436	0.691831	1.69044	1.92309	0.618117	1.69044	1.13763	3.43558	3.40408	0.0541289	1.90546	1.78649	7.37904	1.77011	0.178952	1.58489	1.11686	2.83139	1.45881	0.673843	1.44544	1.00925	2.0893	1.7378	0.878796	1.55597	1.11686	3.49945	3.76704	0.0458225	1.94089	1.94089	8.09096
141	15.56	15.73	63.12	48.58	34.75	Pr_PRUVU_63343_1 2-850(+)	Pr_PRUVU_63343_1 2-850(+)		12	0.887156	0.126857	1.27057	0.691831	1.1272	0.744732	0.00649092	1.24738	0.554626	0.928966	0.679204	0.024226	1.28233	0.483059	0.870964	1.25893	0.0744057	1.20226	1.04713	1.65959	0.981748	0.56967	1.28233	0.787046	1.25893	0.765597	0.122034	1.23595	0.586138	0.946237	0.77983	0.101461	1.28233	0.586138	1
142	15.53	15.61	46.69	38.17	28.39	Pr_PRUVU_63978_1 134-1087(+)	Pr_PRUVU_63978_1 134-1087(+)		7	1.45881	0.0275984	1.31826	1.10662	2.60615	0.928966	0.758185	1.2942	0.704693	1.20226	0.928966	0.84718	1.2942	0.691831	1.20226	1	0.821575	1.25893	0.794328	1.36773	1.33045	0.0671097	1.30617	1.01859	2.31206	1.09648	0.270064	1.22462	0.895365	1.75388	0.990832	0.86148	1.36773	0.758578	1.35519
143	15.41	15.43	59.48	57.76	57.76	Pr_PRUVU_39843_1 133-831(-)	Pr_PRUVU_39843_1 133-831(-)		9	11.695	0.0188359	2.70396	4.32514	24.6604	21.4783	0.0159112	2.93765	7.31139	45.2898	2.05116	0.212864	1.65959	1.23595	3.53183	2.99226	0.386618	1.61436	1.85353	4.87528	11.9124	0.0226539	2.65461	4.48745	24.8886	21.2814	0.0167751	2.91072	7.31139	44.4631	0.660693	0.00823511	1.83654	0.376704	1.21339
144	15.35	15.5	24.87	16.12	14.75	Pr_PRUVU_5989_1 340-2091(-)	Pr_PRUVU_5989_1 340-2091(-)		10	0.990832	0.900346	1.07647	0.92045	1.0666	0.990832	0.97155	1.07647	0.92045	1.0666	0.963829	0.719411	1.10662	0.870964	1.0666	0.937562	0.699454	1.07647	0.870964	1.00925	0.990832	0.88857	1.07647	0.92045	1.0666	0.972747	0.856423	1.07647	0.903649	1.04713	0.981748	0.793397	1.09648	0.895365	1.07647
145	15.34	15.48	34.22	26.05	20.34	Pr_PRUVU_75333_1 416-1996(-)	Pr_PRUVU_75333_1 416-1996(-)		10	0.887156	0.555265	1.11686	0.794328	0.990832	0.981748	0.941236	1.15878	0.847227	1.13763	1.01859	0.869644	1.14815	0.887156	1.1695	0.954993	0.859488	1.11686	0.855067	1.0666	0.954993	0.827292	1.1272	0.847227	1.07647	1.01859	0.973255	1.15878	0.879023	1.18032	1	0.952171	1.14815	0.870964	1.14815
146	15.28	15.43	46.63	37.74	32.88	Pr_PRUVU_41470_1 99-1214(+)	Pr_PRUVU_41470_1 99-1214(+)		12	1.00925	0.868132	1.1272	0.895365	1.15878	1.04713	0.806008	1.1272	0.928966	1.19124	0.787046	0.52279	1.1272	0.654636	0.887156	0.879023	0.605074	1.1272	0.737904	0.990832	1.04713	0.719846	1.18032	0.887156	1.25893	1.00925	0.913747	1.1272	0.895365	1.14815	0.83946	0.654598	1.1272	0.691831	0.946237
147	15.12	15.31	32.69	21.92	19.23	Pr_PRUVU_109320_1 376-1938(-)	Pr_PRUVU_109320_1 376-1938(-)		13	1.15878	0.524476	1.13763	1.01859	1.47231	1.1272	0.230174	1.13763	0.990832	1.40605	1.10662	0.432024	1.14815	0.963829	1.39316	0.937562	0.778506	1.13763	0.794328	1.0666	1.07647	0.236069	1.20226	0.895365	1.35519	0.981748	0.75128	1.15878	0.831764	1.13763	1.09648	0.38452	1.1272	0.972747	1.33045
148	15.11	15.17	71.43	68.71	57.14	Pr_PRUVU_94782_1 202-645(+)	Pr_PRUVU_94782_1 202-645(+)		9	0.580764	0.0625408	1.27057	0.260615	0.737904	0.672977	0.166629	1.21339	0.383707	0.816582	0.416869	0.00575931	1.47231	0.0862979	0.613762	0.937562	0.959585	1.1695	0.77983	1.09648	0.619441	0.0827662	1.23595	0.366438	0.765597	0.660693	0.106247	1.22462	0.409261	0.809096	0.42462	0.00941358	1.44544	0.0660693	0.613762
149	15.11	15.16	25.62	19.79	15.72	Pr_PRUVU_87145_1 158-1858(+)	Pr_PRUVU_87145_1 158-1858(+)		7	0.990832	0.939635	1.09648	0.903649	1.08643	1.02802	0.721738	1.09648	0.937562	1.1272	0.963829	0.724435	1.1272	0.855067	1.08643	1	0.870252	1.08643	0.92045	1.08643	0.954993	0.56236	1.11686	0.855067	1.0666	0.990832	0.928902	1.09648	0.912011	1.08643	0.972747	0.827135	1.11686	0.870964	1.08643
150	15.09	15.16	50.61	45.15	28.18	Pr_PRUVU_9996_1 154-1146(-)	Pr_PRUVU_9996_1 154-1146(-)		10	0.816582	0.450967	1.10662	0.685488	0.903649	0.77983	0.377125	1.1695	0.564937	0.912011	0.337287	0.00484924	1.61436	0.0319154	0.544503	1	0.959937	1.11686	0.895365	1.11686	0.855067	0.5531	1.11686	0.717794	0.954993	0.855067	0.500613	1.09648	0.717794	0.937562	0.349945	0.00442273	1.55597	0.0340408	0.544503
151	14.88	15.39	18.34	11.48	9.941	Pr_PRUVU_5992_1 320-2857(-)	Pr_PRUVU_5992_1 320-2857(-)		7	0.981748	0.9688	1.10662	0.887156	1.08643	0.912011	0.546079	1.09648	0.831764	1	0.972747	0.98872	1.10662	0.879023	1.07647	0.963829	0.755848	1.11686	0.862979	1.07647	1.01859	0.649726	1.10662	0.92045	1.1272	0.981748	0.931294	1.09648	0.895365	1.07647	1.01859	0.761561	1.1272	0.903649	1.14815
152	14.85	14.94	53.67	52.29	44.04	Pr_PRUVU_101433_1 1-657(+)	Pr_PRUVU_101433_1 1-657(+)		16	0.990832	0.86841	1.25893	0.831764	1.24738	0.831764	0.34855	1.19124	0.660693	0.990832	0.554626	0.0952709	1.35519	0.251189	0.751623	1.08643	0.93435	1.20226	0.903649	1.40605	1.14815	0.459342	1.19124	0.963829	1.52757	0.83946	0.578723	1.18032	0.672977	0.990832	0.559758	0.0593981	1.33045	0.263027	0.744732
153	14.84	14.94	22.95	19.19	12.48	Pr_PRUVU_88082_1 285-2522(-)	Pr_PRUVU_88082_1 285-2522(-)		9	1.01859	0.654287	1.05682	0.963829	1.07647	1.02802	0.479603	1.05682	0.972747	1.08643	1.05682	0.332482	1.05682	1	1.11686	0.981748	0.955609	1.05682	0.928966	1.03753	1.01859	0.700164	1.05682	0.963829	1.07647	1.04713	0.353899	1.05682	0.990832	1.10662	1.04713	0.332061	1.05682	0.990832	1.10662
154	14.82	28.32	38.83	28.32	25.4	Pr_PRUVU_41741_1 326-2182(-)	Pr_PRUVU_41741_1 326-2182(-)		15	1.13763	0.782317	2.0893	0.544503	2.37684	1.09648	0.839623	2.0893	0.524807	2.29087	1.21339	0.700827	2.10863	0.57544	2.53513	1.1272	0.803321	2.10863	0.534564	2.35505	1.13763	0.785411	2.0893	0.544503	2.37684	1.18032	0.729215	2.0893	0.564937	2.46604	1.30617	0.613029	2.10863	0.619441	2.72898
155	14.8	14.92	36.34	29.45	24.7	Pr_PRUVU_43758_1 167-1432(+)	Pr_PRUVU_43758_1 167-1432(+)		9	1.05682	0.480444	1.18032	0.895365	1.31826	1.05682	0.868703	1.20226	0.879023	1.34276	0.954993	0.850482	1.15878	0.816582	1.10662	1.07647	0.314774	1.1695	0.92045	1.34276	1.03753	0.53648	1.21339	0.855067	1.30617	0.946237	0.779915	1.20226	0.772681	1.13763	0.928966	0.850818	1.13763	0.787046	1.05682
156	14.75	14.93	26.37	14.03	10.24	Pr_PRUVU_33135_1 389-2530(-)	Pr_PRUVU_33135_1 389-2530(-)		7	1.23595	0.714451	1.40605	0.879023	1.90546	0.824138	0.385035	1.47231	0.496592	1.21339	0.591562	0.012004	1.45881	0.178649	0.862979	1.24738	0.770839	1.38038	0.903649	1.97697	0.954993	0.743741	1.44544	0.619441	1.38038	0.879023	0.219813	1.43219	0.625173	1.25893	0.452898	0.0162452	1.75388	0.0928966	0.794328
157	14.71	16.8	24.19	15.58	15.58	Pr_PRUVU_17941_1 636-2486(-)	Pr_PRUVU_17941_1 636-2486(-)		10	1.04713	0.889854	1.14815	0.912011	1.20226	1.05682	0.863073	1.14815	0.92045	1.21339	1.11686	0.790784	1.14815	0.972747	1.28233	1.00925	0.937354	1.14815	0.879023	1.15878	1.02802	0.939356	1.14815	0.895365	1.18032	1.09648	0.828232	1.14815	0.954993	1.25893	1.09648	0.781116	1.14815	0.954993	1.25893
158	14.63	14.79	56.85	53.81	41.62	Pr_PRUVU_73329_1 2-595(+)	Pr_PRUVU_73329_1 2-595(+)		12	0.597035	0.174593	1.38038	0.313329	0.824138	0.636796	0.154483	1.31826	0.416869	0.83946	0.394457	0.0247788	1.65959	0.0787046	0.654636	0.772681	0.882579	1.30617	0.544503	1.00925	0.597035	0.197742	1.36773	0.337287	0.816582	0.642688	0.271722	1.33045	0.428549	0.855067	0.444631	0.0226229	1.49968	0.0870964	0.666807
159	14.62	14.83	81.65	77.22	51.9	Pr_PRUVU_7294_1 228-704(+)	Pr_PRUVU_7294_1 228-704(+)		8	0.809096	0.329214	1.19124	0.625173	0.963829	0.855067	0.506324	1.24738	0.625173	1.0666	0.334195	0.00169071	1.72187	0.0409261	0.57544	0.981748	0.950103	1.15878	0.831764	1.13763	0.937562	0.706376	1.18032	0.772681	1.10662	0.831764	0.290238	1.1695	0.648634	0.972747	0.233346	0.000203745	2.10863	0.0280543	0.49204
160	14.47	14.6	24.5	16.95	12.58	Pr_PRUVU_56049_1 338-2128(-)	Pr_PRUVU_56049_1 338-2128(-)		7	1.11686	0.703458	1.20226	0.928966	1.51356	0.972747	0.84032	1.27057	0.772681	1.23595	0.887156	0.531651	1.18032	0.679204	1.04713	0.855067	0.332459	1.22462	0.570164	1.04713	1.11686	0.637491	1.27057	0.879023	1.52757	1	0.99344	1.22462	0.816582	1.25893	0.758578	0.206092	1.21339	0.444631	0.92045
161	14.43	16.49	27.16	21.09	19.49	Pr_PRUVU_5971_1 338-2218(-)	Pr_PRUVU_5971_1 338-2218(-)		13	1.08643	0.90016	1.13763	0.954993	1.2942	1.27057	0.483022	1.14815	1.10662	1.57036	1.08643	0.778061	1.1272	0.963829	1.2942	1.07647	0.742293	1.13763	0.946237	1.27057	1.00925	0.952212	1.15878	0.870964	1.19124	1.30617	0.488655	1.15878	1.1272	1.6293	1.11686	0.790688	1.1272	0.990832	1.33045
162	14.41	14.42	45.78	43.78	40.16	Pr_PRUVU_113855_1 294-1043(+)	Pr_PRUVU_113855_1 294-1043(+)		9	0.879023	0.144132	1.14815	0.765597	1.00925	0.887156	0.17222	1.14815	0.772681	1.01859	0.879023	0.206671	1.15878	0.765597	1.01859	0.92045	0.356129	1.14815	0.801678	1.05682	0.903649	0.252545	1.14815	0.787046	1.03753	0.903649	0.313139	1.14815	0.787046	1.03753	0.879023	0.193916	1.14815	0.765597	1.00925
163	14.39	14.57	17.79	11.03	10.48	Pr_PRUVU_73766_1 486-2663(+)	Pr_PRUVU_73766_1 486-2663(+)		8	1.21339	0.88444	1.35519	0.895365	1.80302	1.03753	0.572179	1.35519	0.765597	1.44544	0.679204	0.129307	1.41906	0.353183	0.963829	1.11686	0.86265	1.31826	0.847227	1.67494	1.1272	0.912945	1.31826	0.855067	1.67494	1.18032	0.779138	1.36773	0.862979	1.8197	0.704693	0.151138	1.35519	0.42462	0.954993
164	14.39	14.45	26.45	20	18.06	Pr_PRUVU_2134_1 175-1572(-)	Pr_PRUVU_2134_1 175-1572(-)		8	1.01859	0.882182	1.24738	0.816582	1.30617	0.642688	0.17202	1.39316	0.340408	0.895365	0.990832	0.626515	1.28233	0.772681	1.27057	1.13763	0.659319	1.22462	0.928966	1.52757	1.10662	0.839629	1.28233	0.862979	1.49968	0.698232	0.503824	1.33045	0.409261	0.928966	0.903649	0.57701	1.25893	0.698232	1.13763
165	14.27	14.33	70.16	59.16	59.16	Pr_PRUVU_93904_1 343-918(-)	Pr_PRUVU_93904_1 343-918(-)		12	0.461318	0.113607	1.57036	0.120226	0.724436	0.816582	0.586292	1.19124	0.630957	0.972747	0.322107	0.0885542	1.7378	0.0237684	0.559758	1.0666	0.988096	1.58489	0.672977	1.72187	0.60256	0.25866	1.28233	0.353183	0.772681	0.666807	0.303655	1.59956	0.280543	1.0666	0.313329	0.0687756	1.72187	0.0170608	0.539511
166	14.2	14.23	22.17	21.41	21.41	Pr_PRUVU_72286_1 2-1192(+)	Pr_PRUVU_72286_1 2-1192(+)		8	1.0666	0.841009	1.69044	0.630957	1.80302	1.08643	0.69596	1.49968	0.724436	1.6293	1.23595	0.429355	1.7378	0.711214	2.14783	0.937562	0.598399	1.58489	0.591562	1.48594	1.38038	0.297758	1.38038	1	1.90546	1.20226	0.42385	1.38038	0.870964	1.65959	1.23595	0.455721	1.92309	0.642688	2.37684
167	14.17	14.22	32.36	25.79	24.09	Pr_PRUVU_7892_1 1-1236(+)	Pr_PRUVU_7892_1 1-1236(+)		10	1.23595	0.583545	1.15878	1.0666	1.5417	1.13763	0.892473	1.19124	0.954993	1.43219	0.92045	0.267408	1.20226	0.758578	1.10662	1.05682	0.677127	1.1695	0.903649	1.28233	1.22462	0.615118	1.21339	1.00925	1.59956	1.10662	0.792164	1.21339	0.912011	1.41906	1.02802	0.460524	1.22462	0.83946	1.28233
168	14.14	14.22	32.44	27.68	27.68	Pr_PRUVU_19825_1 224-1234(-)	Pr_PRUVU_19825_1 224-1234(-)		8	0.544503	0.110996	1.45881	0.185353	0.794328	0.580764	0.159188	1.5417	0.212814	0.895365	0.469894	0.0734808	1.5417	0.105682	0.724436	0.57544	0.150801	1.49968	0.226986	0.862979	0.524807	0.128006	1.48594	0.110662	0.77983	0.630957	0.212984	1.34276	0.285759	0.847227	0.440555	0.0459723	1.47231	0.0824138	0.648634
169	14.11	14.64	32.18	27.66	21.54	Pr_PRUVU_54204_1 3-1130(+)	Pr_PRUVU_54204_1 3-1130(+)		8	1.2942	0.320578	1.20226	1.07647	2.10863	1.13763	0.536445	1.2942	0.879023	1.59956	0.794328	0.443684	1.24738	0.387258	0.990832	1	0.981009	1.24738	0.801678	1.30617	1.39316	0.163212	1.21339	1.14815	2.35505	1.15878	0.430927	1.20226	0.963829	1.70608	0.801678	0.597362	1.19124	0.356451	0.954993
170	14	14.03	62.35	57.09	52.63	Pr_PRUVU_18261_1 295-1038(-)	Pr_PRUVU_18261_1 295-1038(-)		16	0.809096	0.375939	1.1272	0.660693	0.912011	0.77983	0.269094	1.1272	0.642688	0.879023	0.401791	0.0144051	1.5417	0.0679204	0.619441	0.765597	0.620991	1.20226	0.483059	0.92045	0.787046	0.278342	1.13763	0.625173	0.895365	0.772681	0.266519	1.14815	0.619441	0.887156	0.387258	0.00820282	1.55597	0.0758578	0.60256
171	13.91	13.94	43.5	37.8	26.83	Pr_PRUVU_96563_2 1669-2409(+)	Pr_PRUVU_96563_2 1669-2409(+)		7	0.717794	0.286281	1.1695	0.529663	0.83946	0.77983	0.434202	1.14815	0.619441	0.895365	0.870964	0.847474	1.21339	0.691831	1.05682	1.08643	0.621735	1.09648	0.990832	1.21339	0.751623	0.443172	1.27057	0.510505	0.954993	0.895365	0.967126	1.20226	0.711214	1.07647	0.855067	0.870778	1.24738	0.630957	1.0666
172	13.89	13.92	29.08	26	23.4	Pr_PRUVU_31368_1 780-2051(-)	Pr_PRUVU_31368_1 780-2051(-)		9	1.20226	0.395631	1.27057	0.946237	1.77011	1.13763	0.618339	1.21339	0.937562	1.58489	0.870964	0.768142	1.21339	0.580764	1.05682	1.07647	0.649134	1.33045	0.809096	1.44544	1.45881	0.186799	1.24738	1.1695	2.42103	1.19124	0.425654	1.19124	1	1.7378	0.870964	0.972721	1.36773	0.465586	1.19124
173	13.84	13.89	52	34.8	31.2	Pr_PRUVU_54936_1 179-931(+)	Pr_PRUVU_54936_1 179-931(+)		7	0.724436	0.0780196	1.20226	0.416869	0.870964	0.92045	0.627635	1.14815	0.744732	1.05682	0.928966	0.659501	1.19124	0.751623	1.10662	1.03753	0.270525	1.19124	0.870964	1.28233	0.895365	0.105673	1.13763	0.724436	1.01859	0.937562	0.829977	1.18032	0.751623	1.10662	0.92045	0.746587	1.19124	0.731139	1.09648
174	13.81	16.13	85.61	78.42	66.91	Pr_PRUVU_12739_1 2-418(+)	Pr_PRUVU_12739_1 2-418(+)		16	1.0666	0.924894	1.31826	0.809096	1.85353	0.691831	0.0999535	1.33045	0.465586	0.92045	0.564937	0.0854663	1.51356	0.244343	0.855067	0.972747	0.840691	1.65959	0.751623	1.61436	1.08643	0.837194	1.35519	0.801678	1.75388	0.691831	0.0732539	1.31826	0.440555	0.912011	0.737904	0.249431	1.34276	0.405509	0.990832
175	13.81	13.84	26.47	23.24	23.24	Pr_PRUVU_56428_1 357-1379(-)	Pr_PRUVU_56428_1 357-1379(-)		8	1.02802	0.861102	1.08643	0.946237	1.11686	1.02802	0.850992	1.08643	0.946237	1.11686	0.963829	0.741007	1.08643	0.887156	1.04713	0.937562	0.450253	1.08643	0.862979	1.01859	1.00925	0.958759	1.08643	0.928966	1.09648	0.981748	0.659591	1.09648	0.895365	1.07647	0.937562	0.453349	1.09648	0.855067	1.02802
176	13.78	13.81	32.93	23.03	18.79	Pr_PRUVU_56949_1 126-1613(+)	Pr_PRUVU_56949_1 126-1613(+)		7	0.660693	0.184017	1.52757	0.380189	1.00925	0.758578	0.460111	1.57036	0.47863	1.19124	1.05682	0.747666	1.51356	0.698232	1.78649	0.353183	0.0351667	2.31206	0.119124	0.816582	1.02802	0.809462	1.45881	0.704693	1.80302	1.02802	0.747146	1.49968	0.685488	1.7378	0.946237	0.894455	1.67494	0.597035	1.58489
177	13.76	13.92	36.01	27.25	22.87	Pr_PRUVU_71178_1 393-1628(-)	Pr_PRUVU_71178_1 393-1628(-)		7	0.698232	0.57268	1.51356	0.231206	1.05682	1.27057	0.439517	1.48594	0.855067	4.28549	1.92309	0.0479617	1.57036	1.22462	9.12011	0.990832	0.930596	3.16228	0.704693	3.13329	0.809096	0.724153	1.52757	0.496592	1.23595	1.23595	0.384988	1.38038	0.895365	4.74242	1.64437	0.0751255	1.48594	1.10662	5.29663
178	13.74	13.83	14.48	11.05	9.282	Pr_PRUVU_110845_1 195-2912(-)	Pr_PRUVU_110845_1 195-2912(-)		8	1.00925	0.679188	1.08643	0.928966	1.09648	0.972747	0.988471	1.07647	0.903649	1.04713	0.963829	0.959832	1.07647	0.895365	1.03753	0.946237	0.68748	1.10662	0.855067	1.04713	1.03753	0.374082	1.07647	0.963829	1.11686	0.981748	0.863383	1.09648	0.895365	1.07647	0.963829	0.754582	1.08643	0.887156	1.04713
179	13.72	13.87	16.09	11.81	6.698	Pr_PRUVU_9935_1 401-3628(-)	Pr_PRUVU_9935_1 401-3628(-)		7	1.02802	0.660926	1.08643	0.946237	1.11686	0.981748	0.935243	1.08643	0.903649	1.0666	0.972747	0.935415	1.07647	0.903649	1.04713	0.972747	0.697114	1.07647	0.903649	1.04713	1.02802	0.550488	1.08643	0.946237	1.11686	0.981748	0.874743	1.07647	0.912011	1.05682	1.00925	0.848515	1.07647	0.937562	1.08643
180	13.71	13.74	27.96	17.17	14.34	Pr_PRUVU_3120_1 1-1698(+)	Pr_PRUVU_3120_1 1-1698(+)		7	1.5417	0.0884479	1.33045	1.15878	2.53513	1.23595	0.432358	1.27057	0.972747	1.83654	0.862979	0.19667	1.23595	0.648634	1.0666	1.11686	0.757244	1.22462	0.912011	1.58489	1.58489	0.109078	1.36773	1.15878	2.58226	1.09648	0.81836	1.24738	0.879023	1.55597	0.77983	0.24688	1.30617	0.483059	1.01859
181	13.64	13.67	33.4	21.6	14.8	Pr_PRUVU_26428_1 294-1796(-)	Pr_PRUVU_26428_1 294-1796(-)		7	1.04713	0.55459	1.08643	0.963829	1.13763	0.963829	0.667434	1.07647	0.895365	1.03753	1.00925	0.967602	1.09648	0.92045	1.10662	0.990832	0.973732	1.07647	0.92045	1.0666	1.01859	0.845339	1.07647	0.946237	1.09648	0.981748	0.930229	1.08643	0.903649	1.0666	0.946237	0.441314	1.09648	0.862979	1.03753
182	13.57	13.7	18.74	11.6	7.479	Pr_PRUVU_93860_1 176-3748(+)	Pr_PRUVU_93860_1 176-3748(+)		8	1.05682	0.546778	1.08643	0.972747	1.14815	1.03753	0.612455	1.08643	0.954993	1.1272	1.00925	0.868486	1.08643	0.928966	1.09648	0.937562	0.505854	1.08643	0.862979	1.01859	1.05682	0.497687	1.08643	0.972747	1.14815	1.02802	0.694019	1.08643	0.946237	1.11686	1.02802	0.782494	1.08643	0.946237	1.11686
183	13.49	13.55	47.32	43.3	34.82	Pr_PRUVU_63451_1 239-913(-)	Pr_PRUVU_63451_1 239-913(-)		8	0.831764	0.732146	1.61436	0.515229	1.34276	0.77983	0.515423	1.38038	0.564937	1.07647	0.737904	0.463631	1.38038	0.534564	1.01859	0.92045	0.966045	1.95884	0.469894	1.80302	0.787046	0.656584	1.77011	0.444631	1.39316	0.831764	0.742892	1.65959	0.501187	1.38038	0.801678	0.691492	2.0893	0.383707	1.67494
184	13.45	13.5	65.84	54.95	50	Pr_PRUVU_32532_1 260-868(-)	Pr_PRUVU_32532_1 260-868(-)		13	0.887156	0.270282	1.28233	0.672977	1.13763	1.08643	0.813845	1.21339	0.895365	1.38038	0.92045	0.196569	1.44544	0.619441	1.33045	1.09648	0.845963	1.23595	0.887156	1.41906	1	0.620978	1.25893	0.794328	1.28233	1.01859	0.562643	1.28233	0.794328	1.34276	0.981748	0.768389	1.36773	0.717794	1.34276
185	13.42	15.5	25.47	14.15	11.59	Pr_PRUVU_10920_2 398-2626(-)	Pr_PRUVU_10920_2 398-2626(-)		9	1.0666	0.456182	1.49968	0.711214	1.39316	1.1695	0.350391	1.18032	0.990832	1.6293	1.43219	0.158191	1.25893	1.13763	2.35505	1.04713	0.704614	1.15878	0.903649	1.2942	1.01859	0.604068	1.28233	0.794328	1.31826	1.1695	0.467055	1.20226	0.972747	1.67494	1.41906	0.133472	1.27057	1.11686	2.208
186	13.41	13.58	37.73	27.18	23.48	Pr_PRUVU_51316_2 133-1272(+)	Pr_PRUVU_51316_2 133-1272(+)		8	1.43219	0.0630745	1.31826	1.08643	2.46604	1.41906	0.0916116	1.31826	1.07647	2.44343	1.00925	0.759199	1.35519	0.744732	1.39316	1.15878	0.539459	1.25893	0.92045	1.7378	1.44544	0.0774505	1.33045	1.08643	2.48886	1.30617	0.100781	1.27057	1.02802	2.208	0.895365	0.804178	1.34276	0.660693	1.20226
187	13.4	13.48	49.12	39.22	31.1	Pr_PRUVU_102304_1 917-1768(-)	Pr_PRUVU_102304_1 917-1768(-)		7	1.27057	0.478525	1.22462	1.03753	1.92309	1.38038	0.214737	1.23595	1.11686	2.18776	1.19124	0.451117	1.28233	0.928966	1.61436	0.831764	0.681195	1.2942	0.349945	1.07647	1.38038	0.225492	1.23595	1.11686	2.26986	1.24738	0.551671	1.22462	1.01859	1.87068	1.23595	0.51536	1.28233	0.963829	1.64437
188	13.35	13.46	39.64	28.02	19.36	Pr_PRUVU_14777_1 317-1636(-)	Pr_PRUVU_14777_1 317-1636(-)		8	0.963829	0.840173	1.07647	0.895365	1.03753	0.981748	0.989959	1.07647	0.912011	1.05682	0.946237	0.881981	1.07647	0.879023	1.01859	0.912011	0.442002	1.07647	0.847227	0.981748	0.972747	0.881328	1.07647	0.903649	1.04713	0.963829	0.846803	1.07647	0.895365	1.03753	0.946237	0.657331	1.08643	0.870964	1.02802
189	13.34	13.37	23.22	15.07	13.65	Pr_PRUVU_86492_1 170-1645(+)	Pr_PRUVU_86492_1 170-1645(+)		7	0.972747	0.971204	2.65461	0.366438	2.58226	0.963829	0.951059	4.61318	0.20893	4.44631	1.13763	0.766446	2.80543	0.405509	3.19154	1.05682	0.891603	4.74242	0.222844	5.01187	0.928966	0.892882	10.3753	0.0903649	9.63829	1	0.983944	4.69894	0.212814	4.69894	0.946237	0.91763	2.208	0.428549	2.0893
190	13.26	15.45	34.89	27.33	27.33	Pr_PRUVU_76263_1 151-1503(-)	Pr_PRUVU_76263_1 151-1503(-)		13	1.1695	0.865807	1.80302	0.648634	2.70396	1.00925	0.700011	1.64437	0.613762	2.37684	0.636796	0.38173	1.72187	0.158489	1.09648	1.04713	0.778105	1.70608	0.613762	2.0893	1.00925	0.682361	1.7378	0.580764	2.1677	1.05682	0.717255	1.88799	0.559758	2.03236	0.870964	0.462279	1.88799	0.436516	1.64437
191	13.26	13.32	25.26	16.9	14.63	Pr_PRUVU_102399_1 445-2169(-)	Pr_PRUVU_102399_1 445-2169(-)		8	0.937562	0.686161	1.11686	0.831764	1.04713	0.912011	0.472811	1.07647	0.824138	0.981748	0.903649	0.280787	1.08643	0.809096	0.981748	1.02802	0.774936	1.09648	0.937562	1.13763	1.02802	0.517904	1.10662	0.928966	1.13763	0.937562	0.606416	1.07647	0.870964	1.00925	0.887156	0.242033	1.08643	0.801678	0.963829
192	13.24	13.28	61.42	56.3	47.64	Pr_PRUVU_27537_1 221-982(+)	Pr_PRUVU_27537_1 221-982(+)		14	0.954993	0.353423	1.08643	0.879023	1.03753	0.990832	0.807713	1.08643	0.912011	1.07647	0.963829	0.486989	1.08643	0.887156	1.04713	0.972747	0.765371	1.08643	0.895365	1.05682	0.954993	0.246387	1.09648	0.870964	1.04713	1	0.754566	1.08643	0.92045	1.08643	0.946237	0.264171	1.08643	0.870964	1.02802
193	13.18	13.21	34.86	27.49	20.12	Pr_PRUVU_69850_1 362-1870(-)	Pr_PRUVU_69850_1 362-1870(-)		12	1.28233	0.452786	1.24738	1.02802	2.33346	1.19124	0.623482	1.22462	0.972747	2.03236	1.43219	0.394458	1.24738	1.14815	2.91072	1.15878	0.852802	1.20226	0.963829	1.8197	1.2942	0.413899	1.2942	1	2.208	1.25893	0.470777	1.22462	1.02802	2.208	1.49968	0.287404	1.28233	1.1695	3.0761
194	13.14	13.28	13.77	8.653	7.178	Pr_PRUVU_109420_1 2-3055(+)	Pr_PRUVU_109420_1 2-3055(+)		7	0.981748	0.788799	1.07647	0.912011	1.05682	1	0.966582	1.07647	0.928966	1.07647	1.01859	0.835218	1.07647	0.946237	1.09648	0.963829	0.682396	1.07647	0.895365	1.03753	1.03753	0.706956	1.07647	0.963829	1.11686	1.03753	0.637271	1.07647	0.963829	1.11686	1	0.844096	1.07647	0.928966	1.07647
195	13.08	13.23	24.38	12.19	8.31	Pr_PRUVU_89384_2 250-2418(-)	Pr_PRUVU_89384_2 250-2418(-)		6	1.03753	0.507195	1.0666	0.972747	1.10662	1.00925	0.679723	1.0666	0.946237	1.07647	1	0.816526	1.07647	0.928966	1.07647	0.981748	0.974807	1.0666	0.92045	1.04713	1.05682	0.353892	1.0666	0.990832	1.1272	1.01859	0.662556	1.0666	0.954993	1.08643	1.00925	0.750792	1.07647	0.937562	1.08643
196	13.03	13.36	37.11	30.36	17.35	Pr_PRUVU_117814_1 109-1356(+)	Pr_PRUVU_117814_1 109-1356(+)		9	1.40605	0.200764	1.34276	1.04713	2.48886	1.38038	0.2914	1.33045	1.03753	2.39883	0.981748	0.88991	1.44544	0.691831	1.41906	1.27057	0.432106	1.33045	0.954993	2.14783	1.47231	0.165539	1.33045	1.10662	2.65461	1.21339	0.47308	1.38038	0.879023	1.97697	0.954993	0.979065	1.41906	0.672977	1.35519
197	13.02	13.56	23.81	11.69	9.957	Pr_PRUVU_54220_1 1170-3251(-)	Pr_PRUVU_54220_1 1170-3251(-)		8	0.990832	0.988265	1.11686	0.887156	1.10662	0.990832	0.866205	1.08643	0.912011	1.07647	0.972747	0.674028	1.09648	0.887156	1.0666	0.954993	0.564247	1.09648	0.870964	1.04713	1.02802	0.843535	1.11686	0.92045	1.14815	1	0.92837	1.11686	0.895365	1.11686	0.937562	0.36031	1.10662	0.847227	1.03753
198	12.94	13.08	19.85	9.868	7.785	Pr_PRUVU_38340_1 545-3283(-)	Pr_PRUVU_38340_1 545-3283(-)		6	1.11686	0.26922	1.09648	1.01859	1.22462	1.09648	0.272599	1.09648	1	1.20226	1.10662	0.357673	1.09648	1.00925	1.21339	1.01859	0.913925	1.09648	0.928966	1.11686	1.13763	0.215514	1.09648	1.03753	1.23595	1.07647	0.456857	1.09648	0.981748	1.18032	1.08643	0.362199	1.09648	0.990832	1.19124
199	12.87	13.01	35.01	28.97	19.14	Pr_PRUVU_88246_2 3738-4931(+)	Pr_PRUVU_88246_2 3738-4931(+)		8	0.946237	0.508877	1.08643	0.870964	1.02802	0.963829	0.760448	1.08643	0.887156	1.04713	0.946237	0.519862	1.08643	0.870964	1.02802	0.963829	0.855307	1.08643	0.887156	1.04713	0.963829	0.912112	1.08643	0.887156	1.04713	0.946237	0.673181	1.09648	0.862979	1.03753	0.928966	0.427659	1.08643	0.855067	1.00925
200	12.86	12.91	33.4	25.19	16.6	Pr_PRUVU_70398_1 314-1924(-)	Pr_PRUVU_70398_1 314-1924(-)		7	1.00925	0.903699	1.09648	0.92045	1.10662	1	0.945718	1.09648	0.912011	1.09648	1.04713	0.446264	1.09648	0.954993	1.14815	1.02802	0.547959	1.09648	0.937562	1.1272	1	0.850707	1.13763	0.879023	1.13763	1.0666	0.414627	1.10662	0.963829	1.18032	1.04713	0.491648	1.09648	0.954993	1.14815
201	12.85	12.93	66.5	55.17	44.83	Pr_PRUVU_63004_1 2-610(-)	Pr_PRUVU_63004_1 2-610(-)		11	1.10662	0.710868	19.4089	0.0570164	19.5884	0.990832	0.946876	18.8799	0.0524807	18.7068	1.08643	0.735372	19.5884	0.0554626	19.5884	1.05682	0.809856	2.88403	0.366438	3.04789	1.24738	0.528476	20.1372	0.0619441	20.893	1.05682	0.820694	19.4089	0.0544503	19.4089	1.08643	0.747325	19.5884	0.0554626	19.5884
202	12.74	12.82	29.09	18.25	15.21	Pr_PRUVU_27732_1 184-1764(+)	Pr_PRUVU_27732_1 184-1764(+)		7	1.6293	0.0046112	1.30617	1.24738	3.13329	1.35519	0.0497771	1.23595	1.09648	2.31206	1.31826	0.0961175	1.2942	1.01859	2.18776	1.0666	0.475376	1.25893	0.847227	1.52757	1.33045	0.0627921	1.24738	1.0666	2.26986	1.25893	0.120627	1.2942	0.972747	2.05116	1.28233	0.0615776	1.28233	1	2.10863
203	12.74	12.76	31.89	28.57	20.6	Pr_PRUVU_15493_1 115-1020(+)	Pr_PRUVU_15493_1 115-1020(+)		12	0.937562	0.971973	1.13763	0.801678	1.0666	1.03753	0.75915	1.11686	0.928966	1.18032	0.824138	0.450018	1.1272	0.666807	0.928966	1.02802	0.703397	1.1272	0.912011	1.19124	1.00925	0.632503	1.1695	0.862979	1.19124	1.01859	0.832346	1.1272	0.903649	1.18032	0.83946	0.347321	1.11686	0.698232	0.937562
204	12.69	12.77	39.18	32.46	25.44	Pr_PRUVU_80280_1 275-1303(-)	Pr_PRUVU_80280_1 275-1303(-)		8	1.10662	0.800048	1.34276	0.824138	2.18776	1.04713	0.571381	1.33045	0.787046	2.03236	0.654636	0.0982455	1.5417	0.267917	1.00925	0.946237	0.786839	1.8197	0.666807	1.72187	1.1695	0.88637	1.33045	0.879023	2.46604	1.00925	0.526903	1.35519	0.744732	1.83654	0.744732	0.191562	1.44544	0.387258	1.07647
205	12.65	12.69	42.57	33.33	29.72	Pr_PRUVU_22689_1 176-925(+)	Pr_PRUVU_22689_1 176-925(+)		7	0.731139	0.526709	1.47231	0.390841	1.07647	0.704693	0.520803	1.51356	0.270396	1.0666	0.751623	0.394627	1.38038	0.428549	1.03753	0.862979	0.613686	1.38038	0.544503	1.19124	0.636796	0.126233	1.34276	0.122462	0.855067	0.758578	0.534699	1.44544	0.440555	1.09648	0.679204	0.153456	1.31826	0.244343	0.895365
206	12.63	12.68	36.46	32.49	31.05	Pr_PRUVU_21176_1 2-835(+)	Pr_PRUVU_21176_1 2-835(+)		8	0.903649	0.846821	2.0893	0.432514	1.88799	0.990832	0.99288	2.0893	0.474242	2.07014	0.946237	0.924495	2.0893	0.452898	1.97697	0.981748	0.979116	2.0893	0.469894	2.05116	0.903649	0.850032	2.0893	0.432514	1.88799	1.03753	0.925886	2.0893	0.496592	2.1677	0.758578	0.623541	2.10863	0.363078	1.59956
207	12.62	12.67	49.09	47.27	47.27	Pr_PRUVU_32660_1 1-330(+)	Pr_PRUVU_32660_1 1-330(+)		9	0.549541	0.179842	1.39316	0.0809096	0.765597	1.00925	0.885262	1.23595	0.816582	1.28233	1.07647	0.950263	1.34276	0.801678	1.48594	0.691831	0.334829	1.44544	0.337287	1	0.539511	0.170864	1.45881	0.17378	0.787046	1.00925	0.917776	1.34276	0.751623	1.36773	1.02802	0.996161	1.34276	0.765597	1.40605
208	12.6	24.98	75.63	73.12	60.57	Pr_PRUVU_100620_1 1-837(-)	Pr_PRUVU_100620_1 1-837(-)		38	1.02802	0.76605	1.10662	0.928966	1.13763	0.990832	0.746289	1.08643	0.912011	1.07647	1	0.931994	1.11686	0.895365	1.11686	1	0.691887	1.11686	0.895365	1.11686	1.0666	0.636641	1.10662	0.963829	1.18032	1.09648	0.459775	1.09648	1	1.20226	1	0.946395	1.09648	0.912011	1.09648
209	12.56	15.32	40.67	32.29	23.48	Pr_PRUVU_55246_1 285-1718(+)	Pr_PRUVU_55246_1 285-1718(+)		8	0.444631	0.322582	1.75388	0.0963829	0.77983	0.529663	0.356425	1.51356	0.356451	0.801678	2.12814	0.213391	1.67494	1.27057	3.34195	0.717794	0.174251	1.40605	0.428549	1.00925	0.474242	0.312723	1.72187	0.0937562	0.816582	0.963829	0.879474	1.49968	0.642688	1.44544	2.18776	0.12801	1.69044	1.2942	3.49945
210	12.51	12.97	25.5	15.35	11.63	Pr_PRUVU_96880_1 2-2428(+)	Pr_PRUVU_96880_1 2-2428(+)		7	0.870964	0.538433	1.87068	0.461318	1.6293	1.1272	0.858278	1.87068	0.60256	2.37684	1.15878	0.728474	1.72187	0.672977	2.58226	0.613762	0.200907	1.65959	0.144544	1.01859	1.0666	0.990476	1.87068	0.570164	2.1677	1.35519	0.381058	1.69044	0.801678	3.56451	0.946237	0.935569	2.05116	0.457088	1.94089
211	12.41	12.52	39.06	28.52	26.17	Pr_PRUVU_84293_1 3-773(+)	Pr_PRUVU_84293_1 3-773(+)		8	1	0.931854	1.13763	0.879023	1.13763	1.00925	0.879753	1.13763	0.887156	1.14815	0.981748	0.931508	1.13763	0.862979	1.11686	0.963829	0.780293	1.13763	0.847227	1.09648	1.02802	0.735965	1.13763	0.903649	1.1695	0.990832	0.9829	1.14815	0.862979	1.13763	0.92045	0.489843	1.13763	0.809096	1.04713
212	12.41	12.5	25.55	19.08	13.12	Pr_PRUVU_48070_1 252-2015(-)	Pr_PRUVU_48070_1 252-2015(-)		7	1.03753	0.780446	1.11686	0.928966	1.15878	1.00925	0.995436	1.10662	0.912011	1.11686	0.972747	0.70245	1.11686	0.870964	1.08643	1	0.854944	1.11686	0.895365	1.11686	0.981748	0.82895	1.10662	0.887156	1.08643	0.954993	0.75594	1.10662	0.862979	1.05682	0.954993	0.621837	1.1272	0.847227	1.07647
213	12.37	15.19	16.98	12.96	9.648	Pr_PRUVU_99149_1 388-3375(-)	Pr_PRUVU_99149_1 388-3375(-)		8	1.0666	0.475339	1.07647	0.990832	1.14815	1.04713	0.458527	1.07647	0.972747	1.13763	1.07647	0.23102	1.07647	1	1.15878	1.0666	0.465228	1.07647	0.990832	1.14815	1.07647	0.305489	1.07647	1	1.15878	1.07647	0.292667	1.07647	1	1.15878	1.03753	0.463489	1.07647	0.963829	1.11686
214	12.37	14.4	30.39	24.36	18.79	Pr_PRUVU_106159_2 3-1295(+)	Pr_PRUVU_106159_2 3-1295(+)		8	0.92045	0.710213	1.45881	0.60256	1.34276	1.44544	0.225985	1.41906	1.01859	3.46737	1.52757	0.257702	1.5417	0.990832	3.40408	1.28233	0.586572	1.38038	0.928966	2.46604	0.758578	0.479503	1.58489	0.353183	1.20226	1.41906	0.187678	1.44544	0.981748	2.77971	1.38038	0.307217	1.51356	0.912011	2.42103
215	12.36	12.39	36.71	36.71	33.76	Pr_PRUVU_30572_1 253-966(-)	Pr_PRUVU_30572_1 253-966(-)		14	1.04713	0.823683	1.22462	0.855067	1.34276	0.92045	0.605068	1.28233	0.685488	1.18032	0.387258	0.0783635	1.7378	0.0660693	0.672977	0.847227	0.336163	1.21339	0.672977	1.02802	1.01859	0.938922	1.2942	0.787046	1.2942	1.13763	0.86264	1.22462	0.928966	1.57036	0.457088	0.113367	1.48594	0.149968	0.679204
216	12.36	12.38	72.46	55.07	50.72	Pr_PRUVU_35822_1 240-656(-)	Pr_PRUVU_35822_1 240-656(-)		8	0.724436	0.0868345	1.18032	0.544503	0.855067	0.787046	0.159814	1.22462	0.580764	0.963829	0.654636	0.049362	1.24738	0.413047	0.816582	0.963829	0.703464	1.22462	0.772681	1.18032	0.824138	0.279465	1.14815	0.679204	0.946237	0.77983	0.169311	1.21339	0.570164	0.946237	0.704693	0.084775	1.25893	0.47863	0.887156
217	12.35	16.13	28.92	25.5	22.49	Pr_PRUVU_76060_1 229-1725(-)	Pr_PRUVU_76060_1 229-1725(-)		9	1.11686	0.732215	1.19124	0.937562	1.38038	1.03753	0.905134	1.21339	0.855067	1.28233	1.11686	0.794709	1.20226	0.928966	1.40605	0.954993	0.66861	1.14815	0.816582	1.09648	1.09648	0.832458	1.24738	0.879023	1.40605	1.00925	0.952101	1.19124	0.847227	1.21339	1	0.835816	1.27057	0.787046	1.28233
218	12.34	22.08	31.73	26.38	21.21	Pr_PRUVU_114134_1 199-1884(-)	Pr_PRUVU_114134_1 199-1884(-)		16	1.52757	0.649687	1.97697	0.772681	9.2045	1.51356	0.734619	1.97697	0.765597	9.2045	2.37684	0.166123	2.01372	1.18032	19.5884	1.20226	0.940057	1.80302	0.666807	3.63078	1.95884	0.423346	2.07014	0.946237	13.4276	2.10863	0.32587	2.07014	1.01859	15.5597	2.24905	0.186983	1.8197	1.23595	20.3236
219	12.31	12.41	26.39	22.94	17.4	Pr_PRUVU_69948_1 126-1697(+)	Pr_PRUVU_69948_1 126-1697(+)		7	1.08643	0.665879	1.15878	0.937562	1.2942	0.972747	0.915357	1.14815	0.83946	1.11686	0.879023	0.625011	1.15878	0.717794	1.01859	0.862979	0.574522	1.1272	0.724436	0.972747	1.10662	0.562082	1.10662	1	1.27057	0.937562	0.908141	1.1272	0.809096	1.05682	0.903649	0.684134	1.1272	0.772681	1.01859
220	12.31	12.41	20.38	16.72	9.408	Pr_PRUVU_63003_1 232-1956(+)	Pr_PRUVU_63003_1 232-1956(+)		6	1.03753	0.662768	1.19124	0.870964	1.34276	0.963829	0.953125	1.22462	0.794328	1.18032	0.816582	0.202257	1.19124	0.591562	0.972747	1.05682	0.650324	1.1695	0.903649	1.36773	1.11686	0.429057	1.18032	0.946237	1.52757	0.946237	0.709477	1.23595	0.772681	1.1695	0.809096	0.163024	1.19124	0.564937	0.963829
221	12.29	12.37	43.04	39.24	39.24	Pr_PRUVU_3405_1 259-972(-)	Pr_PRUVU_3405_1 259-972(-)		9	0.724436	0.413193	1.24738	0.501187	0.903649	0.474242	0.260373	1.88799	0.152757	0.895365	0.636796	0.325105	1.44544	0.30761	0.92045	0.981748	0.879836	1.30617	0.751623	1.28233	0.630957	0.281785	1.39316	0.285759	0.879023	0.887156	0.726244	1.35519	0.613762	1.20226	0.60256	0.320001	1.52757	0.201372	0.92045
222	12.21	12.3	18.59	13.14	12.02	Pr_PRUVU_47327_1 166-2589(+)	Pr_PRUVU_47327_1 166-2589(+)		7	1.11686	0.192026	1.1272	0.990832	1.25893	1.07647	0.456873	1.10662	0.972747	1.19124	1.03753	0.472151	1.09648	0.946237	1.13763	1.04713	0.505375	1.10662	0.946237	1.15878	1.1272	0.193048	1.08643	1.03753	1.22462	1.09648	0.332323	1.09648	1	1.20226	1.04713	0.551011	1.08643	0.963829	1.13763
223	12.19	12.26	25.52	21.53	14.19	Pr_PRUVU_91778_1 200-2083(-)	Pr_PRUVU_91778_1 200-2083(-)		7	1.23595	0.155945	1.22462	1.00925	1.5417	1.15878	0.306282	1.11686	1.03753	1.30617	1.19124	0.260178	1.1272	1.05682	1.33045	1.00925	0.773274	1.1272	0.895365	1.1272	1.1272	0.355802	1.19124	0.946237	1.35519	1.13763	0.341918	1.1272	1.00925	1.28233	1.04713	0.552144	1.18032	0.887156	1.24738
224	12.16	20.79	85.25	78.8	66.82	Pr_PRUVU_89024_1 2-652(+)	Pr_PRUVU_89024_1 2-652(+)		36	1.10662	0.672903	1.47231	0.751623	2.07014	0.855067	0.262588	1.41906	0.570164	1.21339	1.18032	0.879817	1.39316	0.847227	2.18776	1.20226	0.6197	1.48594	0.809096	2.01372	1.19124	0.953007	1.51356	0.787046	1.90546	1.33045	0.994819	1.52757	0.870964	2.96483	1.07647	0.900817	1.48594	0.724436	1.80302
225	12.14	14.57	48.75	37.5	28.75	Pr_PRUVU_98123_1 2-481(-)	Pr_PRUVU_98123_1 2-481(-)		51	0.331131	0.224876	1.38038	0.224905	0.457088	0.580764	0.312896	1.1272	0.505825	0.654636	0.0401791	0.054995	3.76704	0.0258226	0.151356	1.24738	0.65145	1.09648	1.13763	1.36773	0.383707	0.318674	1.2942	0.272898	0.496592	0.597035	0.269389	1.15878	0.487529	0.691831	0.0432514	0.0759218	3.37287	0.0285759	0.145881
226	12.14	12.3	15.83	10.06	7.868	Pr_PRUVU_89339_1 428-3709(-)	Pr_PRUVU_89339_1 428-3709(-)		8	1.02802	0.674252	1.10662	0.928966	1.13763	0.990832	0.932996	1.11686	0.887156	1.10662	0.937562	0.524234	1.09648	0.855067	1.02802	0.990832	0.915135	1.09648	0.903649	1.08643	1.01859	0.755294	1.09648	0.928966	1.11686	0.981748	0.840812	1.09648	0.895365	1.07647	0.963829	0.811208	1.09648	0.879023	1.05682
227	12.11	12.13	19.97	10.47	10.47	Pr_PRUVU_104284_1 312-2177(-)	Pr_PRUVU_104284_1 312-2177(-)		6	1.07647	0.835401	1.27057	0.847227	1.52757	0.954993	0.903976	1.34276	0.724436	1.28233	0.862979	0.617568	1.28233	0.630957	1.10662	1.05682	0.835057	1.34276	0.787046	1.49968	1.00925	0.874244	1.27057	0.794328	1.39316	0.963829	0.960589	1.33045	0.744732	1.28233	0.744732	0.301552	1.25893	0.469894	0.937562
228	12.08	12.19	23.61	16.84	12.85	Pr_PRUVU_32994_1 387-2117(-)	Pr_PRUVU_32994_1 387-2117(-)		7	0.981748	0.978565	1.10662	0.887156	1.08643	0.972747	0.936284	1.10662	0.879023	1.07647	1.01859	0.877036	1.10662	0.92045	1.1272	0.981748	0.949211	1.10662	0.887156	1.08643	0.990832	0.944615	1.10662	0.895365	1.09648	1.00925	0.740624	1.11686	0.903649	1.1272	0.981748	0.939505	1.10662	0.887156	1.08643
229	12.07	12.07	50	46.43	36.51	Pr_PRUVU_1450_1 127-885(+)	Pr_PRUVU_1450_1 127-885(+)		7	0.954993	0.496266	1.34276	0.711214	1.28233	0.954993	0.6079	1.27057	0.751623	1.21339	1.04713	0.814255	1.44544	0.724436	1.51356	0.954993	0.724002	1.31826	0.724436	1.25893	0.887156	0.424044	1.41906	0.625173	1.25893	0.903649	0.144786	1.15878	0.77983	1.04713	0.990832	0.839423	1.36773	0.724436	1.35519
230	12.06	12.2	72.11	66.67	52.38	Pr_PRUVU_36040_1 335-778(+)	Pr_PRUVU_36040_1 335-778(+)		15	0.343558	0.0152524	1.7378	0.18197	0.597035	0.586138	0.0445436	1.30617	0.457088	0.765597	0.205116	0.00272353	2.39883	0.060256	0.49204	0.946237	0.343234	1.1695	0.831764	1.10662	0.359749	0.0176336	1.69044	0.199526	0.608135	0.737904	0.0759711	1.19124	0.60256	0.879023	0.159956	0.00340765	2.99226	0.047863	0.47863
231	12.05	12.14	34.6	27.73	19.67	Pr_PRUVU_95674_1 100-1368(+)	Pr_PRUVU_95674_1 100-1368(+)		7	0.60256	0.13778	1.57036	0.201372	0.946237	0.636796	0.154797	1.59956	0.218776	1.01859	0.731139	0.233405	1.57036	0.398107	1.14815	0.903649	0.860486	1.87068	0.47863	1.69044	0.937562	0.794633	1.70608	0.544503	1.59956	0.787046	0.488199	1.7378	0.409261	1.36773	0.717794	0.405075	1.92309	0.313329	1.38038
232	12.05	12.14	36.99	35.62	26.37	Pr_PRUVU_3241_1 2-877(-)	Pr_PRUVU_3241_1 2-877(-)		7	0.570164	0.0580425	1.24738	0.267917	0.711214	0.57544	0.0513519	1.28233	0.301995	0.737904	0.457088	0.0381012	1.41906	0.102802	0.648634	0.92045	0.738569	1.25893	0.717794	1.15878	0.591562	0.11569	1.30617	0.325087	0.772681	0.630957	0.105532	1.25893	0.383707	0.794328	0.505825	0.0581494	1.43219	0.180302	0.724436
233	12.03	12.03	38.05	30.38	25.37	Pr_PRUVU_12823_1 76-1095(+)	Pr_PRUVU_12823_1 76-1095(+)		8	0.862979	0.400163	1.24738	0.691831	1.07647	1.49968	0.142757	1.25893	1.19124	1.92309	1.18032	0.337578	1.34276	0.879023	1.64437	0.981748	0.965254	1.24738	0.787046	1.22462	0.912011	0.528418	1.35519	0.666807	1.23595	1.38038	0.168486	1.25893	1.09648	1.78649	1.20226	0.26675	1.72187	0.698232	2.12814
234	12.02	15.63	21.33	15.91	14.16	Pr_PRUVU_59987_1 201-1919(+)	Pr_PRUVU_59987_1 201-1919(+)		10	1.0666	0.531852	1.07647	0.990832	1.14815	1.0666	0.468247	1.07647	0.990832	1.14815	1.07647	0.613084	1.07647	1	1.15878	1.01859	0.569957	1.07647	0.946237	1.09648	1.08643	0.453567	1.07647	1.00925	1.1695	1.0666	0.516639	1.07647	0.990832	1.14815	1.03753	0.671302	1.07647	0.963829	1.11686
235	12.01	20.54	40.52	39.08	34.2	Pr_PRUVU_53014_1 287-1333(-)	Pr_PRUVU_53014_1 287-1333(-)		15	1	0.813919	1.09648	0.912011	1.09648	1.02802	0.79843	1.0666	0.963829	1.09648	1.01859	0.604741	1.10662	0.92045	1.1272	0.972747	0.854098	1.0666	0.912011	1.03753	0.972747	0.828289	1.07647	0.903649	1.04713	1.03753	0.992221	1.07647	0.963829	1.11686	0.990832	0.835929	1.10662	0.895365	1.09648
236	12.01	12.1	33.24	22.07	20.74	Pr_PRUVU_73601_1 286-1416(+)	Pr_PRUVU_73601_1 286-1416(+)		6	1.01859	0.698457	1.13763	0.895365	1.15878	0.990832	0.97055	1.13763	0.870964	1.1272	1.0666	0.360503	1.13763	0.937562	1.21339	0.963829	0.647349	1.13763	0.847227	1.09648	1.01859	0.757976	1.13763	0.895365	1.15878	0.981748	0.886354	1.13763	0.862979	1.11686	1.08643	0.255746	1.13763	0.954993	1.23595
237	12	12.26	40.86	29.75	23.66	Pr_PRUVU_94743_1 302-1141(-)	Pr_PRUVU_94743_1 302-1141(-)		8	0.928966	0.996506	1.40605	0.672977	1.30617	1.08643	0.630926	1.38038	0.787046	1.64437	0.92045	0.953743	1.39316	0.660693	1.28233	1.10662	0.509942	1.34276	0.824138	1.65959	1.09648	0.635381	1.35519	0.809096	1.67494	0.895365	0.87057	1.38038	0.636796	1.23595	0.758578	0.605595	1.35519	0.510505	1.02802
238	12	12.02	29.23	23.24	23.24	Pr_PRUVU_56707_1 374-1228(-)	Pr_PRUVU_56707_1 374-1228(-)		6	0.954993	0.605088	1.04713	0.912011	1	0.963829	0.767485	1.04713	0.92045	1.00925	0.92045	0.301343	1.04713	0.879023	0.963829	0.990832	0.908371	1.04713	0.946237	1.03753	0.963829	0.632135	1.04713	0.92045	1.00925	0.981748	0.991611	1.04713	0.937562	1.02802	0.928966	0.39559	1.04713	0.887156	0.972747
239	12	12.01	37.99	35.2	35.2	Pr_PRUVU_101550_1 143-682(+)	Pr_PRUVU_101550_1 143-682(+)		6	0.946237	0.370865	1.10662	0.855067	1.04713	0.963829	0.465256	1.1272	0.855067	1.08643	0.946237	0.215395	1.13763	0.824138	1.07647	0.963829	0.470706	1.1272	0.855067	1.08643	1	0.961828	1.1272	0.887156	1.1272	0.963829	0.529677	1.10662	0.870964	1.0666	0.903649	0.0904918	1.11686	0.809096	1.00925
240	11.91	12.03	36.39	33.08	30.28	Pr_PRUVU_110117_1 298-1479(-)	Pr_PRUVU_110117_1 298-1479(-)		10	1	0.843518	1.09648	0.912011	1.09648	1	0.834827	1.09648	0.912011	1.09648	0.990832	0.936767	1.1272	0.879023	1.11686	0.954993	0.809082	1.09648	0.870964	1.04713	1.05682	0.507906	1.09648	0.963829	1.15878	1	0.731061	1.10662	0.903649	1.10662	0.990832	0.93756	1.14815	0.862979	1.13763
241	11.91	11.95	21.93	17.92	17.92	Pr_PRUVU_38809_1 31-1305(+)	Pr_PRUVU_38809_1 31-1305(+)		7	1.1272	0.787229	1.40605	0.801678	2.10863	1.21339	0.61142	1.49968	0.809096	2.18776	1.67494	0.340323	1.6293	1.02802	5.59758	1.34276	0.208613	1.51356	0.887156	2.63027	1.75388	0.372948	1.72187	1.01859	5.59758	1.85353	0.186592	1.69044	1.09648	6.60693	1.69044	0.147784	1.67494	1.00925	5.59758
242	11.85	12.04	37.5	30.39	26.72	Pr_PRUVU_64640_1 81-1307(-)	Pr_PRUVU_64640_1 81-1307(-)		9	0.816582	0.461078	1.13763	0.672977	0.928966	0.831764	0.644878	1.21339	0.630957	1.00925	0.554626	0.108199	1.28233	0.30761	0.711214	0.928966	0.842828	1.10662	0.831764	1.02802	0.928966	0.687732	1.28233	0.704693	1.19124	0.824138	0.560364	1.14815	0.660693	0.946237	0.648634	0.271924	1.2942	0.380189	0.83946
243	11.82	11.97	23.49	18.57	14.54	Pr_PRUVU_46728_1 1-1344(+)	Pr_PRUVU_46728_1 1-1344(+)		8	1	0.712399	1.15878	0.862979	1.1695	0.963829	0.852487	1.19124	0.816582	1.14815	0.887156	0.381111	1.20226	0.711214	1.0666	1.01859	0.990649	1.13763	0.895365	1.1695	1.11686	0.8132	1.15878	0.963829	1.33045	1.02802	0.941334	1.11686	0.92045	1.15878	0.824138	0.230405	1.1695	0.679204	0.963829
244	11.79	11.92	51.89	47.64	41.51	Pr_PRUVU_41878_1 1178-1816(-)	Pr_PRUVU_41878_1 1178-1816(-)		7	1.09648	0.541303	1.11686	0.981748	1.22462	1.02802	0.77163	1.11686	0.92045	1.14815	0.928966	0.774746	1.11686	0.831764	1.03753	1.00925	0.869449	1.14815	0.879023	1.15878	1.02802	0.750619	1.13763	0.903649	1.1695	0.990832	0.96648	1.11686	0.887156	1.10662	0.954993	0.854447	1.11686	0.855067	1.0666
245	11.77	13.78	48.34	47.02	47.02	Pr_PRUVU_59287_1 297-752(-)	Pr_PRUVU_59287_1 297-752(-)		7	1.35519	0.915321	1.25893	1.07647	2.07014	1.27057	0.686972	1.22462	1.03753	1.78649	0.954993	0.340172	1.22462	0.758578	1.1695	0.794328	0.294224	1.35519	0.483059	1.07647	1.34276	0.480479	1.25893	1.0666	2.05116	1.13763	0.695022	1.15878	0.981748	1.49968	0.83946	0.257033	1.20226	0.539511	1.00925
246	11.67	11.88	31.15	29.06	19.9	Pr_PRUVU_61163_1 275-1423(-)	Pr_PRUVU_61163_1 275-1423(-)		9	0.363078	0.0746261	1.87068	0.0496592	0.679204	1.07647	0.998164	1.38038	0.77983	1.5417	1.1272	0.873993	1.36773	0.824138	1.64437	1.18032	0.722326	1.39316	0.847227	1.72187	0.353183	0.0963358	1.97697	0.0654636	0.698232	0.946237	0.877781	1.41906	0.685488	1.34276	0.963829	0.854118	1.43219	0.672977	1.38038
247	11.65	11.7	25.61	22.94	18.71	Pr_PRUVU_46183_1 184-1533(-)	Pr_PRUVU_46183_1 184-1533(-)		6	1.0666	0.463881	1.08643	0.981748	1.15878	0.990832	0.716405	1.08643	0.912011	1.07647	0.954993	0.955344	1.08643	0.879023	1.03753	0.963829	0.840378	1.08643	0.887156	1.04713	1.04713	0.486815	1.08643	0.963829	1.13763	1	0.656903	1.08643	0.92045	1.08643	0.937562	0.78275	1.08643	0.862979	1.01859
248	11.63	11.72	27	16.73	11.6	Pr_PRUVU_54162_1 355-1935(-)	Pr_PRUVU_54162_1 355-1935(-)		7	1.0666	0.817051	1.13763	0.937562	1.21339	1	0.95216	1.13763	0.879023	1.13763	0.954993	0.900328	1.13763	0.83946	1.08643	1.04713	0.738744	1.1272	0.928966	1.19124	1.10662	0.66108	1.13763	0.972747	1.25893	1.01859	0.856879	1.13763	0.895365	1.15878	1.03753	0.905734	1.13763	0.912011	1.18032
249	11.6	11.81	56.18	38.58	25.47	Pr_PRUVU_106317_1 247-1050(-)	Pr_PRUVU_106317_1 247-1050(-)		8	1.01859	0.894714	1.20226	0.847227	1.22462	0.990832	0.995742	1.18032	0.83946	1.1695	1	0.969177	1.24738	0.801678	1.24738	1.00925	0.862058	1.18032	0.855067	1.19124	1.03753	0.760475	1.18032	0.879023	1.22462	0.981748	0.957742	1.20226	0.816582	1.18032	0.954993	0.756994	1.24738	0.765597	1.19124
250	11.57	11.7	40.87	38.26	27.83	Pr_PRUVU_39891_1 262-954(+)	Pr_PRUVU_39891_1 262-954(+)		7	0.912011	0.965962	1.13763	0.787046	1.03753	1.02802	0.817254	1.11686	0.92045	1.1695	0.816582	0.467552	1.13763	0.691831	0.928966	0.954993	0.938848	1.13763	0.831764	1.08643	0.990832	0.664473	1.14815	0.870964	1.13763	0.990832	0.965331	1.11686	0.895365	1.10662	0.92045	0.701334	1.14815	0.787046	1.05682
251	11.54	11.76	17.5	13.13	11.02	Pr_PRUVU_85665_2 3-1856(+)	Pr_PRUVU_85665_2 3-1856(+)		6	1.38038	0.265443	1.21339	1.13763	1.75388	1.22462	0.600986	1.22462	1	1.55597	1.22462	0.80008	1.28233	0.954993	1.64437	1	0.827803	1.25893	0.794328	1.25893	1.5417	0.198538	1.22462	1.25893	1.95884	1.33045	0.442836	1.22462	1.08643	1.7378	1.38038	0.419302	1.23595	1.11686	1.8197
252	11.53	11.74	30.17	24.69	20.95	Pr_PRUVU_18903_1 319-1524(-)	Pr_PRUVU_18903_1 319-1524(-)		8	0.946237	0.761941	1.1272	0.83946	1.0666	0.937562	0.657484	1.1272	0.831764	1.05682	0.937562	0.728283	1.23595	0.758578	1.15878	0.946237	0.608979	1.11686	0.847227	1.05682	0.903649	0.313648	1.18032	0.765597	1.0666	0.928966	0.561508	1.15878	0.801678	1.07647	0.870964	0.279574	1.19124	0.731139	1.03753
253	11.37	11.45	30.43	27.17	27.17	Pr_PRUVU_57500_1 354-1184(-)	Pr_PRUVU_57500_1 354-1184(-)		8	1.05682	0.677518	1.2942	0.816582	1.36773	1.05682	0.69789	1.25893	0.83946	1.33045	0.903649	0.816612	1.28233	0.704693	1.15878	0.981748	0.941036	1.1695	0.83946	1.14815	1.0666	0.649521	1.30617	0.816582	1.39316	1.01859	0.730321	1.30617	0.77983	1.33045	0.912011	0.794183	1.21339	0.751623	1.10662
254	11.32	12.77	19.64	16.27	14.88	Pr_PRUVU_85308_3 76-1590(+)	Pr_PRUVU_85308_3 76-1590(+)		8	0.912011	0.704109	1.09648	0.831764	1	1.0666	0.348628	1.11686	0.954993	1.19124	1	0.946858	1.11686	0.895365	1.11686	0.963829	0.906715	1.09648	0.879023	1.05682	0.946237	0.85264	1.10662	0.855067	1.04713	1.04713	0.415089	1.11686	0.937562	1.1695	1.03753	0.707422	1.10662	0.937562	1.14815
255	11.28	18.62	68.46	60.93	45.52	Pr_PRUVU_99965_1 1-837(-)	Pr_PRUVU_99965_1 1-837(-)		17	1.75388	0.249102	1.51356	1.15878	20.7014	1.57036	0.534982	1.52757	1.02802	18.0302	1.90546	0.493962	1.72187	1.10662	19.9526	1.2942	0.6846	1.52757	0.847227	9.72747	1.92309	0.417545	1.75388	1.09648	19.9526	1.70608	0.501153	1.59956	1.0666	19.2309	1.64437	0.664853	1.65959	0.990832	15.1356
256	11.23	11.39	13.25	7.158	6.166	Pr_PRUVU_72175_1 294-4529(+)	Pr_PRUVU_72175_1 294-4529(+)		7	1.23595	0.16694	1.23595	1	2.10863	1.1272	0.374878	1.34276	0.83946	1.80302	0.809096	0.378489	1.33045	0.47863	1.07647	1.10662	0.515722	1.27057	0.870964	1.67494	1.14815	0.343371	1.22462	0.937562	1.88799	1.15878	0.349607	1.22462	0.946237	1.90546	0.954993	0.97064	1.40605	0.685488	1.34276
257	11.23	11.32	36.27	31.69	23.94	Pr_PRUVU_54246_1 226-1080(+)	Pr_PRUVU_54246_1 226-1080(+)		8	0.946237	0.73631	1.1695	0.816582	1.10662	0.887156	0.369721	1.14815	0.765597	1.01859	0.855067	0.25169	1.1695	0.724436	1	1.00925	0.795299	1.19124	0.847227	1.20226	0.928966	0.574535	1.18032	0.77983	1.09648	0.887156	0.384697	1.18032	0.751623	1.04713	0.801678	0.140046	1.15878	0.698232	0.928966
258	11.19	11.37	15.09	8.19	7.328	Pr_PRUVU_13155_1 151-2937(+)	Pr_PRUVU_13155_1 151-2937(+)		6	0.744732	0.0378128	1.34276	0.496592	1	0.483059	0.00755916	1.57036	0.0990832	0.758578	0.448745	0.160913	1.64437	0.115878	0.737904	0.691831	0.0367763	1.35519	0.387258	0.937562	0.809096	0.113923	1.39316	0.554626	1.1272	0.619441	0.0030565	1.33045	0.322107	0.824138	0.654636	0.0943529	1.41906	0.376704	0.928966
259	11.17	11.32	63.74	53.3	53.3	Pr_PRUVU_76168_1 2-550(+)	Pr_PRUVU_76168_1 2-550(+)		12	0.847227	0.270891	1.1695	0.685488	0.990832	0.990832	0.494482	1.18032	0.83946	1.1695	0.343558	0.0344135	1.83654	0.119124	0.630957	1.27057	0.912153	1.23595	1.02802	1.51356	0.654636	0.215162	1.27057	0.461318	0.831764	0.887156	0.345823	1.1695	0.758578	1.03753	0.30761	0.0416609	1.99526	0.0870964	0.613762
260	11.07	11.26	24.65	23.47	14.79	Pr_PRUVU_89232_1 38-1318(+)	Pr_PRUVU_89232_1 38-1318(+)		7	1.1695	0.463243	1.21339	0.963829	1.49968	1.13763	0.447719	1.25893	0.903649	1.49968	0.963829	0.991149	1.38038	0.698232	1.33045	1.24738	0.261953	1.23595	1.00925	1.61436	1.35519	0.133469	1.22462	1.10662	1.75388	1.13763	0.522344	1.21339	0.937562	1.45881	0.870964	0.381268	1.31826	0.636796	1.14815
261	11.06	13.16	44.09	36.22	30.71	Pr_PRUVU_10118_1 180-944(+)	Pr_PRUVU_10118_1 180-944(+)		11	0.787046	0.390335	1.22462	0.570164	0.963829	0.794328	0.435382	1.24738	0.505825	0.990832	0.519996	0.138422	1.43219	0.161436	0.744732	0.928966	0.663379	1.24738	0.744732	1.15878	0.92045	0.56504	1.25893	0.717794	1.15878	0.787046	0.440781	1.25893	0.544503	0.990832	0.57544	0.15273	1.43219	0.201372	0.824138
262	11.02	11.23	49.55	44.64	31.25	Pr_PRUVU_79070_1 204-878(-)	Pr_PRUVU_79070_1 204-878(-)		8	1.51356	0.078201	1.38038	1.09648	3.49945	1.38038	0.132697	1.38038	1	2.55859	1.08643	0.502389	1.38038	0.787046	1.6293	1.11686	0.524525	1.33045	0.83946	2.10863	1.52757	0.568233	1.41906	1.07647	3.34195	1.45881	0.11451	1.43219	1.01859	2.85759	0.981748	0.862225	1.40605	0.698232	1.38038
263	11	11.39	42.67	31.33	24.67	Pr_PRUVU_99871_1 440-1342(-)	Pr_PRUVU_99871_1 440-1342(-)		8	0.794328	0.238036	1.18032	0.60256	0.937562	0.816582	0.332579	1.13763	0.672977	0.928966	0.591562	0.0425861	1.22462	0.331131	0.724436	1.1272	0.439821	1.25893	0.895365	1.45881	0.751623	0.161346	1.21339	0.549541	0.912011	0.737904	0.234447	1.23595	0.519996	0.912011	0.496592	0.017034	1.30617	0.190546	0.648634
264	10.98	11.17	33.54	27.22	15.19	Pr_PRUVU_114280_1 251-1201(-)	Pr_PRUVU_114280_1 251-1201(-)		6	0.928966	0.500949	1.07647	0.862979	1	0.963829	0.875709	1.07647	0.895365	1.03753	0.92045	0.585254	1.08643	0.847227	1	1.00925	0.851411	1.07647	0.937562	1.08643	0.954993	0.746737	1.08643	0.879023	1.03753	0.963829	0.864903	1.07647	0.895365	1.03753	0.928966	0.639878	1.09648	0.847227	1.01859
265	10.96	11.07	36.95	35.34	31.73	Pr_PRUVU_32692_1 110-859(+)	Pr_PRUVU_32692_1 110-859(+)		7	1.02802	0.537139	1.0666	0.963829	1.09648	1.01859	0.565167	1.05682	0.963829	1.07647	1.01859	0.506832	1.0666	0.954993	1.08643	1	0.862818	1.0666	0.937562	1.0666	1.01859	0.796479	1.0666	0.954993	1.08643	1.01859	0.639922	1.05682	0.963829	1.07647	1.05682	0.476139	1.05682	1	1.11686
266	10.94	13.02	46.79	45.51	45.51	Pr_PRUVU_46793_1 376-846(-)	Pr_PRUVU_46793_1 376-846(-)		8	0.737904	0.2835	1.13763	0.619441	0.83946	0.772681	0.467962	1.11686	0.660693	0.862979	0.398107	0.0904335	1.59956	0.190546	0.636796	1.00925	0.891897	1.11686	0.903649	1.1272	0.77983	0.343354	1.13763	0.660693	0.887156	0.831764	0.673461	1.09648	0.737904	0.912011	0.510505	0.144868	1.36773	0.356451	0.698232
267	10.94	11.02	28.96	17.29	14.37	Pr_PRUVU_65007_1 362-1804(-)	Pr_PRUVU_65007_1 362-1804(-)		6	1.02802	0.818614	1.13763	0.903649	1.1695	1.10662	0.59014	1.13763	0.972747	1.25893	1.13763	0.430368	1.13763	1	1.2942	0.972747	0.878012	1.13763	0.855067	1.10662	1.07647	0.641983	1.13763	0.946237	1.22462	1.09648	0.554032	1.13763	0.963829	1.24738	1.09648	0.523681	1.13763	0.963829	1.24738
268	10.92	11.03	37.5	33.09	29.78	Pr_PRUVU_38672_1 170-988(+)	Pr_PRUVU_38672_1 170-988(+)		7	1.11686	0.326873	1.09648	1.01859	1.22462	1.08643	0.430377	1.09648	0.990832	1.19124	1.00925	0.757647	1.09648	0.92045	1.10662	1.05682	0.753785	1.10662	0.954993	1.1695	1.08643	0.441595	1.09648	0.990832	1.19124	1.0666	0.429455	1.1272	0.946237	1.20226	1.04713	0.604072	1.09648	0.954993	1.14815
269	10.9	11.01	22.77	21.45	21.45	Pr_PRUVU_66286_1 250-1161(+)	Pr_PRUVU_66286_1 250-1161(+)		6	1.04713	0.806562	1.51356	0.691831	1.94089	1.14815	0.49493	1.47231	0.77983	2.24905	1.30617	0.216346	1.47231	0.887156	2.83139	0.963829	0.970316	1.72187	0.570164	1.65959	0.954993	0.862538	1.75388	0.591562	1.67494	1.0666	0.672184	1.44544	0.737904	2.05116	1.1695	0.639405	1.6293	0.717794	2.26986
270	10.87	13.26	32.9	22.99	14.58	Pr_PRUVU_44531_1 230-1837(-)	Pr_PRUVU_44531_1 230-1837(-)		10	0.731139	0.290388	1.28233	0.380189	0.937562	0.870964	0.669614	1.25893	0.586138	1.09648	1.18032	0.551522	1.20226	0.981748	1.57036	0.879023	0.547234	1.1272	0.698232	0.990832	0.751623	0.299554	1.15878	0.515229	0.870964	0.946237	0.983038	1.21339	0.751623	1.14815	1.19124	0.483205	1.19124	1	1.58489
271	10.87	11.08	13.01	6.871	5.276	Pr_PRUVU_91346_1 451-5343(+)	Pr_PRUVU_91346_1 451-5343(+)		6	1.11686	0.657882	1.2942	0.862979	1.67494	1.04713	0.839856	1.33045	0.787046	1.48594	1.47231	0.25983	1.23595	1.19124	2.48886	0.946237	0.956702	1.20226	0.724436	1.13763	1.10662	0.662686	1.27057	0.870964	1.65959	1.14815	0.586812	1.30617	0.879023	1.77011	1.49968	0.250042	1.24738	1.20226	2.51189
272	10.87	10.98	29.44	25	20.56	Pr_PRUVU_17284_1 362-1444(+)	Pr_PRUVU_17284_1 362-1444(+)		6	1.00925	0.800921	1.0666	0.946237	1.07647	1.00925	0.831888	1.0666	0.946237	1.07647	1.00925	0.973406	1.0666	0.946237	1.07647	0.972747	0.70981	1.0666	0.912011	1.03753	1.02802	0.754943	1.08643	0.946237	1.11686	1.00925	0.902379	1.0666	0.946237	1.07647	0.963829	0.777009	1.0666	0.903649	1.02802
273	10.86	11.02	38.36	31.45	22.96	Pr_PRUVU_59211_1 180-1136(+)	Pr_PRUVU_59211_1 180-1136(+)		6	1.01859	0.674567	1.07647	0.946237	1.08643	1	0.859959	1.07647	0.928966	1.07647	1.00925	0.897752	1.07647	0.937562	1.08643	1	0.672633	1.07647	0.928966	1.07647	1	0.731658	1.07647	0.928966	1.07647	1	0.82058	1.07647	0.928966	1.07647	0.990832	0.884195	1.07647	0.92045	1.0666
274	10.82	10.88	21.17	15.93	11.29	Pr_PRUVU_98612_1 143-1633(-)	Pr_PRUVU_98612_1 143-1633(-)		6	1.0666	0.606884	1.08643	0.981748	1.15878	1.01859	0.860437	1.08643	0.937562	1.10662	1.00925	0.883719	1.08643	0.928966	1.09648	0.972747	0.742213	1.08643	0.895365	1.05682	1.0666	0.495094	1.08643	0.981748	1.15878	1.01859	0.918623	1.08643	0.937562	1.10662	1.01859	0.92874	1.10662	0.92045	1.1272
275	10.75	10.96	48.15	38.89	25	Pr_PRUVU_76819_1 221-871(+)	Pr_PRUVU_76819_1 221-871(+)		6	1.01859	0.958315	1.38038	0.737904	1.40605	1.1272	0.798676	1.38038	0.816582	1.55597	1.00925	0.965765	1.38038	0.731139	1.39316	1.11686	0.807147	1.38038	0.809096	1.5417	1.02802	0.931754	1.38038	0.744732	1.41906	1.09648	0.828313	1.38038	0.794328	1.51356	1.02802	0.931245	1.38038	0.744732	1.41906
276	10.73	10.9	21.44	12.4	10.11	Pr_PRUVU_96999_1 131-2092(+)	Pr_PRUVU_96999_1 131-2092(+)		6	0.954993	0.764294	1.19124	0.809096	1.13763	0.92045	0.479903	1.14815	0.794328	1.05682	0.887156	0.293411	1.19124	0.737904	1.05682	0.928966	0.519383	1.14815	0.801678	1.0666	1.07647	0.463275	1.15878	0.928966	1.23595	0.963829	0.822579	1.14815	0.83946	1.10662	0.887156	0.306179	1.15878	0.765597	1.02802
277	10.69	11	27.11	22.64	12.4	Pr_PRUVU_36109_1 180-1997(-)	Pr_PRUVU_36109_1 180-1997(-)		8	1.28233	0.971893	1.36773	0.937562	2.48886	1.03753	0.705076	1.35519	0.765597	1.78649	0.744732	0.411128	1.35519	0.457088	1.00925	1.02802	0.697984	1.36773	0.751623	1.69044	1.40605	0.833851	1.35519	1.03753	3.01995	1.07647	0.726692	1.31826	0.816582	1.94089	0.847227	0.544642	1.35519	0.570164	1.14815
278	10.68	10.71	18.62	11.48	9.566	Pr_PRUVU_9267_2 184-2538(+)	Pr_PRUVU_9267_2 184-2538(+)		6	1.00925	0.917258	1.45881	0.691831	2.35505	2.12814	0.155438	1.44544	1.47231	31.0456	1.75388	0.346281	1.70608	1.02802	19.9526	1.11686	0.930442	1.41906	0.787046	6.85488	1.20226	0.940975	1.72187	0.698232	8.31764	2.24905	0.142263	1.51356	1.48594	30.761	1.75388	0.318234	1.72187	1.01859	18.197
279	10.63	10.71	12	6.844	4.978	Pr_PRUVU_111984_1 288-3665(-)	Pr_PRUVU_111984_1 288-3665(-)		6	1.47231	0.283914	1.21339	1.21339	2.26986	1.23595	0.557591	1.19124	1.03753	1.77011	1.33045	0.434009	1.18032	1.1272	1.95884	1.09648	0.970649	1.20226	0.912011	1.44544	1.36773	0.420556	1.20226	1.13763	2.05116	1.23595	0.603577	1.1695	1.05682	1.7378	1.22462	0.526352	1.15878	1.05682	1.67494
280	10.62	10.65	30.45	22.84	17.3	Pr_PRUVU_85169_1 68-937(+)	Pr_PRUVU_85169_1 68-937(+)		5	1.0666	0.431894	1.11686	0.954993	1.19124	1.00925	0.867884	1.11686	0.903649	1.1272	0.990832	0.89463	1.15878	0.855067	1.14815	0.981748	0.851287	1.11686	0.879023	1.09648	1.02802	0.727257	1.13763	0.903649	1.1695	1	0.987534	1.11686	0.895365	1.11686	0.954993	0.615768	1.1272	0.847227	1.07647
281	10.61	10.65	56.29	47.31	39.52	Pr_PRUVU_30618_1 70-573(+)	Pr_PRUVU_30618_1 70-573(+)		7	0.887156	0.751176	1.31826	0.619441	1.1695	1.34276	0.279745	1.27057	1.05682	2.53513	1.58489	0.0668383	1.2942	1.22462	3.31131	1.18032	0.388443	1.15878	1.01859	2.05116	0.937562	0.812691	1.34276	0.672977	1.25893	1.35519	0.223401	1.24738	1.08643	2.58226	1.5417	0.0997587	1.34276	1.14815	2.99226
282	10.6	10.86	29.87	20.81	16.76	Pr_PRUVU_72214_2 3-1562(+)	Pr_PRUVU_72214_2 3-1562(+)		7	0.981748	0.963119	1.14815	0.855067	1.1272	0.990832	0.983314	1.14815	0.862979	1.13763	0.928966	0.911083	1.15878	0.801678	1.07647	1.01859	0.858338	1.19124	0.855067	1.21339	0.92045	0.730081	1.14815	0.801678	1.05682	0.954993	0.807555	1.14815	0.831764	1.09648	0.963829	0.956532	1.18032	0.816582	1.13763
283	10.59	10.63	53.9	43.51	40.91	Pr_PRUVU_52946_1 2-466(+)	Pr_PRUVU_52946_1 2-466(+)		7	0.270396	0.260625	2.80543	0.0717794	0.758578	1.00925	0.995923	1.69044	0.597035	1.65959	2.53513	0.178393	1.61436	1.57036	7.11213	1.18032	0.821534	1.65959	0.711214	2.208	0.539511	0.306896	1.55597	0.0636796	0.83946	1.31826	0.845563	1.51356	0.870964	2.85759	2.39883	0.206873	1.61436	1.48594	6.54636
284	10.58	11.83	30.18	26.35	21.17	Pr_PRUVU_53020_1 3-1337(+)	Pr_PRUVU_53020_1 3-1337(+)		9	0.855067	0.386249	1.21339	0.654636	1.03753	0.990832	0.787128	1.24738	0.801678	1.23595	0.772681	0.311564	1.31826	0.519996	1.01859	1.00925	0.619121	1.15878	0.870964	1.14815	0.954993	0.752001	1.25893	0.751623	1.20226	1	0.963431	1.21339	0.824138	1.23595	0.744732	0.103984	1.28233	0.496592	0.954993
285	10.58	10.65	27.73	19.67	17.06	Pr_PRUVU_65430_1 276-1544(-)	Pr_PRUVU_65430_1 276-1544(-)		6	0.903649	0.447193	1.09648	0.824138	0.990832	0.972747	0.903732	1.09648	0.887156	1.0666	0.928966	0.524573	1.10662	0.83946	1.02802	0.972747	0.797264	1.09648	0.887156	1.0666	0.928966	0.569932	1.09648	0.847227	1.01859	0.954993	0.827787	1.09648	0.870964	1.04713	0.963829	0.745674	1.09648	0.879023	1.05682
286	10.52	10.81	22.35	11.77	8.02	Pr_PRUVU_41238_1 3-1763(+)	Pr_PRUVU_41238_1 3-1763(+)		5	1.1695	0.367511	1.1695	1	1.7378	1.08643	0.388789	1.22462	0.887156	1.57036	1.07647	0.49387	1.25893	0.855067	1.51356	1.1695	0.1575	1.24738	0.937562	1.65959	1.28233	0.157714	1.19124	1.07647	2.22844	1.1695	0.305448	1.19124	0.981748	1.88799	0.954993	0.825646	1.38038	0.539511	1.31826
287	10.51	12.58	22.43	14.65	13.27	Pr_PRUVU_84356_1 96-1409(+)	Pr_PRUVU_84356_1 96-1409(+)		6	1.02802	0.587843	1.30617	0.787046	1.44544	1	0.80615	1.28233	0.77983	1.35519	0.772681	0.645063	1.24738	0.539511	0.963829	1.10662	0.544659	1.22462	0.903649	1.58489	1.10662	0.537668	1.23595	0.895365	1.6293	1.01859	0.701003	1.28233	0.794328	1.40605	0.809096	0.585993	1.24738	0.580764	1.00925
288	10.48	10.56	47.24	30.65	25.63	Pr_PRUVU_116822_1 273-872(-)	Pr_PRUVU_116822_1 273-872(-)		22	0.630957	0.191798	1.24738	0.37325	0.787046	0.654636	0.196235	1.21339	0.349945	0.794328	0.363078	0.0459209	1.55597	0.0398107	0.564937	1.03753	0.823712	1.10662	0.937562	1.18032	0.630957	0.177206	1.21339	0.390841	0.765597	0.636796	0.22644	1.20226	0.346737	0.765597	0.394457	0.0451535	1.45881	0.0444631	0.57544
289	10.44	10.51	35.8	25.51	25.51	Pr_PRUVU_26193_1 112-843(+)	Pr_PRUVU_26193_1 112-843(+)		6	0.679204	0.34109	1.40605	0.291072	0.954993	0.765597	0.666062	1.34276	0.340408	1.02802	0.505825	0.190399	1.55597	0.0625173	0.787046	1.08643	0.891835	1.13763	0.954993	1.30617	0.648634	0.286237	1.27057	0.316228	0.824138	0.717794	0.37927	1.21339	0.440555	0.870964	0.698232	0.339768	1.35519	0.291072	0.946237
290	10.43	10.68	57.74	57.74	43.45	Pr_PRUVU_63787_1 2-508(+)	Pr_PRUVU_63787_1 2-508(+)		8	0.83946	0.578241	1.22462	0.654636	1.02802	0.744732	0.392751	1.19124	0.586138	0.887156	0.501187	0.111443	1.2942	0.322107	0.648634	0.946237	0.916065	1.21339	0.772681	1.14815	0.772681	0.491951	1.30617	0.544503	1.00925	0.787046	0.467058	1.18032	0.630957	0.928966	0.469894	0.0886271	1.35519	0.255859	0.636796
291	10.4	12.62	40	31.47	25.59	Pr_PRUVU_32267_1 813-1835(-)	Pr_PRUVU_32267_1 813-1835(-)		7	1.09648	0.770113	1.35519	0.809096	1.59956	1.1695	0.545809	1.47231	0.794328	1.88799	1.36773	0.320908	1.43219	0.954993	2.29087	0.928966	0.921704	1.57036	0.554626	1.45881	1.08643	0.791942	1.44544	0.751623	1.67494	1.1695	0.613415	1.34276	0.870964	1.75388	1.69044	0.104916	1.30617	1.2942	2.80543
292	10.38	10.44	42.02	33.85	28.4	Pr_PRUVU_93207_1 3-776(+)	Pr_PRUVU_93207_1 3-776(+)		6	0.981748	0.903814	1.14815	0.855067	1.1272	1	0.942585	1.13763	0.879023	1.13763	1	0.915009	1.19124	0.83946	1.19124	1.00925	0.879208	1.13763	0.887156	1.14815	0.946237	0.684002	1.18032	0.801678	1.11686	0.954993	0.748152	1.13763	0.83946	1.08643	0.990832	0.983267	1.13763	0.870964	1.1272
293	10.38	10.4	35.12	27.8	24.88	Pr_PRUVU_81392_1 2-619(+)	Pr_PRUVU_81392_1 2-619(+)		5	0.698232	0.385514	1.33045	0.337287	0.928966	0.92045	0.678171	1.28233	0.731139	1.18032	0.636796	0.248646	1.40605	0.255859	0.895365	1.14815	0.82541	1.23595	0.928966	1.72187	0.724436	0.368055	1.24738	0.483059	0.903649	0.92045	0.749137	1.27057	0.787046	1.1695	0.613762	0.201196	1.34276	0.192309	0.824138
294	10.34	13.33	48.52	46.41	40.93	Pr_PRUVU_16878_1 2-715(+)	Pr_PRUVU_16878_1 2-715(+)		15	0.937562	0.605215	1.0666	0.879023	1	0.981748	0.755388	1.07647	0.912011	1.05682	0.937562	0.535126	1.07647	0.870964	1.00925	0.981748	0.750722	1.07647	0.912011	1.05682	0.963829	0.665089	1.0666	0.903649	1.02802	0.963829	0.60629	1.0666	0.903649	1.02802	0.946237	0.60741	1.0666	0.887156	1.00925
295	10.34	10.42	33.88	27.04	24.43	Pr_PRUVU_113148_1 90-1013(-)	Pr_PRUVU_113148_1 90-1013(-)		8	1.72187	0.501634	2.07014	0.831764	8.79023	1.5417	0.523748	1.90546	0.809096	9.81748	4.48745	0.00985187	2.1677	2.07014	33.7287	0.963829	0.739022	1.95884	0.394457	1.88799	1.85353	0.388259	2.07014	0.895365	10.9648	1.69044	0.389091	1.90546	0.887156	12.4738	4.32514	0.0228719	2.51189	1.72187	28.3139
296	10.28	10.54	47.47	33.18	30.88	Pr_PRUVU_90999_1 220-873(+)	Pr_PRUVU_90999_1 220-873(+)		6	1.03753	0.697921	1.07647	0.963829	1.11686	1.03753	0.633827	1.0666	0.972747	1.10662	1.03753	0.681202	1.07647	0.963829	1.11686	1	0.869263	1.0666	0.937562	1.0666	1.01859	0.840469	1.0666	0.954993	1.08643	1.01859	0.902894	1.07647	0.946237	1.09648	1.05682	0.595124	1.0666	0.990832	1.1272
297	10.25	10.37	28.33	21.81	19.83	Pr_PRUVU_81686_1 259-1320(+)	Pr_PRUVU_81686_1 259-1320(+)		8	0.737904	0.350346	1.24738	0.591562	0.92045	0.794328	0.496366	1.27057	0.625173	1.00925	0.912011	0.858406	1.38038	0.660693	1.25893	0.824138	0.57018	1.24738	0.660693	1.02802	0.731139	0.380202	1.39316	0.524807	1.01859	0.937562	0.914434	1.30617	0.711214	1.22462	1.03753	0.769479	1.45881	0.711214	1.51356
298	10.23	10.46	27.94	19.06	17.75	Pr_PRUVU_69650_1 335-1483(+)	Pr_PRUVU_69650_1 335-1483(+)		8	0.912011	0.458247	1.2942	0.685488	1.18032	0.92045	0.494602	1.33045	0.672977	1.22462	0.731139	0.0481355	1.23595	0.519996	0.903649	0.954993	0.861851	1.19124	0.794328	1.13763	0.954993	0.75111	1.2942	0.737904	1.23595	1.01859	0.931802	1.38038	0.737904	1.41906	0.816582	0.114775	1.31826	0.570164	1.07647
299	10.23	10.4	31.64	22.71	14.01	Pr_PRUVU_13347_1 564-1808(-)	Pr_PRUVU_13347_1 564-1808(-)		5	1.04713	0.27521	1.10662	0.946237	1.15878	1.03753	0.197672	1.10662	0.937562	1.14815	1.03753	0.344763	1.10662	0.937562	1.14815	0.990832	0.576063	1.10662	0.895365	1.09648	1.0666	0.141243	1.11686	0.954993	1.20226	1.03753	0.200721	1.10662	0.937562	1.14815	1.02802	0.546688	1.13763	0.903649	1.1695
300	10.14	10.17	31.98	18.42	11.94	Pr_PRUVU_105459_1 287-1771(-)	Pr_PRUVU_105459_1 287-1771(-)		6	0.954993	0.611664	1.25893	0.765597	1.20226	1.13763	0.848464	1.1695	0.972747	1.58489	0.887156	0.792511	1.22462	0.704693	1.08643	1	0.789695	1.23595	0.809096	1.27057	1.03753	0.794535	1.24738	0.831764	1.36773	1.08643	0.992999	1.15878	0.937562	1.49968	0.666807	0.409944	1.27057	0.337287	0.847227
301	10.13	10.23	56.35	54.76	50	Pr_PRUVU_80677_2 227-607(+)	Pr_PRUVU_80677_2 227-607(+)		6	0.717794	0.408242	1.33045	0.487529	0.954993	0.636796	0.194037	1.22462	0.461318	0.77983	0.201372	0.0147146	2.29087	0.0226986	0.461318	0.981748	0.852194	1.25893	0.787046	1.23595	0.698232	0.31475	1.28233	0.483059	0.895365	0.711214	0.320987	1.14815	0.570164	0.816582	0.301995	0.0179781	1.70608	0.0405509	0.515229
302	10.12	10.39	21.25	19.53	14.53	Pr_PRUVU_68931_1 3-1925(+)	Pr_PRUVU_68931_1 3-1925(+)		6	1.11686	0.448563	1.10662	1.00925	1.22462	1.03753	0.717754	1.09648	0.946237	1.13763	1.07647	0.520348	1.09648	0.981748	1.18032	1.13763	0.438737	1.09648	1.03753	1.25893	1.1695	0.279971	1.10662	1.05682	1.2942	1.09648	0.459674	1.09648	1	1.20226	1.08643	0.584056	1.09648	0.990832	1.19124
303	10.1	10.18	35.54	21.25	19.86	Pr_PRUVU_82523_1 211-1074(-)	Pr_PRUVU_82523_1 211-1074(-)		6	0.937562	0.921849	1.14815	0.816582	1.07647	0.981748	0.977321	1.13763	0.862979	1.11686	0.981748	0.977037	1.14815	0.855067	1.1272	0.903649	0.756437	1.13763	0.794328	1.02802	0.937562	0.876308	1.13763	0.824138	1.0666	0.92045	0.83751	1.13763	0.809096	1.04713	1.00925	0.874031	1.13763	0.887156	1.15878
304	10.08	10.16	31.29	26.77	24.19	Pr_PRUVU_19269_1 3-935(+)	Pr_PRUVU_19269_1 3-935(+)		5	0.879023	0.698293	1.48594	0.591562	1.30617	0.972747	0.858414	1.58489	0.613762	1.5417	0.928966	0.679965	2.44343	0.380189	2.26986	1.00925	0.927509	1.44544	0.698232	1.45881	0.895365	0.6706	1.97697	0.452898	1.77011	0.92045	0.753647	1.58489	0.580764	1.45881	0.824138	0.580796	1.6293	0.505825	1.34276
305	10.08	10.09	38.08	35.38	26.54	Pr_PRUVU_42490_1 233-1015(-)	Pr_PRUVU_42490_1 233-1015(-)		5	0.92045	0.793791	1.24738	0.737904	1.14815	0.972747	0.954155	1.24738	0.77983	1.21339	0.937562	0.876649	1.24738	0.751623	1.1695	0.981748	0.968272	1.24738	0.787046	1.22462	0.946237	0.908287	1.24738	0.758578	1.18032	0.963829	0.975857	1.24738	0.772681	1.20226	0.928966	0.83909	1.31826	0.704693	1.22462
306	10.05	10.06	28.48	20.12	17.65	Pr_PRUVU_109025_1 234-1205(+)	Pr_PRUVU_109025_1 234-1205(+)		5	0.954993	0.708787	1.11686	0.855067	1.0666	0.92045	0.434305	1.11686	0.824138	1.02802	0.862979	0.112118	1.11686	0.765597	0.963829	0.972747	0.698484	1.11686	0.870964	1.08643	0.937562	0.658123	1.11686	0.83946	1.04713	0.954993	0.75562	1.11686	0.855067	1.0666	0.92045	0.29694	1.1272	0.816582	1.03753
307	10.05	10.06	58.08	34.13	34.13	Pr_PRUVU_21455_1 272-775(-)	Pr_PRUVU_21455_1 272-775(-)		5	0.772681	0.635258	2.0893	0.366438	1.61436	0.816582	0.701976	2.0893	0.387258	1.70608	0.679204	0.509622	2.0893	0.322107	1.41906	1.10662	0.829929	2.10863	0.524807	2.31206	0.990832	0.997041	2.0893	0.474242	2.07014	0.887156	0.83017	2.10863	0.42462	1.87068	0.801678	0.688258	2.10863	0.383707	1.69044
308	10.04	10.06	41.87	26.25	26.25	Pr_PRUVU_65864_1 1-480(-)	Pr_PRUVU_65864_1 1-480(-)		5	0.972747	0.966571	1.18032	0.824138	1.14815	0.847227	0.483643	1.18032	0.717794	1	0.937562	0.697778	1.2942	0.724436	1.21339	0.990832	0.974838	1.18032	0.83946	1.1695	0.981748	0.958773	1.18032	0.831764	1.15878	0.847227	0.511333	1.18032	0.717794	1	0.903649	0.528049	1.2942	0.698232	1.1695
309	10.04	10.05	24.32	21.08	18.11	Pr_PRUVU_89556_1 190-1302(+)	Pr_PRUVU_89556_1 190-1302(+)		5	0.972747	0.73137	1.10662	0.879023	1.07647	0.954993	0.820261	1.1272	0.847227	1.07647	0.903649	0.377552	1.11686	0.816582	1.00925	0.92045	0.573352	1.11686	0.831764	1.02802	1.02802	0.599526	1.10662	0.928966	1.14815	1.00925	0.672588	1.13763	0.887156	1.14815	0.928966	0.54309	1.13763	0.816582	1.05682
310	10.02	10.06	18.4	13.68	10.14	Pr_PRUVU_16514_2 193-1467(+)	Pr_PRUVU_16514_2 193-1467(+)		5	0.887156	0.480856	1.11686	0.794328	0.990832	0.937562	0.759197	1.15878	0.809096	1.08643	0.83946	0.309416	1.11686	0.751623	0.937562	0.972747	0.911868	1.1272	0.862979	1.09648	0.937562	0.872004	1.11686	0.83946	1.04713	0.928966	0.701261	1.1272	0.824138	1.04713	0.912011	0.526387	1.13763	0.801678	1.03753
311	10.02	10.04	30.32	27.6	21.27	Pr_PRUVU_77998_1 402-1067(-)	Pr_PRUVU_77998_1 402-1067(-)		6	0.954993	0.765211	1.09648	0.870964	1.04713	0.954993	0.732216	1.08643	0.870964	1.03753	0.895365	0.567084	1.09648	0.824138	0.981748	0.928966	0.609262	1.10662	0.83946	1.02802	0.954993	0.77597	1.09648	0.870964	1.04713	0.946237	0.668587	1.11686	0.847227	1.05682	0.862979	0.407719	1.09648	0.787046	0.946237
312	10	10.28	19.5	10.86	6.825	Pr_PRUVU_81343_1 199-2355(+)	Pr_PRUVU_81343_1 199-2355(+)		5	1.03753	0.774417	1.13763	0.912011	1.18032	0.972747	0.924314	1.13763	0.855067	1.10662	0.981748	0.833927	1.13763	0.862979	1.11686	0.92045	0.614334	1.13763	0.809096	1.04713	1.00925	0.998028	1.13763	0.887156	1.14815	1	0.872451	1.13763	0.879023	1.13763	1.01859	0.979379	1.13763	0.895365	1.15878
313	10	10.01	24.05	16.71	14.94	Pr_PRUVU_15266_1 262-1449(-)	Pr_PRUVU_15266_1 262-1449(-)		6	1.43219	0.465177	1.36773	1.04713	12.4738	1.43219	0.440599	1.49968	0.954993	9.90832	2.12814	0.116835	1.69044	1.25893	21.677	1.43219	0.472597	1.44544	0.990832	10.8643	1.65959	0.349047	1.64437	1.00925	11.0662	1.61436	0.353386	1.51356	1.0666	12.3595	2.208	0.12063	1.59956	1.38038	20.7014
314	10	10	26.56	22.5	22.5	Pr_PRUVU_79948_1 242-1204(+)	Pr_PRUVU_79948_1 242-1204(+)		6	1.00925	0.987541	2.0893	0.483059	2.10863	0.963829	0.929308	2.33346	0.413047	2.24905	0.862979	0.663252	2.0893	0.413047	1.80302	0.972747	0.905355	2.58226	0.376704	2.51189	1.04713	0.900693	2.0893	0.501187	2.18776	1.0666	0.902	2.0893	0.510505	2.22844	0.83946	0.677382	2.0893	0.401791	1.75388
315	9.98	10.22	26.34	19.75	11.52	Pr_PRUVU_8973_1 280-1740(-)	Pr_PRUVU_8973_1 280-1740(-)		5	0.954993	0.963291	1.09648	0.870964	1.04713	1	0.790193	1.08643	0.92045	1.08643	1.02802	0.624415	1.08643	0.946237	1.11686	1.05682	0.340978	1.08643	0.972747	1.14815	1.00925	0.603913	1.08643	0.928966	1.09648	0.981748	0.712204	1.09648	0.895365	1.07647	1	0.667674	1.08643	0.92045	1.08643
316	9.97	10.26	18.02	8.503	4.991	Pr_PRUVU_9598_1 390-3638(-)	Pr_PRUVU_9598_1 390-3638(-)		5	1.09648	0.290089	1.18032	0.928966	1.2942	1.11686	0.335571	1.1695	0.954993	1.30617	0.954993	0.809598	1.13763	0.83946	1.08643	0.990832	0.953681	1.13763	0.879023	1.1272	1.07647	0.293815	1.1695	0.92045	1.27057	1.05682	0.480254	1.13763	0.928966	1.20226	1.00925	0.904934	1.19124	0.847227	1.20226
317	9.97	10.1	19.33	9.736	9.179	Pr_PRUVU_20709_1 356-2515(-)	Pr_PRUVU_20709_1 356-2515(-)		5	1.02802	0.924544	1.1695	0.879023	1.20226	1.02802	0.890853	1.20226	0.855067	1.23595	0.972747	0.770775	1.13763	0.855067	1.10662	0.954993	0.687557	1.13763	0.83946	1.08643	0.990832	0.852647	1.19124	0.831764	1.18032	1	0.948017	1.14815	0.870964	1.14815	0.963829	0.668753	1.1695	0.824138	1.1272
318	9.97	10.09	75	66.89	42.57	Pr_PRUVU_69162_1 215-661(-)	Pr_PRUVU_69162_1 215-661(-)		7	0.981748	0.915463	1.11686	0.879023	1.09648	0.946237	0.973303	1.1272	0.847227	1.0666	0.937562	0.919395	1.1272	0.831764	1.05682	1.01859	0.881235	1.11686	0.912011	1.13763	0.946237	0.865291	1.11686	0.847227	1.05682	0.946237	0.906491	1.11686	0.847227	1.05682	0.92045	0.85818	1.11686	0.816582	1.02802
319	9.96	10.15	49.2	42.8	37.6	Pr_PRUVU_106474_1 307-1059(+)	Pr_PRUVU_106474_1 307-1059(+)		8	0.744732	0.69354	1.36773	0.448745	1.01859	1.05682	0.704204	1.36773	0.772681	1.52757	1.05682	0.605626	1.28233	0.824138	1.48594	1.14815	0.481329	1.23595	0.928966	1.64437	0.711214	0.325095	1.25893	0.42462	0.895365	1.01859	0.74649	1.2942	0.787046	1.39316	1.13763	0.451235	1.25893	0.903649	1.65959
320	9.94	10.03	13.24	9.657	7.009	Pr_PRUVU_41488_1 67-1995(+)	Pr_PRUVU_41488_1 67-1995(+)		5	1.08643	0.449695	1.11686	0.972747	1.21339	0.990832	0.903162	1.1272	0.879023	1.11686	1.00925	0.84292	1.13763	0.887156	1.14815	0.963829	0.652484	1.09648	0.879023	1.05682	1.04713	0.684029	1.13763	0.92045	1.20226	0.981748	0.656927	1.1272	0.870964	1.10662	0.990832	0.681927	1.15878	0.855067	1.14815
321	9.92	10.42	20.57	14.19	12.6	Pr_PRUVU_48690_1 169-2052(+)	Pr_PRUVU_48690_1 169-2052(+)		9	0.954993	0.92837	1.19124	0.801678	1.13763	0.937562	0.852366	1.20226	0.77983	1.1272	1.02802	0.643617	1.19124	0.862979	1.23595	0.903649	0.531159	1.23595	0.724436	1.11686	0.981748	0.89639	1.1272	0.870964	1.10662	1.09648	0.297547	1.18032	0.928966	1.2942	1.09648	0.309748	1.20226	0.912011	1.33045
322	9.9	10.05	44.4	38.36	36.64	Pr_PRUVU_8875_2 2-697(-)	Pr_PRUVU_8875_2 2-697(-)		6	0.515229	0.310184	1.70608	0.0660693	0.879023	1.39316	0.182567	1.25893	1.10662	3.25087	2.67917	0.0107726	1.41906	1.88799	8.47227	1.04713	0.524204	1.38038	0.758578	1.52757	0.580764	0.289461	1.40605	0.030761	0.816582	1.43219	0.25612	1.27057	1.1272	3.34195	2.65461	0.009506	1.44544	1.83654	8.31764
323	9.89	9.95	54.03	54.03	50	Pr_PRUVU_97040_1 256-630(-)	Pr_PRUVU_97040_1 256-630(-)		6	0.928966	0.621016	1.41906	0.731139	1.31826	0.954993	0.622015	1.38038	0.717794	1.31826	0.559758	0.123892	1.44544	0.122462	0.809096	1.11686	0.95497	1.24738	0.895365	1.72187	1	0.898501	1.33045	0.751623	1.41906	0.946237	0.588601	1.36773	0.704693	1.2942	0.49204	0.0949493	1.51356	0.037325	0.744732
324	9.85	10.29	18.61	10.06	7.948	Pr_PRUVU_76303_1 250-3234(-)	Pr_PRUVU_76303_1 250-3234(-)		7	0.981748	0.937649	1.1695	0.831764	1.14815	1.03753	0.988854	1.23595	0.83946	1.27057	0.887156	0.248387	1.1695	0.751623	1.03753	0.990832	0.954638	1.13763	0.870964	1.1272	1.05682	0.662313	1.21339	0.870964	1.2942	1.04713	0.732629	1.1695	0.895365	1.23595	0.912011	0.309117	1.21339	0.737904	1.10662
325	9.84	9.93	60	56.92	51.54	Pr_PRUVU_47718_1 117-509(+)	Pr_PRUVU_47718_1 117-509(+)		9	1.11686	0.792642	1.22462	0.912011	1.55597	1.15878	0.713392	1.24738	0.928966	1.70608	1.44544	0.141423	1.23595	1.1695	2.18776	1.09648	0.833	1.20226	0.912011	1.49968	1.19124	0.419731	1.24738	0.954993	1.77011	1.0666	0.784754	1.27057	0.83946	1.48594	1.23595	0.335618	1.24738	0.990832	1.87068
326	9.83	9.91	27.9	20.69	14.42	Pr_PRUVU_31598_1 236-1195(-)	Pr_PRUVU_31598_1 236-1195(-)		5	0.963829	0.973703	1.08643	0.887156	1.04713	1.01859	0.673667	1.08643	0.937562	1.10662	0.954993	0.921748	1.08643	0.879023	1.03753	1.03753	0.599787	1.08643	0.954993	1.1272	1.03753	0.543053	1.08643	0.954993	1.1272	1.03753	0.558936	1.08643	0.954993	1.1272	1.01859	0.942527	1.10662	0.92045	1.1272
327	9.8	9.86	37.98	30.23	22.09	Pr_PRUVU_72690_1 248-1024(+)	Pr_PRUVU_72690_1 248-1024(+)		5	1.08643	0.963483	1.25893	0.862979	1.5417	1.13763	0.763115	1.30617	0.870964	1.65959	0.758578	0.378818	1.22462	0.416869	0.928966	0.912011	0.646283	1.1695	0.685488	1.0666	1.08643	0.96301	1.25893	0.862979	1.55597	0.903649	0.623657	1.2942	0.613762	1.1695	0.672977	0.256926	1.28233	0.2208	0.862979
328	9.78	9.9	29.49	19.03	19.03	Pr_PRUVU_15130_1 544-1665(+)	Pr_PRUVU_15130_1 544-1665(+)		7	1.01859	0.845615	1.75388	0.580764	1.87068	1.19124	0.285146	1.55597	0.765597	2.26986	1.39316	0.208418	1.78649	0.77983	3.04789	1.10662	0.45094	1.52757	0.724436	1.95884	0.963829	0.945705	1.75388	0.549541	1.69044	1.11686	0.546536	1.7378	0.642688	2.1677	1.20226	0.309358	1.6293	0.737904	2.37684
329	9.77	9.89	13.46	10.09	9.017	Pr_PRUVU_37156_1 131-2362(+)	Pr_PRUVU_37156_1 131-2362(+)		6	0.972747	0.783866	1.10662	0.879023	1.07647	0.990832	0.471741	1.10662	0.895365	1.09648	0.928966	0.0640125	1.10662	0.83946	1.02802	0.990832	0.606036	1.10662	0.895365	1.09648	0.954993	0.751618	1.10662	0.862979	1.05682	0.946237	0.711806	1.10662	0.855067	1.04713	0.972747	0.805795	1.10662	0.879023	1.07647
330	9.71	9.73	22.48	22.48	22.48	Pr_PRUVU_29235_1 47-970(+)	Pr_PRUVU_29235_1 47-970(+)		7	1.04713	0.772626	1.22462	0.855067	1.30617	1.20226	0.527152	1.20226	1	1.51356	0.751623	0.78716	1.24738	0.534564	0.937562	0.847227	0.876092	1.28233	0.613762	1.08643	1.15878	0.682433	1.21339	0.954993	1.44544	1.05682	0.924634	1.23595	0.855067	1.33045	0.847227	0.711533	1.1272	0.737904	0.954993
331	9.69	9.76	37.56	26.24	23.98	Pr_PRUVU_111677_1 2-667(+)	Pr_PRUVU_111677_1 2-667(+)		5	0.824138	0.337311	1.47231	0.49204	1.21339	1.02802	0.934482	1.43219	0.717794	1.49968	1.02802	0.792638	1.2942	0.794328	1.36773	1.13763	0.236048	1.20226	0.946237	1.45881	0.946237	0.660552	1.45881	0.630957	1.38038	0.963829	0.785756	1.34276	0.717794	1.2942	1.1695	0.460263	1.44544	0.809096	1.83654
332	9.67	12.92	18.88	9.916	6.751	Pr_PRUVU_94137_1 192-3038(+)	Pr_PRUVU_94137_1 192-3038(+)		7	1.0666	0.529255	1.22462	0.870964	1.35519	0.946237	0.888418	1.1695	0.801678	1.10662	0.83946	0.686229	1.20226	0.630957	1.00925	0.903649	0.832615	1.25893	0.679204	1.13763	1.09648	0.68917	1.21339	0.903649	1.39316	0.954993	0.844771	1.13763	0.831764	1.08643	0.83946	0.666396	1.24738	0.597035	1.04713
333	9.65	9.7	67.46	67.46	67.46	Pr_PRUVU_74090_1 151-528(+)	Pr_PRUVU_74090_1 151-528(+)		8	0.724436	0.676333	1.28233	0.461318	0.928966	0.92045	0.844392	1.31826	0.691831	1.21339	0.436516	0.553777	1.70608	0.0685488	0.744732	1.03753	0.8422	1.2942	0.801678	1.44544	0.744732	0.623145	1.23595	0.510505	0.92045	0.855067	0.887633	1.2942	0.654636	1.10662	0.510505	0.446965	1.41906	0.103753	0.724436
334	9.61	9.72	57.78	51.11	51.11	Pr_PRUVU_10181_1 245-652(-)	Pr_PRUVU_10181_1 245-652(-)		6	0.824138	0.590644	1.24738	0.660693	1.02802	0.92045	0.789637	1.24738	0.737904	1.14815	0.862979	0.680676	1.24738	0.698232	1.07647	1.02802	0.902148	1.41906	0.724436	1.44544	0.83946	0.626022	1.24738	0.672977	1.04713	0.937562	0.854127	1.28233	0.731139	1.20226	0.862979	0.644759	1.24738	0.691831	1.07647
335	9.59	9.7	15.24	9.091	8.252	Pr_PRUVU_45517_1 226-2373(+)	Pr_PRUVU_45517_1 226-2373(+)		6	1.04713	0.591332	1.07647	0.972747	1.13763	1.01859	0.76347	1.07647	0.946237	1.09648	1.04713	0.746619	1.07647	0.972747	1.1272	0.990832	0.977822	1.07647	0.92045	1.0666	1.05682	0.615161	1.07647	0.981748	1.13763	1.05682	0.460138	1.07647	0.981748	1.13763	1.02802	0.794856	1.07647	0.954993	1.10662
336	9.58	9.63	46.81	35.46	35.46	Pr_PRUVU_106448_1 294-719(-)	Pr_PRUVU_106448_1 294-719(-)		6	0.928966	0.833995	1.09648	0.847227	1.01859	0.887156	0.551735	1.09648	0.809096	0.972747	0.887156	0.6336	1.11686	0.794328	0.990832	1.03753	0.789533	1.10662	0.937562	1.14815	0.981748	0.983463	1.09648	0.895365	1.07647	0.946237	0.847041	1.11686	0.847227	1.05682	0.946237	0.9532	1.1695	0.809096	1.10662
337	9.55	9.59	56.64	53.85	51.05	Pr_PRUVU_95691_1 275-706(+)	Pr_PRUVU_95691_1 275-706(+)		5	1.00925	0.916346	1.22462	0.824138	1.24738	0.870964	0.580403	1.15878	0.737904	1.00925	0.794328	0.397258	1.2942	0.60256	1.02802	1.03753	0.850812	1.11686	0.928966	1.14815	0.879023	0.716302	1.21339	0.724436	1.0666	0.903649	0.771405	1.20226	0.744732	1.08643	0.77983	0.41915	1.19124	0.636796	0.928966
338	9.54	9.59	33.15	33.15	32.02	Pr_PRUVU_93996_1 461-997(-)	Pr_PRUVU_93996_1 461-997(-)		5	0.501187	0.0438	1.41906	0.255859	0.711214	0.570164	0.074957	1.47231	0.283139	0.83946	0.337287	0.0141932	2.01372	0.0698232	0.679204	0.717794	0.224509	1.28233	0.496592	0.92045	0.267917	0.00753711	2.24905	0.0405509	0.60256	0.510505	0.0497595	1.57036	0.178649	0.801678	0.363078	0.0148804	1.88799	0.047863	0.685488
339	9.53	9.57	37.22	24.22	24.22	Pr_PRUVU_110993_1 68-739(+)	Pr_PRUVU_110993_1 68-739(+)		5	1.05682	0.603188	1.11686	0.946237	1.18032	1.04713	0.831513	1.11686	0.937562	1.1695	1.13763	0.31725	1.11686	1.01859	1.27057	1.07647	0.549529	1.11686	0.963829	1.20226	1.05682	0.682989	1.11686	0.946237	1.18032	1.10662	0.487471	1.11686	0.990832	1.23595	1.10662	0.365262	1.11686	0.990832	1.23595
340	9.51	11.67	30.89	28.13	26.61	Pr_PRUVU_30806_1 188-1171(+)	Pr_PRUVU_30806_1 188-1171(+)		8	0.963829	0.674171	1.1272	0.855067	1.08643	0.879023	0.205236	1.1272	0.787046	0.990832	0.972747	0.720092	1.14815	0.847227	1.11686	1	0.772376	1.15878	0.862979	1.15878	0.981748	0.909928	1.10662	0.887156	1.08643	0.879023	0.159552	1.11686	0.787046	0.981748	0.946237	0.659679	1.14815	0.824138	1.08643
341	9.49	9.53	24.15	22.79	19.05	Pr_PRUVU_31468_1 1-882(-)	Pr_PRUVU_31468_1 1-882(-)		5	0.887156	0.595369	1.10662	0.801678	0.981748	0.928966	0.616753	1.10662	0.83946	1.02802	0.862979	0.315731	1.1272	0.765597	0.972747	0.972747	0.794737	1.10662	0.879023	1.07647	0.855067	0.405381	1.10662	0.772681	0.946237	0.903649	0.617117	1.11686	0.809096	1.00925	0.847227	0.318738	1.10662	0.765597	0.937562
342	9.48	9.7	28.14	20.6	15.08	Pr_PRUVU_86863_1 302-1498(-)	Pr_PRUVU_86863_1 302-1498(-)		5	0.862979	0.377535	1.1695	0.744732	1.00925	0.912011	0.648251	1.14815	0.794328	1.04713	0.912011	0.40164	1.14815	0.794328	1.04713	0.963829	0.773292	1.11686	0.862979	1.07647	0.903649	0.320479	1.13763	0.794328	1.02802	0.937562	0.807977	1.15878	0.809096	1.08643	0.847227	0.249219	1.1695	0.724436	0.990832
343	9.42	9.49	20.08	13.52	11.73	Pr_PRUVU_5501_1 331-1842(-)	Pr_PRUVU_5501_1 331-1842(-)		5	1.0666	0.833623	1.19124	0.895365	1.27057	0.937562	0.729557	1.14815	0.816582	1.07647	0.990832	0.858039	1.13763	0.870964	1.1272	0.972747	0.930522	1.14815	0.847227	1.11686	1.03753	0.64969	1.20226	0.862979	1.24738	0.937562	0.842978	1.15878	0.809096	1.08643	0.990832	0.772937	1.15878	0.855067	1.14815
344	9.4	9.57	19.71	10.04	7.013	Pr_PRUVU_49306_1 125-2608(+)	Pr_PRUVU_49306_1 125-2608(+)		5	1.03753	0.593658	1.11686	0.928966	1.15878	1.04713	0.572633	1.11686	0.937562	1.1695	0.972747	0.933175	1.13763	0.855067	1.10662	1.04713	0.573458	1.11686	0.937562	1.1695	1.02802	0.698794	1.1272	0.912011	1.15878	1.01859	0.840606	1.11686	0.912011	1.13763	1.02802	0.577972	1.15878	0.887156	1.19124
345	9.37	9.4	25.48	25.48	25.48	Pr_PRUVU_31369_2 1-933(+)	Pr_PRUVU_31369_2 1-933(+)		5	0.229087	0.011332	2.01372	0.0398107	0.461318	0.325087	0.0262244	1.78649	0.133045	0.580764	0.21677	0.0110533	1.92309	0.0310456	0.416869	0.717794	0.27546	1.22462	0.544503	0.879023	0.30761	0.0189807	1.58489	0.0711213	0.487529	0.356451	0.0263576	1.61436	0.134276	0.57544	0.237684	0.0295621	2.1677	0.0296483	0.515229
346	9.31	9.36	18.81	16.36	11.86	Pr_PRUVU_70042_1 132-1601(+)	Pr_PRUVU_70042_1 132-1601(+)		5	1.20226	0.682518	1.27057	0.946237	1.75388	1.15878	0.737995	1.33045	0.870964	1.70608	1.39316	0.348755	1.31826	1.05682	2.31206	1.08643	0.759247	1.30617	0.831764	1.49968	1.27057	0.386133	1.27057	1	2.07014	1.1695	0.424607	1.27057	0.92045	1.8197	1	0.587302	1.41906	0.704693	1.39316
347	9.27	9.81	26.12	23.63	20.4	Pr_PRUVU_103147_1 217-1425(+)	Pr_PRUVU_103147_1 217-1425(+)		6	1.09648	0.903723	1.15878	0.946237	1.36773	0.83946	0.823424	1.18032	0.625173	0.990832	0.724436	0.345361	1.21339	0.465586	0.879023	0.903649	0.971716	1.15878	0.731139	1.04713	1.05682	0.91251	1.18032	0.895365	1.31826	0.855067	0.764469	1.13763	0.679204	0.972747	0.816582	0.458598	1.15878	0.625173	0.946237
348	9.26	9.3	37.32	27.99	27.99	Pr_PRUVU_32542_1 393-1424(-)	Pr_PRUVU_32542_1 393-1424(-)		6	1	0.99218	1.13763	0.879023	1.13763	1.08643	0.526613	1.20226	0.903649	1.30617	0.92045	0.785742	1.1695	0.787046	1.07647	1.03753	0.868121	1.13763	0.912011	1.18032	1.0666	0.667031	1.13763	0.937562	1.21339	1.0666	0.526627	1.15878	0.92045	1.23595	0.981748	0.992054	1.13763	0.862979	1.11686
349	9.22	10.4	19.25	12.33	9.173	Pr_PRUVU_108091_1 160-2157(+)	Pr_PRUVU_108091_1 160-2157(+)		6	0.954993	0.634754	1.10662	0.862979	1.05682	0.954993	0.602947	1.10662	0.862979	1.05682	0.928966	0.38199	1.1272	0.824138	1.04713	0.954993	0.621687	1.10662	0.862979	1.05682	0.972747	0.754963	1.10662	0.879023	1.07647	0.981748	0.763206	1.11686	0.879023	1.09648	0.972747	0.677888	1.1272	0.862979	1.09648
350	9.22	9.32	9.811	6.981	5.189	Pr_PRUVU_7174_1 498-3680(+)	Pr_PRUVU_7174_1 498-3680(+)		5	1.05682	0.812303	1.1272	0.937562	1.19124	1.05682	0.591973	1.15878	0.912011	1.22462	1.00925	0.901061	1.13763	0.887156	1.15878	1.04713	0.872076	1.11686	0.937562	1.1695	1.1272	0.428599	1.1272	1	1.28233	1.03753	0.902768	1.18032	0.879023	1.22462	0.954993	0.695932	1.11686	0.855067	1.0666
351	9.17	9.34	60.77	54.14	48.62	Pr_PRUVU_86132_1 296-841(+)	Pr_PRUVU_86132_1 296-841(+)		10	1.27057	0.609399	2.0893	0.608135	2.65461	1.23595	0.648411	2.10863	0.586138	2.58226	1.15878	0.728885	2.0893	0.554626	2.42103	1.07647	0.853251	2.0893	0.515229	2.24905	1.28233	0.600436	2.0893	0.613762	2.67917	1.22462	0.650137	2.0893	0.586138	2.58226	1.08643	0.835153	2.0893	0.519996	2.26986
352	9.14	9.28	34.77	25.85	18.15	Pr_PRUVU_36005_1 272-1249(-)	Pr_PRUVU_36005_1 272-1249(-)		6	0.937562	0.769472	1.13763	0.824138	1.0666	1	0.847858	1.13763	0.879023	1.13763	1.02802	0.713942	1.14815	0.895365	1.18032	0.963829	0.861286	1.13763	0.847227	1.09648	0.954993	0.833431	1.13763	0.83946	1.08643	1.04713	0.750375	1.13763	0.92045	1.19124	1.05682	0.683143	1.13763	0.928966	1.20226
353	9.14	9.17	53.23	49.19	49.19	Pr_PRUVU_82717_1 149-523(+)	Pr_PRUVU_82717_1 149-523(+)		6	0.92045	0.776449	1.6293	0.559758	1.49968	0.711214	0.363855	1.55597	0.409261	1.10662	0.183654	0.0155093	2.85759	0.0242103	0.524807	1.0666	0.990682	1.51356	0.704693	1.64437	1.07647	0.920344	1.59956	0.672977	1.7378	0.77983	0.465463	1.49968	0.483059	1.1695	0.349945	0.0220451	1.64437	0.0501187	0.57544
354	9.1	10.54	25.92	24.35	21.73	Pr_PRUVU_87817_1 138-1286(-)	Pr_PRUVU_87817_1 138-1286(-)		8	1.10662	0.378356	1.19124	0.928966	1.31826	1.10662	0.40238	1.14815	0.963829	1.27057	1.11686	0.361712	1.18032	0.946237	1.31826	1.0666	0.603284	1.15878	0.92045	1.23595	1.09648	0.403868	1.14815	0.954993	1.25893	1.10662	0.35931	1.1695	0.946237	1.28233	1.09648	0.369463	1.28233	0.855067	1.40605
355	9.1	9.13	16.49	13.87	13.87	Pr_PRUVU_65348_1 291-1439(-)	Pr_PRUVU_65348_1 291-1439(-)		6	1.39316	0.624712	1.28233	1.08643	2.29087	1.21339	0.675025	1.28233	0.946237	1.83654	0.847227	0.778251	1.34276	0.586138	1.13763	1.0666	0.967658	1.31826	0.809096	1.52757	1.38038	0.526379	1.2942	1.0666	2.26986	1.21339	0.825984	1.27057	0.954993	1.83654	1.04713	0.974718	1.33045	0.787046	1.48594
356	9.09	9.26	28.65	17.84	10.09	Pr_PRUVU_85911_1 144-1811(+)	Pr_PRUVU_85911_1 144-1811(+)		7	1.04713	0.13332	1.07647	0.972747	1.1272	1.01859	0.411358	1.0666	0.954993	1.08643	1.03753	0.175491	1.0666	0.972747	1.10662	1.00925	0.490623	1.07647	0.937562	1.08643	1.04713	0.159736	1.0666	0.981748	1.11686	1.03753	0.247882	1.0666	0.972747	1.10662	1.04713	0.187721	1.0666	0.981748	1.11686
357	9.08	9.18	33.33	17.23	17.23	Pr_PRUVU_45429_1 97-900(-)	Pr_PRUVU_45429_1 97-900(-)		6	0.654636	0.339094	1.33045	0.092045	0.870964	0.801678	0.568293	1.15878	0.465586	0.928966	0.597035	0.59806	1.59956	0.192309	0.954993	1.13763	0.667175	1.28233	0.887156	1.72187	1.1272	0.945773	1.34276	0.83946	1.70608	1.15878	0.785669	1.33045	0.870964	1.72187	0.855067	0.84172	1.47231	0.383707	1.25893
358	9.07	9.21	43.65	40.61	28.43	Pr_PRUVU_83249_2 154-747(+)	Pr_PRUVU_83249_2 154-747(+)		5	0.972747	0.878817	1.14815	0.83946	1.11686	0.954993	0.799325	1.28233	0.744732	1.22462	0.83946	0.249496	1.24738	0.679204	1.04713	1.07647	0.533324	1.19124	0.903649	1.28233	1	0.917043	1.14815	0.870964	1.14815	0.990832	0.963053	1.23595	0.809096	1.22462	0.855067	0.282348	1.22462	0.691831	1.04713
359	9.06	9.2	34.63	21.2	19.43	Pr_PRUVU_116131_1 332-1183(-)	Pr_PRUVU_116131_1 332-1183(-)		5	0.534564	0.126375	1.43219	0.349945	0.765597	0.559758	0.00868166	4.48745	0.125893	2.51189	0.672977	0.269846	3.0761	0.214783	2.07014	1.09648	0.738198	1.97697	0.554626	2.18776	0.47863	0.088034	1.55597	0.242103	0.744732	0.496592	0.00834884	4.44631	0.111686	2.208	0.731139	0.350761	2.67917	0.267917	1.95884
360	9.06	9.18	42.13	36.04	19.29	Pr_PRUVU_105595_1 219-809(+)	Pr_PRUVU_105595_1 219-809(+)		4	0.981748	0.968477	1.09648	0.895365	1.07647	0.946237	0.68447	1.10662	0.855067	1.04713	1.08643	0.318984	1.1272	0.963829	1.22462	0.954993	0.759357	1.09648	0.870964	1.04713	0.963829	0.878116	1.09648	0.879023	1.05682	1.01859	0.692464	1.09648	0.928966	1.11686	1.10662	0.296033	1.10662	1	1.22462
361	8.99	9.1	35.15	25.1	18.83	Pr_PRUVU_62934_1 3-722(+)	Pr_PRUVU_62934_1 3-722(+)		5	1.01859	0.932459	1.43219	0.711214	1.48594	0.887156	0.481499	1.43219	0.619441	1.27057	0.758578	0.330017	1.44544	0.461318	1.09648	0.928966	0.543865	1.43219	0.660693	1.33045	0.903649	0.483977	1.43219	0.642688	1.2942	0.679204	0.182651	1.44544	0.310456	0.981748	0.679204	0.380711	1.45881	0.444631	0.990832
362	8.99	9.02	22.53	17.05	13.05	Pr_PRUVU_59928_1 286-1713(-)	Pr_PRUVU_59928_1 286-1713(-)		5	1.03753	0.61256	1.35519	0.765597	1.48594	0.928966	0.377981	1.19124	0.751623	1.10662	0.903649	0.565698	1.51356	0.539511	1.36773	1.09648	0.345276	1.28233	0.855067	1.55597	1.07647	0.500043	1.38038	0.77983	1.61436	1.04713	0.490287	1.30617	0.801678	1.48594	0.801678	0.2191	1.39316	0.444631	1.11686
363	8.97	9.09	44.16	44.16	30.74	Pr_PRUVU_115235_1 233-928(-)	Pr_PRUVU_115235_1 233-928(-)		8	0.895365	0.78158	1.1272	0.787046	1.00925	1.03753	0.943289	1.11686	0.928966	1.14815	0.895365	0.877582	1.13763	0.787046	1.01859	0.981748	0.851897	1.10662	0.887156	1.08643	0.912011	0.820318	1.10662	0.824138	1.00925	1.03753	0.768434	1.1272	0.92045	1.1695	0.862979	0.791282	1.14815	0.758578	0.990832
364	8.96	8.99	39.25	33.18	25.7	Pr_PRUVU_32725_2 137-781(-)	Pr_PRUVU_32725_2 137-781(-)		5	1.04713	0.763998	1.11686	0.937562	1.1695	0.972747	0.963134	1.11686	0.870964	1.08643	0.972747	0.899602	1.11686	0.870964	1.08643	0.990832	0.940237	1.11686	0.887156	1.10662	1.04713	0.652127	1.15878	0.903649	1.21339	0.972747	0.876813	1.11686	0.870964	1.08643	0.903649	0.671132	1.15878	0.77983	1.04713
365	8.95	11.04	15.81	11.81	9.905	Pr_PRUVU_99845_1 260-1837(-)	Pr_PRUVU_99845_1 260-1837(-)		6	1.03753	0.733381	1.22462	0.847227	1.27057	1.04713	0.670088	1.27057	0.824138	1.33045	1.00925	0.943255	1.23595	0.816582	1.24738	1.02802	0.782527	1.18032	0.870964	1.21339	1.02802	0.910481	1.23595	0.831764	1.27057	1	0.953107	1.1695	0.855067	1.1695	0.963829	0.781678	1.18032	0.816582	1.13763
366	8.95	10.62	21.4	14.62	14.62	Pr_PRUVU_68613_1 344-1762(-)	Pr_PRUVU_68613_1 344-1762(-)		6	0.946237	0.855251	1.1272	0.831764	1.0666	0.954993	0.825112	1.13763	0.83946	1.08643	1.09648	0.582408	1.13763	0.963829	1.24738	0.972747	0.977868	1.13763	0.855067	1.10662	0.928966	0.686132	1.13763	0.816582	1.05682	0.990832	0.998562	1.13763	0.870964	1.1272	1.07647	0.622223	1.13763	0.946237	1.22462
367	8.94	9.02	30.88	22.1	18.41	Pr_PRUVU_67744_2 1147-2208(+)	Pr_PRUVU_67744_2 1147-2208(+)		7	0.625173	0.406291	1.65959	0.265461	1.03753	1.57036	0.309125	1.55597	1.00925	3.01995	2.44343	0.0809963	1.58489	1.5417	6.19441	1.01859	0.649166	1.57036	0.648634	1.49968	0.277971	0.245865	2.67917	0.0737904	0.744732	1.83654	0.19793	1.5417	1.19124	4.28549	2.05116	0.130045	1.45881	1.40605	5.01187
368	8.92	9.33	29.63	25.23	17.82	Pr_PRUVU_70040_2 1-1296(-)	Pr_PRUVU_70040_2 1-1296(-)		6	0.831764	0.952608	1.77011	0.524807	1.47231	0.855067	0.903924	1.7378	0.549541	1.48594	2.24905	0.0419615	1.64437	1.36773	6.30957	1.24738	0.345084	1.57036	0.794328	2.99226	0.387258	0.565532	2.24905	0.105682	0.870964	0.625173	0.483627	1.55597	0.280543	0.972747	2.01372	0.0768012	1.5417	1.30617	5.91562
369	8.89	8.98	46.15	31.25	26.92	Pr_PRUVU_44633_1 289-915(-)	Pr_PRUVU_44633_1 289-915(-)		6	1.03753	0.893342	1.52757	0.679204	1.70608	0.847227	0.652661	1.59956	0.49204	1.35519	1.00925	0.98654	1.59956	0.630957	1.67494	1.04713	0.859973	1.40605	0.744732	1.59956	0.937562	0.791887	1.55597	0.580764	1.45881	1.02802	0.874105	1.44544	0.711214	1.58489	1.07647	0.922079	1.43219	0.751623	1.70608
370	8.89	8.97	76.12	57.46	57.46	Pr_PRUVU_95806_1 57-458(+)	Pr_PRUVU_95806_1 57-458(+)		11	0.672977	0.463081	1.23595	0.501187	0.831764	0.816582	0.664655	1.1695	0.679204	0.954993	0.428549	0.19185	1.45881	0.199526	0.625173	1.03753	0.817739	1.23595	0.83946	1.30617	0.737904	0.502159	1.19124	0.586138	0.879023	0.772681	0.536021	1.28233	0.570164	0.990832	0.394457	0.149537	1.35519	0.135519	0.534564
371	8.84	8.89	27.2	18.13	18.13	Pr_PRUVU_96694_1 73-1167(+)	Pr_PRUVU_96694_1 73-1167(+)		5	1.02802	0.891171	1.18032	0.870964	1.24738	0.887156	0.888065	1.18032	0.698232	1.04713	0.794328	0.286938	1.24738	0.559758	0.990832	1.24738	0.314917	1.1695	1.0666	1.64437	1.05682	0.884888	1.15878	0.912011	1.27057	0.903649	0.739018	1.20226	0.711214	1.08643	0.824138	0.558315	1.23595	0.597035	1.01859
372	8.82	8.96	24.82	16.86	15.69	Pr_PRUVU_69345_2 24-1307(+)	Pr_PRUVU_69345_2 24-1307(+)		5	1.07647	0.499817	1.14815	0.937562	1.23595	0.972747	0.868908	1.19124	0.816582	1.15878	1.00925	0.782115	1.20226	0.83946	1.21339	1.04713	0.638891	1.14815	0.912011	1.20226	1.00925	0.864714	1.14815	0.879023	1.15878	1.07647	0.507828	1.1695	0.92045	1.25893	1.00925	0.783413	1.19124	0.847227	1.20226
373	8.81	8.87	37.92	26.17	19.46	Pr_PRUVU_25093_1 122-1018(+)	Pr_PRUVU_25093_1 122-1018(+)		6	1.14815	0.76978	2.0893	0.549541	2.39883	1.07647	0.878313	2.0893	0.515229	2.24905	1.03753	0.926245	2.0893	0.496592	2.1677	1.07647	0.852588	2.0893	0.515229	2.26986	1.10662	0.818692	2.0893	0.529663	2.31206	1.0666	0.877955	2.0893	0.510505	2.22844	1.00925	0.959848	2.0893	0.483059	2.10863
374	8.8	8.93	60.71	51.79	51.79	Pr_PRUVU_53865_1 102-440(-)	Pr_PRUVU_53865_1 102-440(-)		8	1.10662	0.685547	1.28233	0.862979	1.41906	1.15878	0.575735	1.23595	0.937562	1.43219	1	0.992449	1.35519	0.737904	1.35519	1.05682	0.830251	1.18032	0.895365	1.24738	1.11686	0.644593	1.21339	0.92045	1.35519	1.1272	0.631088	1.24738	0.903649	1.40605	1.02802	0.945066	1.34276	0.765597	1.38038
375	8.78	8.87	30.79	24.13	24.13	Pr_PRUVU_85004_1 340-1287(-)	Pr_PRUVU_85004_1 340-1287(-)		7	1.0666	0.76255	1.14815	0.928966	1.22462	1.04713	0.830305	1.14815	0.912011	1.21339	1.04713	0.734606	1.14815	0.912011	1.20226	0.981748	0.917098	1.14815	0.855067	1.1272	1.0666	0.717595	1.15878	0.92045	1.23595	1.01859	0.958876	1.15878	0.879023	1.18032	0.981748	0.818237	1.14815	0.855067	1.1272
376	8.75	8.85	28.21	14.36	12.05	Pr_PRUVU_93841_1 1-1173(+)	Pr_PRUVU_93841_1 1-1173(+)		5	1.09648	0.388027	1.11686	0.981748	1.2942	0.946237	0.630457	1.25893	0.704693	1.19124	0.772681	0.0688501	1.20226	0.529663	0.928966	0.963829	0.633176	1.27057	0.724436	1.22462	1.14815	0.253423	1.18032	0.972747	1.45881	0.946237	0.740362	1.10662	0.824138	1.04713	0.787046	0.113048	1.20226	0.559758	0.946237
377	8.74	8.81	25.64	21.28	21.28	Pr_PRUVU_5440_1 109-1281(+)	Pr_PRUVU_5440_1 109-1281(+)		6	0.963829	0.985963	1.09648	0.879023	1.05682	0.954993	0.861818	1.09648	0.870964	1.04713	0.954993	0.917948	1.09648	0.870964	1.04713	1	0.845558	1.09648	0.912011	1.09648	0.981748	0.964384	1.09648	0.895365	1.07647	0.981748	0.998276	1.09648	0.887156	1.07647	0.903649	0.53336	1.09648	0.824138	0.990832
378	8.72	29.03	71.22	65.88	50.45	Pr_PRUVU_75345_1 181-1194(+)	Pr_PRUVU_75345_1 181-1194(+)		23	1.1272	0.425569	1.40605	0.801678	2.208	1.20226	0.348798	1.39316	0.862979	2.46604	1.40605	0.236041	1.39316	1.00925	4.05509	1.05682	0.987093	1.30617	0.809096	1.94089	1.24738	0.516938	1.41906	0.879023	2.88403	1.19124	0.542622	1.40605	0.847227	2.80543	1.15878	0.826572	1.41906	0.816582	2.33346
379	8.68	8.76	23.88	17.31	14.63	Pr_PRUVU_12554_1 234-1241(+)	Pr_PRUVU_12554_1 234-1241(+)		5	1.43219	0.103975	1.36773	1.04713	3.94457	1.30617	0.2798	1.36773	0.954993	3.01995	1.08643	0.91487	1.38038	0.787046	1.7378	1.20226	0.268522	1.21339	0.990832	2.53513	1.19124	0.577652	1.40605	0.847227	2.18776	1.0666	0.962988	1.36773	0.77983	1.69044	1.04713	0.986822	1.36773	0.765597	1.69044
380	8.68	8.71	31.66	16.61	12.54	Pr_PRUVU_10944_1 1-957(-)	Pr_PRUVU_10944_1 1-957(-)		4	0.990832	0.965902	1.10662	0.895365	1.09648	1.02802	0.853175	1.10662	0.928966	1.13763	0.92045	0.438179	1.10662	0.831764	1.01859	0.972747	0.881711	1.10662	0.879023	1.07647	0.981748	0.949647	1.10662	0.887156	1.08643	1.00925	0.953265	1.11686	0.903649	1.1272	0.895365	0.488599	1.10662	0.809096	0.990832
381	8.67	8.71	29.71	25.59	16.18	Pr_PRUVU_72291_1 135-1157(-)	Pr_PRUVU_72291_1 135-1157(-)		4	1.05682	0.568831	1.10662	0.954993	1.1695	0.990832	0.943174	1.10662	0.895365	1.09648	1	0.92219	1.15878	0.862979	1.15878	1.03753	0.582652	1.10662	0.937562	1.14815	1.05682	0.482066	1.10662	0.954993	1.1695	1.02802	0.842315	1.11686	0.92045	1.14815	0.937562	0.521089	1.14815	0.816582	1.07647
382	8.66	8.72	33.7	21.85	21.85	Pr_PRUVU_91532_1 192-1004(+)	Pr_PRUVU_91532_1 192-1004(+)		5	1.00925	0.972416	1.14815	0.879023	1.15878	0.981748	0.994749	1.13763	0.862979	1.11686	0.928966	0.57235	1.24738	0.744732	1.15878	1.00925	0.835703	1.13763	0.887156	1.14815	0.963829	0.730089	1.1695	0.824138	1.1272	1.01859	0.838424	1.13763	0.895365	1.15878	0.928966	0.569012	1.25893	0.737904	1.1695
383	8.66	8.71	50	42.31	34.62	Pr_PRUVU_14592_1 223-693(-)	Pr_PRUVU_14592_1 223-693(-)		8	1.04713	0.5599	1.09648	0.954993	1.14815	1.04713	0.654224	1.09648	0.954993	1.14815	1.09648	0.301296	1.09648	1	1.20226	1.02802	0.757534	1.09648	0.937562	1.1272	1.0666	0.511377	1.13763	0.937562	1.21339	1.03753	0.693415	1.11686	0.928966	1.15878	1.02802	0.642172	1.13763	0.903649	1.1695
384	8.66	8.71	35.32	27.52	19.72	Pr_PRUVU_91766_1 1211-1867(+)	Pr_PRUVU_91766_1 1211-1867(+)		6	0.293765	0.101975	2.35505	0.0642688	0.691831	1.01859	0.823048	1.2942	0.787046	1.38038	1.30617	0.908374	1.31826	0.990832	1.92309	0.954993	0.839211	1.27057	0.737904	1.21339	0.16293	0.0216688	3.90841	0.0293765	0.636796	0.928966	0.484745	1.31826	0.691831	1.22462	1.30617	0.980092	1.35519	0.963829	1.94089
385	8.65	8.71	58.97	40.17	40.17	Pr_PRUVU_15353_1 242-595(-)	Pr_PRUVU_15353_1 242-595(-)		5	0.787046	0.170352	1.18032	0.625173	0.928966	0.946237	0.716951	1.13763	0.824138	1.07647	0.77983	0.0777074	1.18032	0.625173	0.92045	1.04713	0.686043	1.11686	0.937562	1.1695	0.847227	0.346362	1.22462	0.666807	1.03753	0.981748	0.966477	1.14815	0.855067	1.1272	0.895365	0.323267	1.20226	0.737904	1.07647
386	8.63	8.73	52.87	36.21	32.76	Pr_PRUVU_60569_1 2-526(+)	Pr_PRUVU_60569_1 2-526(+)		6	0.698232	0.526803	1.87068	0.343558	1.30617	0.685488	0.343197	1.49968	0.413047	1.02802	0.660693	0.240347	1.57036	0.369828	1.03753	0.946237	0.773782	1.48594	0.636796	1.40605	0.831764	0.468847	1.43219	0.559758	1.19124	0.855067	0.412099	1.41906	0.580764	1.21339	0.630957	0.199492	1.35519	0.405509	0.855067
387	8.63	8.72	18.98	15.06	13.25	Pr_PRUVU_1385_1 2-1000(+)	Pr_PRUVU_1385_1 2-1000(+)		6	0.954993	0.816035	1.1272	0.847227	1.07647	0.981748	0.966084	1.11686	0.879023	1.09648	0.879023	0.33841	1.13763	0.772681	1	0.937562	0.776871	1.11686	0.83946	1.04713	1.00925	0.835676	1.1272	0.895365	1.13763	0.954993	0.789827	1.11686	0.855067	1.0666	0.895365	0.452624	1.11686	0.801678	1
388	8.61	8.78	28.43	15.73	7.258	Pr_PRUVU_66793_2 183-1673(+)	Pr_PRUVU_66793_2 183-1673(+)		4	1.05682	0.342955	1.19124	0.887156	1.27057	1.10662	0.0722765	1.18032	0.937562	1.31826	0.963829	0.552954	1.18032	0.809096	1.13763	1.01859	0.776578	1.18032	0.862979	1.21339	1.02802	0.669443	1.20226	0.855067	1.23595	1.03753	0.458178	1.19124	0.870964	1.23595	0.963829	0.521007	1.19124	0.816582	1.14815
389	8.61	8.71	20.8	10.08	8.613	Pr_PRUVU_17062_1 295-1725(-)	Pr_PRUVU_17062_1 295-1725(-)		5	1.22462	0.455032	1.1695	1.04713	1.6293	1.00925	0.839319	1.22462	0.824138	1.27057	1.22462	0.608898	1.21339	1.00925	1.69044	0.92045	0.629076	1.1695	0.758578	1.07647	1.23595	0.468959	1.21339	1.01859	1.70608	1.14815	0.623262	1.18032	0.972747	1.51356	1.30617	0.398089	1.23595	1.05682	1.85353
390	8.6	8.67	16.29	11.46	6.787	Pr_PRUVU_32684_1 2-1993(+)	Pr_PRUVU_32684_1 2-1993(+)		4	0.912011	0.544407	1.13763	0.801678	1.03753	1.03753	0.763382	1.13763	0.912011	1.18032	0.963829	0.770571	1.13763	0.847227	1.09648	0.903649	0.459147	1.15878	0.77983	1.04713	0.862979	0.368938	1.13763	0.758578	0.981748	1.03753	0.76079	1.15878	0.895365	1.20226	1	0.9791	1.1695	0.855067	1.1695
391	8.6	8.67	19.45	12.59	9.611	Pr_PRUVU_48215_1 167-1480(+)	Pr_PRUVU_48215_1 167-1480(+)		4	1.08643	0.574299	1.08643	1	1.18032	1.01859	0.946878	1.08643	0.937562	1.10662	1.00925	0.954461	1.11686	0.903649	1.1272	1.03753	0.781313	1.07647	0.963829	1.1272	1.05682	0.690629	1.08643	0.972747	1.14815	1.03753	0.788266	1.08643	0.954993	1.1272	1	0.938909	1.08643	0.92045	1.08643
392	8.6	8.66	21.23	16.88	11.62	Pr_PRUVU_68871_1 168-1823(+)	Pr_PRUVU_68871_1 168-1823(+)		5	0.990832	0.985369	1.14815	0.862979	1.13763	1.1272	0.417832	1.14815	0.981748	1.2942	1.03753	0.768276	1.14815	0.903649	1.20226	0.92045	0.613255	1.14815	0.801678	1.05682	0.963829	0.929762	1.14815	0.83946	1.10662	1.11686	0.429931	1.14815	0.972747	1.28233	1.03753	0.760123	1.14815	0.903649	1.19124
393	8.59	8.74	17.65	10.39	7.843	Pr_PRUVU_5898_1 126-1658(+)	Pr_PRUVU_5898_1 126-1658(+)		4	1	0.880779	1.13763	0.879023	1.13763	0.83946	0.281964	1.1695	0.691831	0.981748	0.92045	0.863606	1.36773	0.666807	1.25893	1.08643	0.627945	1.1695	0.928966	1.28233	0.981748	0.903901	1.1695	0.824138	1.14815	0.912011	0.543131	1.25893	0.711214	1.14815	0.946237	0.930674	1.34276	0.698232	1.27057
394	8.59	8.63	36.26	26.65	16.48	Pr_PRUVU_79042_1 2-1096(+)	Pr_PRUVU_79042_1 2-1096(+)		4	0.787046	0.265438	1.39316	0.524807	1.09648	0.824138	0.385261	1.23595	0.636796	1.01859	0.717794	0.237569	1.6293	0.416869	1.1695	1.1272	0.535492	1.22462	0.92045	1.40605	0.731139	0.172343	1.28233	0.524807	0.937562	0.83946	0.401677	1.18032	0.679204	0.990832	0.731139	0.177342	1.45881	0.457088	1.0666
395	8.58	8.66	33.64	29.49	24.88	Pr_PRUVU_49644_1 208-861(+)	Pr_PRUVU_49644_1 208-861(+)		6	0.679204	0.738401	7.72681	0.0847227	5.24807	0.731139	0.794255	5.80764	0.118032	4.2462	0.613762	0.66725	10.7647	0.0591562	6.60693	0.244343	0.267232	29.9226	0.0203236	7.31139	1.04713	0.942957	5.34564	0.195884	5.64937	0.816582	0.791554	2.10863	0.390841	1.72187	0.679204	0.628431	2.10863	0.319154	1.43219
396	8.56	13.43	33.68	23.55	20.66	Pr_PRUVU_62485_1 2-1456(+)	Pr_PRUVU_62485_1 2-1456(+)		8	1.10662	0.614346	1.1272	0.981748	1.24738	1.00925	0.992031	1.10662	0.912011	1.1272	0.937562	0.669907	1.15878	0.809096	1.08643	1.07647	0.752727	1.10662	0.972747	1.21339	1.18032	0.437465	1.13763	1.03753	1.35519	1.05682	0.764145	1.11686	0.946237	1.19124	0.937562	0.729436	1.1695	0.809096	1.09648
397	8.56	10.79	29.4	23.61	14.7	Pr_PRUVU_78676_1 196-1443(+)	Pr_PRUVU_78676_1 196-1443(+)		6	1.00925	0.93869	1.38038	0.731139	1.47231	0.809096	0.999418	1.39316	0.564937	1.1272	0.77983	0.655121	1.39316	0.510505	1.08643	0.809096	0.431032	1.38038	0.496592	1.11686	0.928966	0.82871	1.36773	0.685488	1.27057	1.2942	0.597742	1.44544	0.895365	2.33346	0.824138	0.50999	1.38038	0.57544	1.13763
398	8.56	8.64	18.8	12.41	9.211	Pr_PRUVU_97888_1 150-1748(-)	Pr_PRUVU_97888_1 150-1748(-)		4	0.981748	0.994603	1.21339	0.809096	1.19124	1	0.869719	1.14815	0.870964	1.14815	0.954993	0.840538	1.18032	0.809096	1.1272	0.92045	0.321623	1.15878	0.794328	1.0666	0.990832	0.908632	1.22462	0.809096	1.21339	1.03753	0.664613	1.14815	0.903649	1.19124	0.928966	0.71971	1.20226	0.772681	1.11686
399	8.54	8.57	47.18	31.85	25.81	Pr_PRUVU_66988_1 1-747(+)	Pr_PRUVU_66988_1 1-747(+)		5	1.01859	0.6733	1.11686	0.912011	1.13763	1.01859	0.821174	1.11686	0.912011	1.13763	0.928966	0.620833	1.18032	0.787046	1.09648	1.08643	0.341061	1.1272	0.963829	1.22462	1.03753	0.575865	1.11686	0.928966	1.15878	0.990832	0.945792	1.13763	0.870964	1.1272	0.937562	0.687404	1.11686	0.83946	1.04713
400	8.52	8.65	24.26	18.69	13.11	Pr_PRUVU_83052_1 327-1244(+)	Pr_PRUVU_83052_1 327-1244(+)		4	1.01859	0.751364	1.10662	0.92045	1.1272	1.01859	0.841536	1.10662	0.92045	1.1272	1.05682	0.577292	1.11686	0.946237	1.18032	1	0.88965	1.10662	0.903649	1.10662	1.0666	0.481768	1.1272	0.946237	1.20226	1.04713	0.553808	1.10662	0.946237	1.15878	1.03753	0.657695	1.10662	0.937562	1.14815
401	8.52	8.6	21.17	15.6	12.81	Pr_PRUVU_91151_1 253-1332(-)	Pr_PRUVU_91151_1 253-1332(-)		4	0.990832	0.924984	1.07647	0.92045	1.0666	1.01859	0.841718	1.07647	0.946237	1.09648	0.963829	0.696594	1.08643	0.887156	1.04713	0.981748	0.729774	1.07647	0.912011	1.05682	1.00925	0.734091	1.08643	0.928966	1.09648	0.981748	0.92994	1.07647	0.912011	1.05682	1	0.890748	1.07647	0.928966	1.07647
402	8.52	8.59	52.2	45.05	40.66	Pr_PRUVU_118378_1 93-641(+)	Pr_PRUVU_118378_1 93-641(+)		7	1.36773	0.438899	1.28233	1.0666	2.96483	1.31826	0.523584	1.22462	1.07647	2.80543	1.48594	0.242872	1.24738	1.19124	3.59749	1.22462	0.735118	1.23595	0.990832	2.29087	1.35519	0.341469	1.25893	1.07647	2.83139	1.38038	0.382548	1.25893	1.09648	3.10456	1.41906	0.232284	1.23595	1.14815	3.22107
403	8.51	8.59	34.3	30.69	29.24	Pr_PRUVU_36661_1 88-921(-)	Pr_PRUVU_36661_1 88-921(-)		6	0.990832	0.979422	1.19124	0.831764	1.18032	0.954993	0.849712	1.18032	0.809096	1.1272	0.937562	0.924408	1.18032	0.794328	1.10662	0.981748	0.899403	1.28233	0.765597	1.25893	0.963829	0.95864	1.25893	0.765597	1.21339	0.990832	0.894658	1.24738	0.794328	1.23595	0.887156	0.694798	1.18032	0.751623	1.04713
404	8.48	8.56	17.57	11.85	7.392	Pr_PRUVU_108376_1 439-2592(-)	Pr_PRUVU_108376_1 439-2592(-)		5	0.981748	0.981401	1.21339	0.809096	1.19124	0.937562	0.541121	1.14815	0.816582	1.07647	1.02802	0.669442	1.24738	0.824138	1.28233	0.937562	0.596138	1.1695	0.801678	1.09648	0.963829	0.761894	1.23595	0.77983	1.19124	0.946237	0.641039	1.19124	0.794328	1.1272	0.946237	0.678599	1.23595	0.765597	1.1695
405	8.43	8.73	18.27	12.76	5.73	Pr_PRUVU_43811_1 172-2949(+)	Pr_PRUVU_43811_1 172-2949(+)		5	1.02802	0.753683	1.0666	0.963829	1.09648	1.01859	0.882577	1.07647	0.946237	1.09648	1.01859	0.855149	1.07647	0.946237	1.09648	0.937562	0.537267	1.0666	0.879023	1	0.981748	0.980516	1.0666	0.92045	1.04713	1	0.99405	1.07647	0.928966	1.07647	0.981748	0.744623	1.08643	0.903649	1.0666
406	8.39	8.48	12.13	8.625	7.75	Pr_PRUVU_43606_1 177-2579(+)	Pr_PRUVU_43606_1 177-2579(+)		6	1.00925	0.780034	1.18032	0.855067	1.19124	0.972747	0.812783	1.14815	0.847227	1.11686	0.937562	0.501646	1.13763	0.824138	1.0666	0.990832	0.990019	1.14815	0.862979	1.13763	1	0.931857	1.13763	0.879023	1.13763	1	0.895485	1.13763	0.879023	1.13763	0.946237	0.560293	1.15878	0.816582	1.09648
407	8.36	8.58	24.13	17.5	8.103	Pr_PRUVU_98597_1 196-1827(-)	Pr_PRUVU_98597_1 196-1827(-)		4	1.05682	0.766956	1.23595	0.855067	1.34276	0.855067	0.275127	1.20226	0.672977	1.02802	0.963829	0.785783	1.28233	0.744732	1.23595	0.83946	0.188447	1.24738	0.613762	1.04713	0.928966	0.447244	1.2942	0.698232	1.20226	0.990832	0.901272	1.13763	0.870964	1.1272	0.990832	0.872626	1.27057	0.772681	1.25893
408	8.31	8.35	12.55	6.017	4.979	Pr_PRUVU_32300_1 339-3233(+)	Pr_PRUVU_32300_1 339-3233(+)		4	1.02802	0.841062	1.14815	0.895365	1.18032	1.01859	0.855355	1.14815	0.887156	1.1695	0.981748	0.996549	1.14815	0.855067	1.1272	1.00925	0.889209	1.14815	0.879023	1.15878	1.02802	0.82804	1.14815	0.895365	1.18032	1.03753	0.791294	1.14815	0.903649	1.19124	0.937562	0.778785	1.14815	0.816582	1.07647
409	8.3	8.37	32.67	23.01	21.88	Pr_PRUVU_58773_1 2383-3441(-)	Pr_PRUVU_58773_1 2383-3441(-)		7	0.185353	0.193735	4.2462	0.0505825	0.787046	1.25893	0.411417	1.65959	0.758578	2.67917	2.42103	0.0510668	1.65959	1.45881	6.19441	0.469894	0.374351	2.22844	0.194089	1.04713	0.436516	0.11307	1.69044	0.0272898	0.737904	1.1695	0.519947	1.77011	0.660693	2.33346	2.29087	0.0544698	1.8197	1.25893	5.80764
410	8.27	8.43	24.86	21.1	17.34	Pr_PRUVU_879_1 294-1334(+)	Pr_PRUVU_879_1 294-1334(+)		7	1.1695	0.778947	1.33045	0.879023	1.8197	1.07647	0.813672	1.38038	0.77983	1.59956	0.981748	0.991812	1.43219	0.685488	1.40605	1.10662	0.927984	1.28233	0.862979	1.67494	1.36773	0.526287	1.40605	0.972747	2.26986	0.963829	0.910284	1.43219	0.666807	1.38038	1.00925	0.887159	1.44544	0.698232	1.45881
411	8.27	8.37	24.53	15.8	11.08	Pr_PRUVU_111743_2 169-1443(+)	Pr_PRUVU_111743_2 169-1443(+)		4	0.972747	0.96143	1.08643	0.895365	1.05682	1.01859	0.868986	1.08643	0.937562	1.10662	1.02802	0.810966	1.09648	0.937562	1.1272	1	0.832143	1.1272	0.887156	1.1272	0.928966	0.709694	1.09648	0.847227	1.01859	1	0.983331	1.08643	0.92045	1.08643	0.963829	0.748989	1.10662	0.870964	1.0666
412	8.24	8.41	21.58	13.16	8.421	Pr_PRUVU_78509_1 25-2304(+)	Pr_PRUVU_78509_1 25-2304(+)		6	1.01859	0.611736	1.08643	0.937562	1.10662	1	0.721679	1.08643	0.92045	1.08643	1.01859	0.615817	1.08643	0.937562	1.10662	1	0.807279	1.08643	0.92045	1.08643	1.04713	0.44629	1.08643	0.963829	1.13763	0.990832	0.888753	1.08643	0.912011	1.07647	0.990832	0.865249	1.08643	0.912011	1.07647
413	8.24	8.25	19.19	12.32	12.32	Pr_PRUVU_77016_1 173-1660(-)	Pr_PRUVU_77016_1 173-1660(-)		5	1.10662	0.691152	1.14815	0.963829	1.27057	1.0666	0.778318	1.14815	0.928966	1.22462	1.09648	0.796925	1.18032	0.928966	1.2942	0.981748	0.726247	1.14815	0.855067	1.1272	1.08643	0.838968	1.18032	0.92045	1.28233	1.0666	0.820141	1.14815	0.928966	1.22462	1.05682	0.868757	1.14815	0.92045	1.21339
414	8.21	12.27	14.12	7.897	7.009	Pr_PRUVU_521_1 205-3246(-)	Pr_PRUVU_521_1 205-3246(-)		7	0.928966	0.550147	1.10662	0.83946	1.02802	0.954993	0.73263	1.10662	0.862979	1.05682	0.972747	0.850668	1.10662	0.879023	1.07647	0.954993	0.860919	1.11686	0.855067	1.0666	0.963829	0.740917	1.10662	0.870964	1.0666	0.963829	0.831717	1.10662	0.870964	1.0666	0.963829	0.759116	1.10662	0.870964	1.0666
415	8.21	8.22	23	16.29	15.97	Pr_PRUVU_21641_1 261-1202(+)	Pr_PRUVU_21641_1 261-1202(+)		4	1.03753	0.68445	1.14815	0.903649	1.19124	1.00925	0.831847	1.14815	0.879023	1.15878	1.05682	0.56773	1.20226	0.879023	1.27057	0.972747	0.904037	1.22462	0.794328	1.19124	1.07647	0.553791	1.19124	0.903649	1.27057	1	0.80752	1.23595	0.809096	1.23595	0.972747	0.936837	1.23595	0.787046	1.20226
416	8.2	8.3	17.13	15.75	15.75	Pr_PRUVU_41730_1 450-1538(-)	Pr_PRUVU_41730_1 450-1538(-)		5	0.946237	0.870921	2.0893	0.452898	1.97697	1.04713	0.855684	2.0893	0.501187	2.18776	0.963829	0.935919	2.0893	0.461318	2.01372	0.92045	0.799655	2.67917	0.343558	2.46604	0.972747	0.956283	2.0893	0.465586	2.03236	1	0.969572	2.0893	0.47863	2.0893	0.928966	0.808028	4.52898	0.205116	4.20727
417	8.2	8.23	24.69	18.2	15.21	Pr_PRUVU_97290_1 404-1609(+)	Pr_PRUVU_97290_1 404-1609(+)		4	1.01859	0.735466	1.13763	0.895365	1.15878	0.981748	0.922652	1.18032	0.831764	1.15878	1.00925	0.769033	1.20226	0.83946	1.21339	0.954993	0.806605	1.1695	0.816582	1.11686	1	0.839757	1.20226	0.831764	1.20226	0.990832	0.90048	1.19124	0.831764	1.18032	1.05682	0.484455	1.22462	0.862979	1.2942
418	8.18	10.39	26.38	21.17	17.79	Pr_PRUVU_7813_1 252-1232(-)	Pr_PRUVU_7813_1 252-1232(-)		6	1.20226	0.887746	1.35519	0.887156	1.83654	0.794328	0.347949	1.44544	0.461318	1.14815	0.887156	0.705248	1.38038	0.591562	1.22462	1.00925	0.809083	1.48594	0.679204	1.49968	0.92045	0.611516	1.36773	0.642688	1.25893	0.887156	0.744033	1.39316	0.586138	1.23595	0.691831	0.290159	1.33045	0.299226	0.92045
419	8.18	8.2	21.62	14.64	13.06	Pr_PRUVU_107750_1 145-1479(-)	Pr_PRUVU_107750_1 145-1479(-)		4	1.20226	0.73942	1.5417	0.77983	2.55859	0.765597	0.327552	1.57036	0.444631	1.20226	0.895365	0.550876	1.69044	0.457088	1.51356	1.47231	0.490912	1.61436	0.912011	3.22107	1.1695	0.804907	1.41906	0.824138	2.48886	0.731139	0.242251	1.59956	0.416869	1.1695	0.554626	0.118728	1.65959	0.188799	0.92045
420	8.15	8.25	30.73	28.78	23.9	Pr_PRUVU_10035_1 161-778(-)	Pr_PRUVU_10035_1 161-778(-)		5	1.0666	0.793487	1.23595	0.862979	1.33045	0.862979	0.652907	1.30617	0.648634	1.1272	0.515229	0.106679	1.70608	0.248886	0.879023	1.10662	0.715382	1.27057	0.870964	1.40605	1.11686	0.691916	1.38038	0.809096	1.5417	0.847227	0.617683	1.24738	0.679204	1.05682	0.625173	0.197658	1.2942	0.448745	0.809096
421	8.12	10.34	17.21	10.44	6.911	Pr_PRUVU_1102_1 131-2257(+)	Pr_PRUVU_1102_1 131-2257(+)		5	0.787046	0.255538	1.10662	0.711214	0.870964	0.824138	0.296844	1.1272	0.717794	0.928966	0.847227	0.426416	1.13763	0.731139	0.963829	0.963829	0.86145	1.09648	0.870964	1.05682	0.83946	0.407062	1.1272	0.744732	0.946237	0.895365	0.540573	1.10662	0.809096	0.990832	0.870964	0.42412	1.22462	0.711214	1.0666
422	8.11	8.13	47.62	36.9	26.79	Pr_PRUVU_94353_1 286-792(-)	Pr_PRUVU_94353_1 286-792(-)		5	1.03753	0.766951	1.15878	0.895365	1.20226	1.10662	0.56109	1.14815	0.963829	1.27057	1.10662	0.536007	1.19124	0.928966	1.31826	0.990832	0.994794	1.15878	0.855067	1.14815	1.01859	0.984206	1.13763	0.895365	1.15878	1.02802	0.877892	1.1695	0.879023	1.20226	1.08643	0.651671	1.18032	0.92045	1.28233
423	8.08	8.18	21.94	16.3	14.73	Pr_PRUVU_117375_1 702-1661(+)	Pr_PRUVU_117375_1 702-1661(+)		4	0.816582	0.705163	2.0893	0.390841	1.70608	0.847227	0.762	2.0893	0.405509	1.77011	0.642688	0.468937	2.10863	0.30761	1.35519	1.09648	0.836499	2.0893	0.524807	2.29087	1.00925	0.970916	2.0893	0.483059	2.10863	0.816582	0.707777	2.0893	0.390841	1.70608	0.619441	0.444663	2.10863	0.296483	1.30617
424	8.08	8.14	26.37	15.6	14.73	Pr_PRUVU_110150_1 432-1799(-)	Pr_PRUVU_110150_1 432-1799(-)		5	1.1272	0.499439	1.35519	0.831764	1.52757	1.07647	0.635593	1.45881	0.737904	1.57036	1	0.960314	1.35519	0.737904	1.35519	1.0666	0.670778	1.30617	0.816582	1.39316	1.1695	0.405249	1.47231	0.794328	1.72187	1.1272	0.50561	1.44544	0.77983	1.6293	1.07647	0.632201	1.51356	0.711214	1.6293
425	8.08	8.1	15.61	7.735	6.492	Pr_PRUVU_44516_1 316-2490(-)	Pr_PRUVU_44516_1 316-2490(-)		4	1.08643	0.687037	1.18032	0.92045	1.28233	1.1695	0.448485	1.18032	0.990832	1.38038	1.18032	0.417662	1.1695	1.00925	1.38038	1.01859	0.930233	1.14815	0.887156	1.1695	1.05682	0.753012	1.19124	0.887156	1.25893	1.1272	0.508963	1.14815	0.981748	1.2942	1.24738	0.272501	1.19124	1.04713	1.49968
426	8.08	8.09	31.86	21.69	19.32	Pr_PRUVU_93038_1 3-887(-)	Pr_PRUVU_93038_1 3-887(-)		5	2.05116	0.198183	1.88799	1.08643	8.62979	1.85353	0.293489	1.80302	1.02802	9.0365	3.49945	0.0358418	2.05116	1.70608	18.8799	1.11686	0.774199	1.58489	0.704693	1.90546	1.70608	0.300788	1.80302	0.946237	6.25173	1.70608	0.510404	1.78649	0.954993	5.49541	3.13329	0.0515063	1.99526	1.57036	17.2187
427	8.07	8.13	48.25	37.06	37.06	Pr_PRUVU_114342_1 119-550(+)	Pr_PRUVU_114342_1 119-550(+)		7	1.33045	0.716894	1.2942	1.02802	2.14783	1.08643	0.922208	1.35519	0.801678	1.57036	0.711214	0.681651	1.24738	0.239883	0.887156	1.11686	0.661978	1.43219	0.77983	1.72187	1.00925	0.668001	1.31826	0.765597	1.36773	1.03753	0.778934	1.28233	0.809096	1.43219	0.648634	0.590305	1.34276	0.119124	0.870964
428	8.04	8.14	21.18	12.56	8.621	Pr_PRUVU_9405_1 261-1478(+)	Pr_PRUVU_9405_1 261-1478(+)		4	0.928966	0.821411	1.21339	0.744732	1.1272	0.862979	0.561129	1.27057	0.654636	1.09648	0.77983	0.458127	1.18032	0.619441	0.92045	1	0.928364	1.13763	0.879023	1.13763	1.04713	0.808297	1.13763	0.92045	1.22462	0.879023	0.726846	1.13763	0.758578	1	0.794328	0.686634	1.25893	0.586138	1
429	8.04	8.09	17.89	12.54	7.86	Pr_PRUVU_28459_2 1-1797(+)	Pr_PRUVU_28459_2 1-1797(+)		4	1.03753	0.635377	1.38038	0.751623	1.43219	1.07647	0.513233	1.38038	0.77983	1.48594	1.01859	0.648691	1.72187	0.591562	1.75388	1.05682	0.561822	1.38038	0.765597	1.45881	0.963829	0.983415	1.38038	0.698232	1.33045	1.0666	0.574606	1.38038	0.772681	1.47231	0.972747	0.534366	1.83654	0.529663	1.78649
430	8.03	8.05	38.36	34.93	27.4	Pr_PRUVU_82998_1 3-443(+)	Pr_PRUVU_82998_1 3-443(+)		5	0.660693	0.208307	1.21339	0.474242	0.801678	0.672977	0.188077	1.18032	0.510505	0.794328	0.246604	0.0174496	1.85353	0.0280543	0.457088	1.0666	0.916616	1.21339	0.879023	1.34276	0.636796	0.191216	1.21339	0.452898	0.772681	0.570164	0.125884	1.2942	0.328095	0.737904	0.239883	0.0211021	1.97697	0.0337287	0.474242
431	8.02	8.07	33.82	25	19.85	Pr_PRUVU_87208_1 3-413(+)	Pr_PRUVU_87208_1 3-413(+)		4	0.496592	0.0543636	1.30617	0.272898	0.648634	0.474242	0.0281586	1.23595	0.313329	0.586138	0.253513	0.00366776	1.61436	0.0448745	0.409261	0.847227	0.57013	1.20226	0.672977	1.01859	0.549541	0.0581448	1.34276	0.356451	0.737904	0.586138	0.0596419	1.21339	0.432514	0.711214	0.349945	0.0102712	1.65959	0.140605	0.580764
432	8.02	8.02	31.28	26.07	26.07	Pr_PRUVU_44569_1 273-908(-)	Pr_PRUVU_44569_1 273-908(-)		4	1.07647	0.482527	1.20226	0.895365	1.2942	1.08643	0.441735	1.20226	0.903649	1.30617	1.10662	0.338918	1.18032	0.937562	1.30617	1.05682	0.570845	1.18032	0.895365	1.24738	1.20226	0.144347	1.18032	1.01859	1.41906	1.13763	0.263889	1.18032	0.963829	1.34276	1.07647	0.471964	1.20226	0.895365	1.2942
433	8.01	22.8	67.01	59.52	57.48	Pr_PRUVU_29814_1 2-886(+)	Pr_PRUVU_29814_1 2-886(+)		27	1.90546	0.82561	1.80302	1.05682	4.09261	1.70608	0.653297	1.70608	1	3.40408	1.67494	0.797494	1.58489	1.05682	4.20727	0.744732	0.909267	1.7378	0.394457	1.2942	1.40605	0.671049	1.72187	0.816582	2.72898	2.18776	0.585791	1.83654	1.19124	5.39511	0.794328	0.333722	2.0893	0.440555	1.65959
434	8.01	8.07	15.92	9.325	7.878	Pr_PRUVU_24215_1 312-2180(-)	Pr_PRUVU_24215_1 312-2180(-)		4	1.03753	0.68737	1.13763	0.912011	1.18032	0.954993	0.876441	1.13763	0.83946	1.08643	0.903649	0.787497	1.13763	0.794328	1.02802	0.862979	0.361469	1.13763	0.765597	0.981748	0.981748	0.969545	1.13763	0.862979	1.11686	0.972747	0.990055	1.13763	0.855067	1.10662	0.946237	0.773922	1.13763	0.831764	1.07647
435	8	15.74	43.01	37.87	31.62	Pr_PRUVU_62854_1 2-820(+)	Pr_PRUVU_62854_1 2-820(+)		10	0.895365	0.323758	1.1695	0.765597	1.04713	0.990832	0.878047	1.11686	0.887156	1.10662	0.928966	0.48949	1.11686	0.831764	1.03753	0.981748	0.723659	1.11686	0.879023	1.09648	0.887156	0.326341	1.11686	0.794328	0.990832	0.972747	0.67442	1.13763	0.855067	1.10662	0.946237	0.581212	1.11686	0.847227	1.05682
436	8	8.01	13.14	8.02	7.167	Pr_PRUVU_5685_1 603-2363(-)	Pr_PRUVU_5685_1 603-2363(-)		5	1.0666	0.392785	1.14815	0.928966	1.22462	0.972747	0.999051	1.13763	0.855067	1.10662	0.963829	0.849479	1.13763	0.847227	1.09648	0.990832	0.942811	1.14815	0.862979	1.13763	1	0.831176	1.13763	0.879023	1.13763	0.954993	0.966056	1.14815	0.831764	1.09648	0.990832	0.950831	1.13763	0.870964	1.1272
437	8	8	23.13	17.26	17.26	Pr_PRUVU_81185_1 243-1166(+)	Pr_PRUVU_81185_1 243-1166(+)		6	0.717794	0.33823	1.23595	0.549541	0.887156	0.831764	0.49324	1.14815	0.704693	0.954993	0.737904	0.504174	1.35519	0.519996	1	0.954993	0.930489	1.14815	0.831764	1.09648	0.847227	0.734611	1.18032	0.698232	1	0.794328	0.54543	1.21339	0.625173	0.963829	0.787046	0.710791	1.36773	0.554626	1.07647
438	8	8	24.68	20.85	20.85	Pr_PRUVU_10018_1 290-997(-)	Pr_PRUVU_10018_1 290-997(-)		5	0.831764	0.467655	1.14815	0.724436	0.954993	0.824138	0.404945	1.14815	0.711214	0.946237	0.765597	0.27379	1.14815	0.666807	0.879023	0.937562	0.819269	1.14815	0.816582	1.07647	0.831764	0.41893	1.14815	0.724436	0.954993	0.879023	0.643526	1.14815	0.765597	1.00925	0.772681	0.277072	1.14815	0.672977	0.887156
439	8	8	26.51	26.51	26.51	Pr_PRUVU_74565_1 343-843(-)	Pr_PRUVU_74565_1 343-843(-)		4	1.04713	0.844081	1.13763	0.92045	1.19124	1.03753	0.875847	1.13763	0.912011	1.18032	1.04713	0.80343	1.13763	0.92045	1.19124	1.0666	0.849256	1.13763	0.937562	1.21339	1.02802	0.864016	1.13763	0.903649	1.1695	1	0.981588	1.13763	0.879023	1.13763	1.01859	0.930052	1.13763	0.895365	1.15878
440	7.98	10.38	37.8	25.6	21.77	Pr_PRUVU_66717_1 125-1381(+)	Pr_PRUVU_66717_1 125-1381(+)		7	1.03753	0.691474	1.11686	0.928966	1.15878	1.11686	0.30076	1.11686	1	1.24738	1.08643	0.462156	1.11686	0.972747	1.21339	1.03753	0.656558	1.11686	0.928966	1.15878	1.07647	0.439342	1.11686	0.963829	1.20226	1.08643	0.428466	1.11686	0.972747	1.21339	1.0666	0.52967	1.11686	0.954993	1.19124
441	7.98	8.12	35.98	23.86	15.53	Pr_PRUVU_25253_1 152-946(+)	Pr_PRUVU_25253_1 152-946(+)		5	1.03753	0.94834	1.1272	0.92045	1.1695	0.963829	0.790758	1.13763	0.847227	1.09648	0.887156	0.44126	1.11686	0.794328	0.990832	1.01859	0.835184	1.11686	0.912011	1.13763	0.963829	0.72662	1.11686	0.862979	1.07647	0.887156	0.317026	1.14815	0.772681	1.01859	0.862979	0.349882	1.11686	0.772681	0.963829
442	7.98	8.05	22.13	20.53	20.53	Pr_PRUVU_10675_1 128-1255(+)	Pr_PRUVU_10675_1 128-1255(+)		5	0.954993	0.800356	1.41906	0.672977	1.35519	0.946237	0.821839	1.43219	0.660693	1.35519	1.11686	0.618742	1.22462	0.912011	1.35519	1	0.853627	1.35519	0.737904	1.35519	1.13763	0.388381	1.28233	0.887156	1.45881	1.04713	0.652027	1.33045	0.787046	1.39316	1.11686	0.522713	1.27057	0.879023	1.41906
443	7.97	8.91	23.85	17.29	12.47	Pr_PRUVU_102942_1 325-1698(-)	Pr_PRUVU_102942_1 325-1698(-)		5	0.972747	0.965134	1.10662	0.879023	1.07647	1.00925	0.793956	1.1695	0.862979	1.18032	1.1272	0.449452	1.11686	1.00925	1.24738	1	0.984978	1.14815	0.870964	1.14815	1.00925	0.898008	1.11686	0.903649	1.1272	1.04713	0.745235	1.15878	0.903649	1.21339	1.19124	0.265691	1.11686	1.0666	1.34276
444	7.93	8.1	13.15	4.212	2.773	Pr_PRUVU_66210_4 338-6181(-)	Pr_PRUVU_66210_4 338-6181(-)		6	1.65959	0.016806	1.48594	1.11686	2.80543	0.654636	0.883355	1.77011	0.277971	1.15878	1.03753	0.600196	1.45881	0.711214	1.44544	1.25893	0.24826	1.36773	0.92045	1.99526	1.44544	0.124164	1.44544	1	2.208	1.14815	0.434093	1.52757	0.751623	1.64437	1.31826	0.174265	1.41906	0.928966	1.92309
445	7.93	8.02	10.97	9.235	7.215	Pr_PRUVU_95938_1 143-2224(+)	Pr_PRUVU_95938_1 143-2224(+)		4	1.04713	0.947129	1.36773	0.765597	1.51356	1.19124	0.624372	1.30617	0.912011	1.83654	0.990832	0.823288	1.51356	0.672977	1.49968	0.824138	0.425275	1.36773	0.534564	1.1272	0.870964	0.538237	1.41906	0.57544	1.23595	1.24738	0.538363	1.36773	0.912011	1.99526	0.912011	0.659428	1.49968	0.591562	1.36773
446	7.92	8.03	24.1	18.89	14.33	Pr_PRUVU_3011_1 272-1195(+)	Pr_PRUVU_3011_1 272-1195(+)		6	1.02802	0.837077	1.14815	0.895365	1.18032	1.10662	0.63635	1.18032	0.937562	1.30617	0.954993	0.767915	1.14815	0.831764	1.09648	1.14815	0.475711	1.13763	1.00925	1.30617	1.07647	0.705573	1.22462	0.879023	1.31826	1.09648	0.574376	1.13763	0.963829	1.24738	1	0.978821	1.19124	0.83946	1.19124
447	7.92	7.96	27.41	25.38	22.34	Pr_PRUVU_89783_1 328-921(-)	Pr_PRUVU_89783_1 328-921(-)		4	0.862979	0.34815	1.18032	0.731139	1.01859	0.946237	0.800244	1.1695	0.809096	1.10662	0.862979	0.291896	1.40605	0.613762	1.21339	1	0.93339	1.13763	0.879023	1.13763	0.879023	0.395797	1.21339	0.724436	1.0666	0.928966	0.626548	1.21339	0.765597	1.1272	0.855067	0.318128	1.41906	0.60256	1.21339
448	7.91	8.05	16.15	11.68	7.56	Pr_PRUVU_62725_1 80-1828(+)	Pr_PRUVU_62725_1 80-1828(+)		4	1.04713	0.889289	1.39316	0.751623	1.57036	0.895365	0.781419	1.39316	0.586138	1.24738	0.954993	0.881155	1.41906	0.654636	1.35519	0.772681	0.0655449	1.35519	0.283139	1.04713	0.928966	0.848353	1.38038	0.570164	1.28233	1.09648	0.546488	1.34276	0.816582	1.75388	0.765597	0.352318	1.34276	0.337287	1.02802
449	7.91	7.98	19.11	14.68	11.36	Pr_PRUVU_31237_1 151-1236(-)	Pr_PRUVU_31237_1 151-1236(-)		4	1.09648	0.349679	1.09648	1	1.20226	1.09648	0.385946	1.10662	0.990832	1.20226	1.05682	0.391473	1.11686	0.946237	1.18032	1.04713	0.53328	1.1272	0.928966	1.18032	1.0666	0.400328	1.11686	0.954993	1.19124	0.954993	0.831845	1.15878	0.824138	1.10662	0.963829	0.905926	1.20226	0.801678	1.15878
450	7.91	7.97	31.19	23.15	19.29	Pr_PRUVU_39845_1 99-1034(+)	Pr_PRUVU_39845_1 99-1034(+)		4	0.870964	0.440612	1.10662	0.787046	0.963829	0.937562	0.666604	1.10662	0.847227	1.03753	0.954993	0.850394	1.10662	0.862979	1.05682	0.963829	0.660807	1.1272	0.855067	1.08643	0.862979	0.345617	1.10662	0.77983	0.954993	0.981748	0.832971	1.10662	0.887156	1.08643	0.903649	0.58091	1.10662	0.816582	1
451	7.89	8.13	20.31	12.46	11.77	Pr_PRUVU_106452_1 3-1763(+)	Pr_PRUVU_106452_1 3-1763(+)		7	1.1272	0.486447	1.34276	0.83946	1.70608	0.963829	0.861048	1.33045	0.711214	1.28233	0.92045	0.657961	1.40605	0.60256	1.2942	0.772681	0.180788	1.28233	0.465586	0.990832	1.07647	0.649229	1.40605	0.765597	1.65959	1.01859	0.882152	1.44544	0.704693	1.5417	1.03753	0.812022	1.47231	0.704693	1.59956
452	7.88	8.1	31.75	23.12	16.99	Pr_PRUVU_705_1 252-1331(-)	Pr_PRUVU_705_1 252-1331(-)		5	0.580764	0.176611	1.28233	0.334195	0.744732	0.636796	0.243375	1.24738	0.409261	0.794328	0.452898	0.10357	1.41906	0.11695	0.642688	1.00925	0.977917	1.19124	0.847227	1.22462	0.711214	0.393248	1.28233	0.469894	0.912011	0.717794	0.5024	1.24738	0.483059	0.895365	0.390841	0.0739531	1.52757	0.0824138	0.597035
453	7.88	8	19.31	12.76	12.76	Pr_PRUVU_31628_1 200-1942(-)	Pr_PRUVU_31628_1 200-1942(-)		6	1	0.859067	1.15878	0.862979	1.15878	1	0.770181	1.15878	0.862979	1.15878	1.00925	0.885096	1.13763	0.887156	1.14815	0.972747	0.778141	1.11686	0.870964	1.08643	1.03753	0.939131	1.13763	0.912011	1.18032	0.954993	0.586802	1.13763	0.83946	1.08643	1.03753	0.947076	1.19124	0.870964	1.23595
454	7.87	11.4	25.99	16.09	13.12	Pr_PRUVU_78467_1 358-1572(-)	Pr_PRUVU_78467_1 358-1572(-)		7	1.01859	0.883882	1.11686	0.912011	1.13763	1.04713	0.693192	1.11686	0.937562	1.1695	1.01859	0.939308	1.13763	0.895365	1.15878	1.04713	0.77642	1.11686	0.937562	1.1695	1.0666	0.679307	1.13763	0.937562	1.21339	1.0666	0.664745	1.11686	0.954993	1.19124	1.04713	0.799434	1.11686	0.937562	1.1695
455	7.85	7.95	41.15	23.45	15.04	Pr_PRUVU_7623_1 386-1066(-)	Pr_PRUVU_7623_1 386-1066(-)		4	1.08643	0.640872	1.24738	0.870964	1.35519	1.00925	0.891203	1.24738	0.809096	1.25893	0.946237	0.959523	1.44544	0.654636	1.36773	1.02802	0.853814	1.24738	0.824138	1.28233	1.08643	0.65521	1.24738	0.870964	1.35519	1.00925	0.904468	1.24738	0.809096	1.25893	0.946237	0.962753	1.33045	0.711214	1.25893
456	7.85	7.94	22.22	14.05	10.06	Pr_PRUVU_71600_1 243-1676(-)	Pr_PRUVU_71600_1 243-1676(-)		4	1.48594	0.378814	1.31826	1.1272	4.87528	1.38038	0.509084	1.22462	1.1272	4.69894	1.00925	0.846636	1.44544	0.698232	1.45881	0.963829	0.981079	1.28233	0.666807	1.23595	1.41906	0.437515	1.27057	1.11686	4.74242	1.40605	0.490758	1.27057	1.10662	4.40555	1.02802	0.812944	1.49968	0.685488	1.47231
457	7.84	8.04	25.26	12.11	10.44	Pr_PRUVU_52850_2 274-1713(-)	Pr_PRUVU_52850_2 274-1713(-)		5	0.981748	0.993578	1.09648	0.895365	1.07647	0.972747	0.817703	1.09648	0.887156	1.0666	1.00925	0.867504	1.09648	0.92045	1.10662	0.990832	0.988983	1.09648	0.903649	1.08643	1	0.948805	1.09648	0.912011	1.09648	0.990832	0.983466	1.09648	0.903649	1.08643	1.02802	0.745138	1.09648	0.937562	1.1272
458	7.84	8.01	46.15	26.15	15.38	Pr_PRUVU_62526_1 225-1007(-)	Pr_PRUVU_62526_1 225-1007(-)		4	0.981748	0.777168	1.14815	0.855067	1.1272	0.990832	0.948033	1.13763	0.870964	1.1272	1.03753	0.802031	1.15878	0.895365	1.20226	1	0.813448	1.10662	0.903649	1.10662	0.963829	0.752886	1.1272	0.855067	1.08643	0.990832	0.951579	1.10662	0.895365	1.09648	0.928966	0.531754	1.10662	0.83946	1.02802
459	7.81	7.99	59.02	51.64	36.07	Pr_PRUVU_86614_1 373-741(-)	Pr_PRUVU_86614_1 373-741(-)		4	0.937562	0.552728	1.19124	0.787046	1.11686	0.954993	0.671642	1.14815	0.831764	1.09648	0.972747	0.809793	1.14815	0.847227	1.11686	1.01859	0.795337	1.15878	0.879023	1.18032	0.903649	0.398444	1.15878	0.77983	1.04713	0.937562	0.792929	1.15878	0.816582	1.08643	0.963829	0.62022	1.15878	0.831764	1.11686
460	7.81	7.91	33.2	24.71	20.08	Pr_PRUVU_54967_1 230-1009(+)	Pr_PRUVU_54967_1 230-1009(+)		4	1.13763	0.519173	1.11686	1.01859	1.27057	1.10662	0.585922	1.10662	1	1.22462	1.05682	0.700838	1.10662	0.954993	1.1695	1.08643	0.649309	1.10662	0.981748	1.20226	1.1272	0.559669	1.11686	1.00925	1.25893	1.14815	0.4006	1.10662	1.03753	1.28233	1.07647	0.774791	1.10662	0.972747	1.19124
461	7.8	7.88	34.16	31.06	31.06	Pr_PRUVU_87826_1 81-566(+)	Pr_PRUVU_87826_1 81-566(+)		4	0.483059	0.425351	1.70608	0.0409261	0.824138	2.77971	0.152887	1.49968	1.85353	6.66807	0.809096	0.697483	1.64437	0.420727	1.33045	0.887156	0.886627	1.43219	0.328095	1.27057	0.235505	0.278658	3.19154	0.0121339	0.751623	2.1677	0.226746	1.67494	1.2942	5.19996	0.824138	0.798585	1.55597	0.380189	1.28233
462	7.77	7.84	23.08	13.19	9.341	Pr_PRUVU_111230_1 373-2013(-)	Pr_PRUVU_111230_1 373-2013(-)		4	1.03753	0.796274	1.11686	0.928966	1.15878	0.981748	0.815852	1.13763	0.862979	1.11686	1.07647	0.458873	1.1272	0.954993	1.21339	0.981748	0.815532	1.11686	0.879023	1.09648	1.04713	0.584431	1.11686	0.937562	1.1695	1.01859	0.764952	1.11686	0.912011	1.13763	1.00925	0.902771	1.11686	0.903649	1.1272
463	7.75	7.83	17.59	7.75	6.855	Pr_PRUVU_72242_1 613-2628(+)	Pr_PRUVU_72242_1 613-2628(+)		4	1.10662	0.476647	1.14815	0.963829	1.27057	1.02802	0.848982	1.11686	0.92045	1.14815	1.09648	0.544335	1.11686	0.981748	1.22462	0.928966	0.630551	1.11686	0.831764	1.03753	1.08643	0.62797	1.11686	0.972747	1.21339	1.00925	0.899009	1.11686	0.903649	1.1272	1.0666	0.582493	1.11686	0.954993	1.19124
464	7.73	7.84	42.31	30.77	30.77	Pr_PRUVU_109183_1 1-471(+)	Pr_PRUVU_109183_1 1-471(+)		5	0.691831	0.571557	1.39316	0.452898	0.963829	0.787046	0.743296	1.36773	0.549541	1.07647	0.47863	0.41071	1.33045	0.291072	0.636796	1.22462	0.77918	1.21339	1.00925	1.52757	0.77983	0.706008	1.27057	0.580764	0.990832	0.737904	0.677909	1.20226	0.591562	0.887156	0.496592	0.442503	1.34276	0.277971	0.666807
465	7.72	7.89	32.87	25	16.29	Pr_PRUVU_51707_2 1344-2414(-)	Pr_PRUVU_51707_2 1344-2414(-)		5	0.928966	0.691998	1.2942	0.717794	1.20226	0.954993	0.914942	1.25893	0.758578	1.20226	0.981748	0.928743	1.34276	0.731139	1.31826	1.00925	0.582524	1.14815	0.879023	1.15878	0.954993	0.913562	1.1695	0.816582	1.11686	0.92045	0.938458	1.24738	0.737904	1.14815	1.02802	0.635973	1.28233	0.801678	1.31826
466	7.71	7.8	39.07	33.77	25.17	Pr_PRUVU_15610_1 284-739(-)	Pr_PRUVU_15610_1 284-739(-)		4	0.887156	0.413401	1.08643	0.816582	0.963829	0.954993	0.844972	1.08643	0.879023	1.03753	0.912011	0.620276	1.08643	0.83946	0.990832	0.937562	0.768458	1.08643	0.862979	1.01859	0.895365	0.511701	1.08643	0.824138	0.972747	0.946237	0.769963	1.08643	0.870964	1.02802	0.963829	0.833862	1.08643	0.887156	1.04713
467	7.69	7.82	51.32	48.68	35.53	Pr_PRUVU_67576_1 158-616(+)	Pr_PRUVU_67576_1 158-616(+)		7	1.05682	0.989155	3.31131	0.319154	3.49945	0.981748	0.790493	11.8032	0.0831764	11.5878	1.05682	0.98864	3.87258	0.272898	4.09261	0.862979	0.653177	3.90841	0.2208	3.37287	0.946237	0.789571	3.87258	0.244343	3.66438	1.15878	0.866108	5.34564	0.21677	6.19441	1.15878	0.83156	3.04789	0.380189	3.53183
468	7.69	7.73	42.95	28.86	28.86	Pr_PRUVU_116297_1 264-713(-)	Pr_PRUVU_116297_1 264-713(-)		5	0.691831	0.320915	1.36773	0.316228	0.946237	0.862979	0.630353	1.39316	0.474242	1.20226	1.19124	0.79119	1.21339	0.981748	2.0893	0.711214	0.307949	1.35519	0.325087	0.963829	0.963829	0.570878	1.40605	0.679204	1.35519	1.14815	0.916103	1.38038	0.831764	1.80302	0.912011	0.967338	1.43219	0.47863	1.30617
469	7.68	8	17.11	6.25	3.043	Pr_PRUVU_88759_1 407-4057(-)	Pr_PRUVU_88759_1 407-4057(-)		4	0.946237	0.715789	1.09648	0.862979	1.03753	0.870964	0.27296	1.10662	0.794328	0.963829	0.895365	0.332027	1.09648	0.816582	0.981748	0.895365	0.393464	1.09648	0.809096	0.981748	0.928966	0.493526	1.09648	0.847227	1.01859	0.887156	0.278242	1.09648	0.801678	0.972747	0.83946	0.135665	1.09648	0.758578	0.92045
470	7.68	7.9	25.29	13.66	12.21	Pr_PRUVU_69538_1 177-1211(+)	Pr_PRUVU_69538_1 177-1211(+)		4	1.10662	0.18898	1.10662	1	1.22462	1.07647	0.43773	1.13763	0.946237	1.22462	1.10662	0.236272	1.10662	1	1.22462	1.0666	0.377033	1.1695	0.912011	1.24738	1.1272	0.225736	1.1695	0.963829	1.31826	1.11686	0.251714	1.10662	1.00925	1.23595	1.05682	0.448863	1.10662	0.954993	1.1695
471	7.68	7.74	13.95	9.916	8.403	Pr_PRUVU_24685_1 418-2205(+)	Pr_PRUVU_24685_1 418-2205(+)		4	0.92045	0.732431	1.13763	0.809096	1.04713	0.946237	0.809081	1.13763	0.831764	1.07647	0.946237	0.910409	1.13763	0.831764	1.07647	1	0.913176	1.13763	0.879023	1.13763	0.92045	0.753723	1.13763	0.809096	1.04713	0.946237	0.768336	1.13763	0.831764	1.07647	0.937562	0.769738	1.13763	0.824138	1.0666
472	7.66	11.68	39.42	24.33	16.55	Pr_PRUVU_70178_1 292-1527(-)	Pr_PRUVU_70178_1 292-1527(-)		6	1	0.943983	1.27057	0.787046	1.2942	1.07647	0.702833	1.28233	0.83946	1.48594	1.35519	0.22383	1.23595	1.09648	1.97697	1.04713	0.839196	1.2942	0.809096	1.40605	0.954993	0.690109	1.30617	0.731139	1.24738	1.15878	0.557501	1.28233	0.903649	1.64437	1.48594	0.124259	1.25893	1.18032	2.22844
473	7.66	7.7	29.59	29.59	29.59	Pr_PRUVU_81419_1 315-905(-)	Pr_PRUVU_81419_1 315-905(-)		5	0.698232	0.794795	1.80302	0.242103	1.25893	0.401791	0.6858	2.24905	0.077983	0.903649	0.570164	0.703155	1.75388	0.114815	1	1.11686	0.839728	1.48594	0.751623	1.8197	0.77983	0.847621	1.44544	0.42462	1.1272	0.772681	0.809354	1.39316	0.42462	1.07647	0.452898	0.62223	1.75388	0.0724436	0.794328
474	7.64	7.76	22.67	14.36	12.34	Pr_PRUVU_97191_1 322-1515(-)	Pr_PRUVU_97191_1 322-1515(-)		4	0.912011	0.530833	1.15878	0.787046	1.05682	0.972747	0.894851	1.14815	0.847227	1.11686	0.981748	0.91672	1.14815	0.855067	1.1272	1.02802	0.573187	1.14815	0.895365	1.18032	0.954993	0.979875	1.1695	0.816582	1.11686	0.963829	0.839811	1.14815	0.83946	1.10662	1.00925	0.738853	1.14815	0.879023	1.15878
475	7.63	7.88	56.21	50.3	37.87	Pr_PRUVU_15875_1 235-744(+)	Pr_PRUVU_15875_1 235-744(+)		7	1.08643	0.63077	1.25893	0.862979	1.36773	1.0666	0.660332	1.28233	0.831764	1.36773	0.912011	0.831571	1.45881	0.625173	1.33045	1.22462	0.439946	1.31826	0.928966	1.61436	1.10662	0.548434	1.30617	0.847227	1.44544	1.10662	0.647501	1.24738	0.887156	1.38038	0.912011	0.786004	1.36773	0.666807	1.24738
476	7.63	7.72	21.96	17.2	13.23	Pr_PRUVU_22062_1 2-1138(+)	Pr_PRUVU_22062_1 2-1138(+)		4	1.04713	0.728709	1.10662	0.946237	1.15878	1.05682	0.626046	1.10662	0.954993	1.1695	1.07647	0.646208	1.10662	0.972747	1.19124	1	0.958305	1.10662	0.903649	1.10662	1.05682	0.788718	1.10662	0.954993	1.1695	1.05682	0.665443	1.10662	0.954993	1.1695	1.04713	0.719602	1.10662	0.946237	1.15878
477	7.6	12.97	37.6	27.73	27.73	Pr_PRUVU_36614_1 207-1334(-)	Pr_PRUVU_36614_1 207-1334(-)		9	0.809096	0.424361	1.28233	0.570164	1.03753	1.05682	0.860742	1.24738	0.847227	1.35519	1.23595	0.452015	1.31826	0.937562	1.75388	1.03753	0.99492	1.36773	0.758578	1.44544	0.937562	0.725282	1.33045	0.691831	1.24738	1	0.980287	1.31826	0.758578	1.34276	1.19124	0.486335	1.21339	0.981748	1.52757
478	7.6	7.65	34.44	31.11	31.11	Pr_PRUVU_98725_1 3-545(+)	Pr_PRUVU_98725_1 3-545(+)		9	0.937562	0.67654	1.10662	0.847227	1.03753	0.990832	0.953209	1.10662	0.895365	1.09648	0.903649	0.800367	1.11686	0.809096	1.00925	1.03753	0.888667	1.10662	0.937562	1.14815	0.981748	0.870486	1.10662	0.887156	1.08643	1	0.834033	1.11686	0.895365	1.11686	0.946237	0.815361	1.11686	0.847227	1.05682
479	7.59	8.06	39.77	25.15	21.64	Pr_PRUVU_43339_1 228-743(-)	Pr_PRUVU_43339_1 228-743(-)		4	0.816582	0.546866	1.35519	0.586138	1.10662	0.92045	0.696473	1.38038	0.666807	1.27057	0.57544	0.328595	1.48594	0.197697	0.855067	1.09648	0.785953	1.38038	0.794328	1.58489	0.83946	0.459975	1.36773	0.619441	1.14815	0.831764	0.481285	1.38038	0.597035	1.14815	0.679204	0.424224	1.39316	0.42462	0.946237
480	7.59	7.84	16.71	15.42	13.88	Pr_PRUVU_9026_1 111-1280(+)	Pr_PRUVU_9026_1 111-1280(+)		5	1.05682	0.73452	1.13763	0.928966	1.20226	0.963829	0.884413	1.13763	0.847227	1.09648	0.981748	0.962835	1.13763	0.862979	1.11686	1	0.868569	1.13763	0.879023	1.13763	1.01859	0.844538	1.13763	0.895365	1.15878	0.990832	0.989329	1.14815	0.862979	1.13763	0.963829	0.904978	1.18032	0.816582	1.13763
481	7.59	7.65	30.89	17.8	17.8	Pr_PRUVU_76521_1 209-784(+)	Pr_PRUVU_76521_1 209-784(+)		4	0.946237	0.979197	1.33045	0.711214	1.25893	0.895365	0.617319	1.24738	0.717794	1.11686	0.879023	0.685556	1.51356	0.580764	1.33045	1.00925	0.941085	1.24738	0.809096	1.25893	0.963829	0.989022	1.58489	0.608135	1.52757	0.928966	0.935376	1.41906	0.654636	1.31826	0.847227	0.53034	1.57036	0.539511	1.33045
482	7.58	7.71	20.33	18.94	16.71	Pr_PRUVU_87314_1 53-1132(+)	Pr_PRUVU_87314_1 53-1132(+)		4	0.666807	0.378456	1.31826	0.432514	0.879023	0.772681	0.538295	1.18032	0.613762	0.912011	1.10662	0.725039	1.23595	0.895365	1.40605	1.09648	0.809004	1.13763	0.963829	1.28233	0.679204	0.348629	1.31826	0.448745	0.895365	0.77983	0.603039	1.19124	0.613762	0.928966	1.10662	0.656784	1.27057	0.870964	1.44544
483	7.51	8.61	26.7	24.35	24.35	Pr_PRUVU_114428_1 252-1400(-)	Pr_PRUVU_114428_1 252-1400(-)		7	0.879023	0.684199	1.97697	0.444631	1.7378	0.946237	0.858125	1.38038	0.685488	1.30617	0.879023	0.680053	2.63027	0.334195	2.31206	1.07647	0.756593	2.22844	0.483059	2.39883	0.92045	0.808186	1.7378	0.529663	1.59956	1.01859	0.899985	1.7378	0.586138	1.77011	0.887156	0.694793	2.72898	0.325087	2.42103
484	7.5	9.89	30.54	24.63	24.63	Pr_PRUVU_97079_1 255-866(+)	Pr_PRUVU_97079_1 255-866(+)		6	0.981748	0.910703	1.35519	0.724436	1.33045	1.03753	0.923667	1.2942	0.801678	1.34276	0.963829	0.913454	1.24738	0.772681	1.20226	1.01859	0.99814	1.24738	0.816582	1.27057	0.990832	0.96714	1.30617	0.758578	1.2942	1.05682	0.91736	1.39316	0.758578	1.47231	0.963829	0.944989	1.24738	0.772681	1.20226
485	7.49	8	16.79	11.45	9.924	Pr_PRUVU_62103_1 149-1330(+)	Pr_PRUVU_62103_1 149-1330(+)		5	1.09648	0.677061	1.11686	0.981748	1.22462	0.928966	0.522645	1.11686	0.831764	1.03753	1	0.767648	1.15878	0.862979	1.15878	1	0.857648	1.11686	0.895365	1.11686	1.10662	0.701187	1.13763	0.972747	1.25893	0.963829	0.637083	1.11686	0.862979	1.07647	1.00925	0.70623	1.18032	0.855067	1.19124
486	7.46	7.51	32.3	24.22	19.57	Pr_PRUVU_61066_1 2-970(+)	Pr_PRUVU_61066_1 2-970(+)		4	0.648634	0.257821	1.92309	0.199526	1.24738	0.990832	0.877036	1.25893	0.787046	1.24738	0.831764	0.532158	2.37684	0.319154	1.97697	1	0.576135	2.33346	0.428549	2.29087	0.744732	0.305244	1.44544	0.390841	1.07647	0.972747	0.937721	1.61436	0.608135	1.57036	0.862979	0.512497	2.53513	0.328095	2.18776
487	7.45	7.59	18.97	11.16	11.16	Pr_PRUVU_42337_1 3-1349(+)	Pr_PRUVU_42337_1 3-1349(+)		5	0.903649	0.982231	1.19124	0.731139	1.07647	1.09648	0.773265	1.14815	0.954993	1.30617	1.88799	0.0710359	1.27057	1.48594	2.39883	0.972747	0.881177	1.20226	0.801678	1.1695	0.83946	0.774401	1.19124	0.654636	1	1.04713	0.869606	1.11686	0.937562	1.19124	1.72187	0.144376	1.23595	1.39316	2.18776
488	7.44	7.6	43.75	36.36	36.36	Pr_PRUVU_90362_3 1891-2421(-)	Pr_PRUVU_90362_3 1891-2421(-)		7	0.787046	0.44982	2.26986	0.346737	1.78649	0.794328	0.467605	3.0761	0.258226	2.44343	0.660693	0.242739	2.0893	0.313329	1.38038	0.912011	0.765832	3.04789	0.299226	2.77971	0.801678	0.482548	4.65586	0.17378	3.7325	0.765597	0.403897	3.69828	0.207014	2.83139	0.613762	0.211764	2.10863	0.293765	1.2942
489	7.41	7.51	40.88	34.81	34.81	Pr_PRUVU_60101_1 82-627(+)	Pr_PRUVU_60101_1 82-627(+)		5	0.809096	0.64377	1.18032	0.630957	0.954993	0.679204	0.304503	1.22462	0.457088	0.831764	0.483059	0.0807196	1.36773	0.177011	0.660693	0.831764	0.789974	1.20226	0.539511	1	0.879023	0.618204	1.18032	0.717794	1.03753	0.824138	0.428421	1.13763	0.666807	0.937562	0.544503	0.131434	1.38038	0.251189	0.751623
490	7.41	7.46	18.53	14.49	13.06	Pr_PRUVU_67018_1 161-1426(+)	Pr_PRUVU_67018_1 161-1426(+)		4	0.972747	0.829374	1.1272	0.862979	1.09648	1.00925	0.866207	1.11686	0.903649	1.1272	0.928966	0.589928	1.11686	0.831764	1.03753	0.937562	0.674544	1.11686	0.83946	1.04713	0.954993	0.855708	1.11686	0.855067	1.0666	0.981748	0.845981	1.11686	0.879023	1.09648	0.946237	0.753175	1.19124	0.794328	1.1272
491	7.39	7.47	27.8	25.37	25.37	Pr_PRUVU_6405_1 274-891(+)	Pr_PRUVU_6405_1 274-891(+)		4	0.765597	0.565064	1.38038	0.487529	1.05682	0.731139	0.475572	1.20226	0.554626	0.879023	0.564937	0.256902	1.33045	0.313329	0.751623	1.10662	0.72439	1.34276	0.824138	1.55597	0.731139	0.510284	1.33045	0.49204	0.972747	0.751623	0.49782	1.33045	0.496592	1	0.691831	0.44223	1.33045	0.448745	0.92045
492	7.38	7.43	20.08	11.04	10.04	Pr_PRUVU_99580_1 124-1620(+)	Pr_PRUVU_99580_1 124-1620(+)		6	0.954993	0.896163	1.14815	0.831764	1.09648	0.862979	0.397951	1.14815	0.751623	0.990832	0.903649	0.655113	1.19124	0.758578	1.07647	0.937562	0.54821	1.14815	0.816582	1.07647	0.990832	0.79186	1.14815	0.862979	1.13763	0.912011	0.556184	1.14815	0.794328	1.04713	0.912011	0.637803	1.14815	0.794328	1.04713
493	7.36	7.97	21.32	14.22	10.05	Pr_PRUVU_113299_1 318-1544(-)	Pr_PRUVU_113299_1 318-1544(-)		4	1.30617	0.466644	1.23595	1.05682	2.0893	1	0.683962	1.41906	0.704693	1.45881	1.40605	0.364753	1.27057	1.10662	2.44343	0.862979	0.982694	1.28233	0.570164	1.10662	1.20226	0.494471	1.38038	0.870964	1.97697	1.07647	0.668326	1.35519	0.794328	1.61436	1.10662	0.549755	1.38038	0.801678	1.70608
494	7.35	7.4	28.18	21.21	18.18	Pr_PRUVU_108853_1 122-1114(+)	Pr_PRUVU_108853_1 122-1114(+)		6	1.0666	0.635051	1.5417	0.691831	1.64437	1.07647	0.71152	1.59956	0.672977	1.72187	0.954993	0.860417	1.44544	0.660693	1.38038	1.08643	0.937058	1.67494	0.648634	1.8197	1.01859	0.907753	1.55597	0.654636	1.58489	1.02802	0.869423	1.65959	0.619441	1.70608	0.963829	0.767772	1.64437	0.586138	1.58489
495	7.33	9.05	20.34	13.97	12.99	Pr_PRUVU_26058_1 3-1226(-)	Pr_PRUVU_26058_1 3-1226(-)		5	1.07647	0.803228	1.18032	0.912011	1.28233	1.13763	0.605552	1.24738	0.912011	1.45881	1.21339	0.435342	1.13763	1.0666	1.44544	0.928966	0.765824	1.13763	0.801678	1.05682	1.07647	0.752105	1.20226	0.895365	1.31826	1.11686	0.655919	1.24738	0.895365	1.43219	1.08643	0.701883	1.23595	0.879023	1.36773
496	7.3	8.99	14.83	9.823	9.037	Pr_PRUVU_104007_1 262-3318(+)	Pr_PRUVU_104007_1 262-3318(+)		7	1.11686	0.0350282	1.41906	0.787046	1.59956	1.14815	0.0234538	1.38038	0.831764	1.58489	1.24738	0.0151503	1.38038	0.903649	1.7378	1.11686	0.0605644	1.39316	0.801678	1.55597	1.08643	0.0403624	1.38038	0.787046	1.49968	1.14815	0.0226752	1.38038	0.831764	1.58489	1.1272	0.027245	1.38038	0.816582	1.55597
497	7.29	8.72	27.38	27.38	19.01	Pr_PRUVU_84016_1 343-1134(-)	Pr_PRUVU_84016_1 343-1134(-)		5	0.711214	0.536243	2.0893	0.340408	1.48594	0.772681	0.626203	2.0893	0.369828	1.61436	0.691831	0.509116	2.0893	0.331131	1.44544	0.824138	0.709544	2.208	0.37325	1.8197	0.847227	0.753159	2.10863	0.405509	1.78649	0.691831	0.507037	2.0893	0.331131	1.44544	0.636796	0.444565	2.0893	0.30479	1.33045
498	7.28	10.09	26.9	18.1	13.1	Pr_PRUVU_94476_1 145-1407(+)	Pr_PRUVU_94476_1 145-1407(+)		6	1.00925	0.750844	1.24738	0.809096	1.25893	1.02802	0.814807	1.24738	0.824138	1.28233	0.963829	0.931942	1.24738	0.772681	1.20226	0.990832	0.939653	1.24738	0.794328	1.23595	1.03753	0.70046	1.24738	0.831764	1.2942	0.990832	0.843652	1.24738	0.794328	1.23595	0.92045	0.731463	1.24738	0.737904	1.14815
499	7.28	7.61	17.72	11.38	10.26	Pr_PRUVU_41297_1 368-1978(-)	Pr_PRUVU_41297_1 368-1978(-)		4	1.11686	0.326975	1.21339	0.92045	1.35519	1.09648	0.45006	1.23595	0.887156	1.35519	1.15878	0.326319	1.20226	0.963829	1.39316	1.03753	0.640123	1.15878	0.895365	1.20226	1.00925	0.770868	1.23595	0.816582	1.24738	1.04713	0.620182	1.15878	0.903649	1.21339	1.18032	0.331257	1.15878	1.01859	1.36773
500	7.28	7.46	45.96	40.37	33.54	Pr_PRUVU_50068_1 180-665(+)	Pr_PRUVU_50068_1 180-665(+)		5	0.972747	0.97958	1.38038	0.704693	1.34276	1.04713	0.898543	1.38038	0.758578	1.44544	0.831764	0.735851	1.38038	0.60256	1.14815	1.10662	0.822249	1.38038	0.801678	1.52757	0.981748	0.987636	1.38038	0.711214	1.35519	1.05682	0.892991	1.38038	0.765597	1.45881	0.870964	0.800683	1.44544	0.60256	1.25893
501	7.28	7.38	14.21	9.153	6.967	Pr_PRUVU_88706_1 164-2362(+)	Pr_PRUVU_88706_1 164-2362(+)		4	1.05682	0.521002	1.13763	0.928966	1.19124	1.11686	0.241011	1.13763	0.981748	1.27057	1.1272	0.202637	1.1272	1	1.28233	0.963829	0.75033	1.15878	0.831764	1.11686	1.14815	0.166148	1.13763	1.00925	1.2942	1.10662	0.277971	1.13763	0.972747	1.25893	1.13763	0.194302	1.13763	1	1.2942
502	7.27	7.56	18.96	11.41	9.481	Pr_PRUVU_87693_1 207-2234(-)	Pr_PRUVU_87693_1 207-2234(-)		6	1.18032	0.628484	1.1272	1.04713	1.44544	0.809096	0.913638	1.2942	0.469894	1.04713	0.963829	0.725271	1.40605	0.685488	1.35519	0.831764	0.866891	1.24738	0.57544	1.03753	1.24738	0.416816	1.30617	0.954993	1.87068	0.831764	0.95636	1.39316	0.544503	1.15878	1.01859	0.627122	1.43219	0.711214	1.47231
503	7.27	7.39	25.1	15.69	15.69	Pr_PRUVU_40138_1 226-993(-)	Pr_PRUVU_40138_1 226-993(-)		4	0.937562	0.549899	1.15878	0.809096	1.08643	0.990832	0.990579	1.13763	0.870964	1.1272	0.981748	0.824777	1.13763	0.862979	1.11686	1.07647	0.612044	1.13763	0.946237	1.22462	0.912011	0.550029	1.13763	0.809096	1.03753	0.972747	0.857122	1.13763	0.855067	1.10662	0.963829	0.87875	1.13763	0.847227	1.09648
504	7.25	7.4	21.38	11.35	7.237	Pr_PRUVU_54857_1 357-2183(-)	Pr_PRUVU_54857_1 357-2183(-)		4	0.954993	0.848044	1.08643	0.879023	1.03753	1.03753	0.569429	1.08643	0.954993	1.1272	1.08643	0.356022	1.08643	1	1.18032	0.990832	0.980181	1.08643	0.912011	1.07647	0.981748	0.817835	1.08643	0.903649	1.0666	1.03753	0.654993	1.08643	0.954993	1.1272	1.05682	0.489173	1.08643	0.972747	1.14815
505	7.25	7.33	19.05	17.1	14.72	Pr_PRUVU_13242_1 387-1775(-)	Pr_PRUVU_13242_1 387-1775(-)		7	1.01859	0.764226	1.1272	0.903649	1.14815	1.1272	0.596027	1.13763	0.990832	1.28233	0.972747	0.891711	1.1272	0.862979	1.09648	1.01859	0.860557	1.10662	0.92045	1.1272	1	0.944219	1.10662	0.903649	1.10662	1.14815	0.337643	1.10662	1.03753	1.27057	1	0.88614	1.15878	0.862979	1.15878
506	7.24	7.33	15.17	6.947	6.947	Pr_PRUVU_9022_1 1300-2943(-)	Pr_PRUVU_9022_1 1300-2943(-)		4	1	0.929862	1.1272	0.887156	1.1272	0.963829	0.682338	1.10662	0.862979	1.0666	0.963829	0.744897	1.11686	0.870964	1.07647	1.01859	0.975898	1.10662	0.92045	1.1272	1.05682	0.745709	1.10662	0.954993	1.1695	1.03753	0.896113	1.10662	0.937562	1.14815	1.09648	0.467249	1.11686	0.981748	1.21339
507	7.22	9.46	25.31	19.14	16.26	Pr_PRUVU_18755_2 7742-9202(-)	Pr_PRUVU_18755_2 7742-9202(-)		6	0.529663	0.262681	4.2462	0.0981748	2.24905	0.524807	0.201585	3.46737	0.136773	1.8197	1.23595	0.571257	4.44631	0.277971	5.49541	0.591562	0.265662	2.80543	0.185353	1.65959	0.123595	0.0317603	2.60615	0.0100925	0.322107	0.469894	0.186565	4.57088	0.0928966	2.14783	1.03753	0.866066	4.44631	0.233346	4.61318
508	7.19	11.32	18.61	8.384	7.464	Pr_PRUVU_96244_1 262-3198(+)	Pr_PRUVU_96244_1 262-3198(+)		7	0.903649	0.369388	1.18032	0.765597	1.0666	0.895365	0.343432	1.18032	0.758578	1.05682	0.895365	0.337317	1.25893	0.711214	1.1272	0.879023	0.271657	1.21339	0.724436	1.0666	0.912011	0.428014	1.18032	0.772681	1.07647	0.92045	0.509792	1.21339	0.758578	1.11686	0.92045	0.502517	1.19124	0.772681	1.09648
509	7.19	7.3	23.34	15.23	13.51	Pr_PRUVU_75410_1 359-1582(-)	Pr_PRUVU_75410_1 359-1582(-)		4	1.00925	0.437708	1.2942	0.77983	1.2942	0.981748	0.746877	1.49968	0.654636	1.47231	0.895365	0.901846	1.2942	0.685488	1.15878	1.15878	0.364391	1.41906	0.816582	1.64437	0.937562	0.554473	1.23595	0.751623	1.15878	0.990832	0.451353	1.28233	0.772681	1.27057	0.903649	0.934819	1.31826	0.685488	1.19124
510	7.18	7.39	31.6	20.14	15.63	Pr_PRUVU_74477_1 109-975(-)	Pr_PRUVU_74477_1 109-975(-)		4	1.7378	0.23319	1.33045	1.30617	7.94328	2.03236	0.173718	1.48594	1.36773	9.37562	1.77011	0.228965	1.39316	1.27057	7.44732	1.14815	0.73847	1.24738	0.92045	2.0893	2.05116	0.130923	1.40605	1.45881	10.4713	1.78649	0.209493	1.35519	1.31826	8.16582	1.58489	0.300028	1.40605	1.1272	5.70164
511	7.18	7.22	21.57	21.57	21.57	Pr_PRUVU_105421_1 125-586(+)	Pr_PRUVU_105421_1 125-586(+)		4	0.963829	0.650477	1.15878	0.83946	1.11686	1.04713	0.732918	1.11686	0.937562	1.1695	0.946237	0.687422	1.11686	0.847227	1.05682	1.08643	0.529947	1.11686	0.972747	1.21339	0.954993	0.617373	1.11686	0.855067	1.0666	1.00925	0.810443	1.1272	0.895365	1.13763	0.928966	0.522506	1.13763	0.816582	1.05682
512	7.17	7.21	56.76	53.15	41.44	Pr_PRUVU_27438_1 313-648(-)	Pr_PRUVU_27438_1 313-648(-)		5	0.794328	0.773813	1.20226	0.570164	0.954993	0.912011	0.933959	1.24738	0.691831	1.13763	0.92045	0.980529	1.21339	0.724436	1.11686	0.963829	0.914641	1.15878	0.824138	1.11686	0.963829	0.851062	1.27057	0.744732	1.22462	0.954993	0.852763	1.2942	0.724436	1.23595	1.01859	0.987556	1.34276	0.758578	1.39316
513	7.16	14.38	19.31	12.73	7.767	Pr_PRUVU_39191_1 162-2945(+)	Pr_PRUVU_39191_1 162-2945(+)		7	1.00925	0.723859	1.09648	0.92045	1.10662	1	0.7579	1.09648	0.912011	1.09648	0.972747	0.996375	1.09648	0.887156	1.0666	0.972747	0.990565	1.09648	0.887156	1.0666	1.07647	0.405354	1.09648	0.981748	1.18032	0.972747	0.944051	1.09648	0.887156	1.0666	0.972747	0.877955	1.09648	0.887156	1.0666
514	7.16	7.22	29.47	29.47	25.12	Pr_PRUVU_45993_1 312-935(+)	Pr_PRUVU_45993_1 312-935(+)		4	0.801678	0.277627	1.18032	0.672977	0.946237	0.831764	0.361687	1.18032	0.704693	0.981748	0.816582	0.373881	1.27057	0.642688	1.03753	0.895365	0.611704	1.18032	0.758578	1.05682	0.794328	0.292518	1.18032	0.672977	0.937562	0.809096	0.319944	1.18032	0.685488	0.954993	0.809096	0.332616	1.22462	0.660693	0.990832
515	7.15	7.8	27.83	15.4	14.47	Pr_PRUVU_53284_1 276-1895(-)	Pr_PRUVU_53284_1 276-1895(-)		7	1.0666	0.471341	1.49968	0.711214	1.58489	1.10662	0.584521	1.31826	0.83946	1.64437	1.36773	0.252441	1.38038	0.990832	2.35505	0.809096	0.425497	1.27057	0.469894	1.02802	1.25893	0.34701	1.33045	0.946237	2.07014	1.04713	0.640129	1.30617	0.801678	1.49968	1.30617	0.307035	1.35519	0.963829	2.18776
516	7.15	7.25	27.25	17.12	9.234	Pr_PRUVU_115632_1 123-1457(+)	Pr_PRUVU_115632_1 123-1457(+)		5	0.990832	0.997128	1.1272	0.879023	1.11686	0.963829	0.203775	1.10662	0.870964	1.0666	1.01859	0.96959	1.13763	0.895365	1.15878	1.02802	0.612069	1.11686	0.92045	1.14815	1.00925	0.965163	1.13763	0.887156	1.15878	1.00925	0.8879	1.10662	0.912011	1.11686	1	0.821039	1.13763	0.879023	1.13763
517	7.14	7.42	20.57	14.1	9.905	Pr_PRUVU_63134_1 1957-3534(-)	Pr_PRUVU_63134_1 1957-3534(-)		5	1.03753	0.614363	1.1272	0.92045	1.1695	1.00925	0.961831	1.15878	0.870964	1.1695	1.11686	0.368295	1.13763	0.981748	1.27057	1	0.980401	1.14815	0.870964	1.14815	1.08643	0.417136	1.13763	0.954993	1.23595	1.08643	0.421125	1.11686	0.972747	1.21339	1.14815	0.245987	1.1695	0.981748	1.34276
518	7.1	7.2	26.35	21.27	13.97	Pr_PRUVU_88321_1 433-1380(-)	Pr_PRUVU_88321_1 433-1380(-)		5	0.912011	0.403348	1.27057	0.717794	1.15878	1	0.973142	1.18032	0.847227	1.18032	1.04713	0.786183	1.23595	0.847227	1.2942	1.04713	0.828156	1.18032	0.887156	1.23595	0.937562	0.621135	1.18032	0.794328	1.10662	1.02802	0.935998	1.21339	0.847227	1.24738	1	0.949424	1.20226	0.831764	1.20226
519	7.09	7.19	26.75	18.24	13.98	Pr_PRUVU_25726_1 274-1263(+)	Pr_PRUVU_25726_1 274-1263(+)		4	1.02802	0.969637	1.25893	0.816582	1.31826	1.10662	0.605217	1.20226	0.92045	1.38038	0.765597	0.456787	1.20226	0.510505	0.92045	1.1695	0.64099	1.27057	0.92045	1.59956	1.18032	0.569209	1.14815	1.02802	1.45881	0.963829	0.933212	1.25893	0.751623	1.21339	0.704693	0.283959	1.20226	0.457088	0.847227
520	7.08	7.3	30.2	14.55	13.63	Pr_PRUVU_117299_1 206-1837(+)	Pr_PRUVU_117299_1 206-1837(+)		5	0.981748	0.90492	1.13763	0.862979	1.11686	0.954993	0.726447	1.13763	0.83946	1.08643	1.01859	0.829579	1.13763	0.895365	1.15878	0.990832	0.954424	1.13763	0.870964	1.1272	0.972747	0.908742	1.13763	0.855067	1.10662	0.972747	0.89151	1.13763	0.855067	1.10662	1.02802	0.811338	1.13763	0.903649	1.1695
521	7.08	7.22	10.52	4.555	4.555	Pr_PRUVU_8299_1 280-3048(-)	Pr_PRUVU_8299_1 280-3048(-)		4	1.08643	0.758411	1.24738	0.870964	1.35519	1.03753	0.829564	1.24738	0.831764	1.2942	1.04713	0.919206	1.24738	0.83946	1.30617	1.01859	0.998263	1.24738	0.816582	1.27057	1.11686	0.637051	1.24738	0.895365	1.39316	1.01859	0.871054	1.24738	0.816582	1.27057	1.01859	0.904498	1.24738	0.816582	1.27057
522	7.07	7.14	17.4	11.52	11.52	Pr_PRUVU_73688_1 185-1411(+)	Pr_PRUVU_73688_1 185-1411(+)		4	0.698232	0.607606	1.2942	0.440555	0.903649	0.483059	0.285888	1.45881	0.109648	0.704693	0.831764	0.816672	1.30617	0.586138	1.08643	0.474242	0.410531	1.55597	0.107647	0.737904	0.586138	0.55863	1.52757	0.212814	0.895365	0.559758	0.338381	1.44544	0.212814	0.809096	0.862979	0.841505	1.43219	0.559758	1.23595
523	7.03	9.28	15.01	10.84	7.441	Pr_PRUVU_16791_1 210-2510(+)	Pr_PRUVU_16791_1 210-2510(+)		5	1.02802	0.842467	1.21339	0.847227	1.24738	1.03753	0.589103	1.15878	0.895365	1.20226	1.0666	0.430015	1.19124	0.895365	1.27057	1.01859	0.776462	1.1695	0.870964	1.19124	1.05682	0.568116	1.22462	0.862979	1.2942	1	0.962243	1.1695	0.855067	1.1695	1.05682	0.490366	1.20226	0.879023	1.27057
524	7.03	7.14	22.87	15.84	14.37	Pr_PRUVU_82179_1 412-1437(-)	Pr_PRUVU_82179_1 412-1437(-)		4	1.00925	0.922915	1.18032	0.855067	1.19124	0.981748	0.938357	1.18032	0.831764	1.15878	0.990832	0.983079	1.18032	0.83946	1.1695	1.02802	0.835136	1.18032	0.870964	1.21339	1.05682	0.675496	1.18032	0.895365	1.24738	0.981748	0.960277	1.18032	0.831764	1.15878	0.946237	0.777055	1.18032	0.801678	1.11686
525	7.03	7.08	26.51	20.47	15.35	Pr_PRUVU_36068_2 136-783(+)	Pr_PRUVU_36068_2 136-783(+)		4	0.855067	0.492393	1.09648	0.77983	0.937562	0.895365	0.606387	1.09648	0.816582	0.981748	0.847227	0.417669	1.09648	0.772681	0.928966	0.912011	0.66495	1.09648	0.831764	1	0.862979	0.622469	1.11686	0.772681	0.963829	0.862979	0.44397	1.09648	0.787046	0.946237	0.887156	0.493337	1.09648	0.809096	0.972747
526	7.02	7.27	19.95	17.1	7.513	Pr_PRUVU_53427_1 222-1382(-)	Pr_PRUVU_53427_1 222-1382(-)		3	0.990832	0.920912	1.10662	0.895365	1.09648	1.02802	0.631049	1.10662	0.928966	1.13763	1	0.922971	1.10662	0.903649	1.10662	1	0.945795	1.10662	0.903649	1.10662	0.990832	0.976026	1.10662	0.895365	1.09648	1	0.890742	1.11686	0.895365	1.11686	0.981748	0.892656	1.11686	0.879023	1.09648
527	7	7.11	19.2	14.21	12.97	Pr_PRUVU_97342_1 277-1482(+)	Pr_PRUVU_97342_1 277-1482(+)		4	0.141906	0.194027	5.19996	0.0679204	0.737904	1.70608	0.252652	1.83654	0.928966	4.20727	2.10863	0.102027	1.95884	1.07647	4.96592	1.27057	0.781011	1.70608	0.744732	2.88403	0.192309	0.202635	3.80189	0.0787046	0.731139	1.47231	0.328362	1.78649	0.824138	3.34195	1.55597	0.272496	1.8197	0.855067	3.49945
528	7	7.07	61.95	42.92	40.71	Pr_PRUVU_34585_1 102-782(+)	Pr_PRUVU_34585_1 102-782(+)		6	0.946237	0.701497	1.41906	0.666807	1.34276	1.02802	0.674737	1.2942	0.794328	1.59956	0.731139	0.25177	1.39316	0.325087	1.01859	1.38038	0.351268	1.33045	1.03753	2.53513	1.00925	0.992917	1.39316	0.724436	1.51356	1.0666	0.699103	1.33045	0.801678	1.57036	0.92045	0.579845	1.41906	0.461318	1.30617
529	6.99	7.07	27.27	24.75	24.75	Pr_PRUVU_37323_1 2-595(-)	Pr_PRUVU_37323_1 2-595(-)		4	0.912011	0.204952	1.6293	0.436516	1.48594	1.08643	0.343693	1.52757	0.711214	1.77011	0.816582	0.256125	1.61436	0.343558	1.31826	1.41906	0.926829	1.67494	0.847227	2.60615	1.27057	0.91034	1.59956	0.794328	2.22844	1.28233	0.660614	1.64437	0.77983	2.208	0.794328	0.195007	1.67494	0.359749	1.33045
530	6.98	7.11	21.9	11.13	8.438	Pr_PRUVU_7332_1 160-1833(+)	Pr_PRUVU_7332_1 160-1833(+)		4	1.02802	0.79937	1.14815	0.895365	1.18032	1.03753	0.672583	1.13763	0.912011	1.18032	1.03753	0.836174	1.14815	0.903649	1.19124	1.02802	0.62829	1.13763	0.903649	1.1695	1.08643	0.376035	1.13763	0.954993	1.23595	1.04713	0.615505	1.15878	0.903649	1.21339	1.05682	0.658585	1.15878	0.912011	1.22462
531	6.91	6.99	23.92	20.6	18.94	Pr_PRUVU_77616_1 227-1132(+)	Pr_PRUVU_77616_1 227-1132(+)		5	1.04713	0.76946	1.11686	0.937562	1.1695	1.01859	0.990907	1.1272	0.903649	1.14815	1.00925	0.87944	1.13763	0.887156	1.14815	0.963829	0.843475	1.11686	0.862979	1.07647	1.03753	0.845993	1.11686	0.928966	1.15878	1.04713	0.798621	1.11686	0.937562	1.1695	1.0666	0.657677	1.15878	0.92045	1.23595
532	6.9	6.94	47.22	37.5	28.47	Pr_PRUVU_107638_1 241-675(-)	Pr_PRUVU_107638_1 241-675(-)		4	0.855067	0.35382	1.20226	0.717794	1.02802	0.912011	0.863714	1.28233	0.711214	1.1695	0.824138	0.27054	1.18032	0.698232	0.972747	0.92045	0.717078	1.15878	0.794328	1.0666	0.855067	0.379926	1.14815	0.744732	0.981748	0.887156	0.493537	1.15878	0.765597	1.02802	0.816582	0.266993	1.27057	0.642688	1.03753
533	6.89	7.02	17.22	15.57	10.81	Pr_PRUVU_117025_1 290-1930(+)	Pr_PRUVU_117025_1 290-1930(+)		4	0.903649	0.553691	1.13763	0.801678	1.02802	0.954993	0.798327	1.13763	0.83946	1.08643	0.855067	0.328202	1.14815	0.744732	0.981748	1.05682	0.730032	1.13763	0.928966	1.19124	0.946237	0.763717	1.13763	0.831764	1.07647	1.00925	0.891732	1.19124	0.847227	1.20226	0.879023	0.372979	1.15878	0.751623	1.01859
534	6.87	6.95	35.87	24.28	24.28	Pr_PRUVU_76368_1 290-1120(-)	Pr_PRUVU_76368_1 290-1120(-)		6	0.912011	0.899625	1.10662	0.824138	1.00925	0.928966	0.984382	1.11686	0.831764	1.03753	0.92045	0.937897	1.11686	0.824138	1.02802	0.903649	0.848428	1.11686	0.809096	1.00925	0.928966	0.995182	1.09648	0.847227	1.01859	0.963829	0.937527	1.11686	0.862979	1.07647	0.981748	0.806185	1.1272	0.870964	1.10662
535	6.81	7	36.6	19.57	16.81	Pr_PRUVU_534_1 419-1831(-)	Pr_PRUVU_534_1 419-1831(-)		8	1.01859	0.995205	1.22462	0.831764	1.2942	0.903649	0.399476	1.33045	0.636796	1.20226	1.10662	0.480696	1.25893	0.879023	1.5417	1.05682	0.520201	1.21339	0.870964	1.35519	0.990832	0.92366	1.36773	0.731139	1.35519	1.00925	0.922801	1.25893	0.801678	1.33045	0.963829	0.827708	1.41906	0.666807	1.36773
536	6.81	6.86	29.57	24.19	24.19	Pr_PRUVU_105313_1 465-1025(+)	Pr_PRUVU_105313_1 465-1025(+)		5	0.809096	0.478443	1.38038	0.586138	1.11686	0.895365	0.716578	1.38038	0.648634	1.23595	0.691831	0.256319	1.38038	0.501187	0.954993	0.937562	0.842239	1.38038	0.679204	1.2942	0.937562	0.837008	1.38038	0.679204	1.2942	0.903649	0.740411	1.38038	0.654636	1.24738	0.711214	0.286162	1.38038	0.515229	0.981748
537	6.79	6.85	48.26	40.87	26.96	Pr_PRUVU_18402_1 182-874(-)	Pr_PRUVU_18402_1 182-874(-)		5	0.47863	0.479222	1.67494	0.0524807	0.801678	0.887156	0.871738	1.59956	0.613762	1.41906	1.10662	0.568428	1.51356	0.731139	1.92309	1.00925	0.641988	1.49968	0.672977	1.7378	0.457088	0.483902	1.72187	0.0591562	0.787046	0.928966	0.94709	1.6293	0.630957	1.51356	1.05682	0.753882	1.51356	0.698232	1.77011
538	6.78	6.91	18.72	8.839	7.452	Pr_PRUVU_23554_1 176-1909(-)	Pr_PRUVU_23554_1 176-1909(-)		4	1.10662	0.574785	1.10662	1	1.22462	1.03753	0.829708	1.10662	0.937562	1.14815	1.09648	0.561682	1.11686	0.981748	1.22462	1.10662	0.532372	1.10662	1	1.22462	1.10662	0.493941	1.10662	1	1.23595	1.07647	0.657145	1.10662	0.972747	1.19124	1.05682	0.779629	1.11686	0.946237	1.18032
539	6.78	6.88	34.19	34.19	24.52	Pr_PRUVU_21423_1 169-636(+)	Pr_PRUVU_21423_1 169-636(+)		4	0.981748	0.717097	1.13763	0.862979	1.11686	1.00925	0.840948	1.13763	0.887156	1.14815	0.92045	0.532398	1.13763	0.809096	1.04713	0.972747	0.734692	1.13763	0.855067	1.10662	0.928966	0.502793	1.13763	0.816582	1.05682	0.981748	0.828323	1.13763	0.862979	1.11686	0.903649	0.425872	1.13763	0.794328	1.02802
540	6.75	6.95	60.62	47.5	28.13	Pr_PRUVU_89381_1 260-742(+)	Pr_PRUVU_89381_1 260-742(+)		5	0.744732	0.470322	1.38038	0.539511	1.02802	0.831764	0.620397	1.38038	0.60256	1.14815	0.586138	0.31264	1.44544	0.401791	0.847227	1.05682	0.911562	1.38038	0.765597	1.45881	0.809096	0.636372	1.38038	0.586138	1.11686	0.870964	0.618831	1.52757	0.570164	1.33045	0.737904	0.587257	4.2462	0.175388	3.13329
541	6.74	6.78	26.46	17.23	14.46	Pr_PRUVU_14477_1 308-1285(-)	Pr_PRUVU_14477_1 308-1285(-)		4	1.77011	0.644972	2.22844	0.794328	3.7325	2.91072	0.314933	2.72898	1.0666	6.48634	6.36796	0.0181938	3.04789	2.0893	18.5353	1.99526	0.543346	2.29087	0.870964	4.40555	1.02802	0.594791	9.63829	0.10666	2.03236	3.01995	0.200667	2.70396	1.11686	7.24436	5.97035	0.0215259	3.04789	1.95884	17.2187
542	6.71	6.91	14.83	10.59	8.616	Pr_PRUVU_116457_1 306-2432(+)	Pr_PRUVU_116457_1 306-2432(+)		5	0.981748	0.93751	1.1695	0.83946	1.14815	1	0.938115	1.14815	0.870964	1.14815	0.972747	0.7534	1.14815	0.847227	1.11686	0.954993	0.738772	1.15878	0.824138	1.10662	0.990832	0.888916	1.14815	0.862979	1.13763	0.990832	0.881145	1.14815	0.862979	1.13763	0.946237	0.59807	1.14815	0.824138	1.08643
543	6.71	6.81	28.09	21.6	14.51	Pr_PRUVU_112922_1 345-1319(-)	Pr_PRUVU_112922_1 345-1319(-)		4	1.14815	0.323671	1.13763	1.00925	1.30617	1.13763	0.319868	1.1272	1.00925	1.2942	1.14815	0.266625	1.1272	1.01859	1.30617	1.10662	0.419238	1.13763	0.972747	1.25893	1.21339	0.172141	1.13763	1.0666	1.38038	1.13763	0.311534	1.13763	1	1.2942	1.1695	0.266923	1.13763	1.02802	1.33045
544	6.71	6.75	20.1	14.76	13.49	Pr_PRUVU_74706_1 267-1448(+)	Pr_PRUVU_74706_1 267-1448(+)		4	1.02802	0.776564	1.25893	0.816582	1.31826	0.990832	0.977498	1.21339	0.824138	1.20226	1.0666	0.952735	1.22462	0.870964	1.35519	1.01859	0.844222	1.1695	0.870964	1.23595	0.990832	0.884859	1.27057	0.77983	1.25893	1.00925	0.944492	1.21339	0.831764	1.27057	1.13763	0.729603	1.18032	0.963829	1.44544
545	6.69	6.82	24.53	15.41	13.84	Pr_PRUVU_93280_1 166-1122(+)	Pr_PRUVU_93280_1 166-1122(+)		5	1.25893	0.537569	1.23595	1.01859	1.95884	1.11686	0.833939	1.27057	0.879023	1.61436	0.981748	0.658607	1.33045	0.731139	1.30617	1.08643	0.91416	1.22462	0.887156	1.52757	1.13763	0.624608	1.24738	0.912011	1.65959	0.954993	0.809091	1.30617	0.758578	1.24738	0.751623	0.308142	1.38038	0.413047	1.03753
546	6.67	6.78	17.36	15.19	10.85	Pr_PRUVU_99100_1 2-1525(+)	Pr_PRUVU_99100_1 2-1525(+)		6	0.972747	0.706901	1.1695	0.831764	1.13763	0.946237	0.66559	1.13763	0.83946	1.07647	0.981748	0.895261	1.1695	0.83946	1.14815	1.08643	0.621397	1.14815	0.946237	1.23595	0.946237	0.716242	1.13763	0.831764	1.07647	0.981748	0.998547	1.15878	0.847227	1.13763	0.895365	0.304668	1.1695	0.758578	1.04713
547	6.67	6.71	16.8	12.65	10.28	Pr_PRUVU_117139_1 161-1681(-)	Pr_PRUVU_117139_1 161-1681(-)		3	1.04713	0.363869	1.11686	0.937562	1.1695	0.981748	0.956521	1.10662	0.887156	1.08643	1.03753	0.648675	1.10662	0.937562	1.14815	0.963829	0.841592	1.10662	0.870964	1.0666	1.04713	0.39644	1.10662	0.946237	1.15878	1.02802	0.435633	1.10662	0.928966	1.13763	1.08643	0.310888	1.10662	0.981748	1.20226
548	6.65	6.69	24.84	20.44	18.24	Pr_PRUVU_100581_1 2-958(+)	Pr_PRUVU_100581_1 2-958(+)		5	0.887156	0.694526	1.13763	0.77983	1.00925	1	0.901619	1.13763	0.879023	1.13763	0.928966	0.862985	1.18032	0.787046	1.09648	0.937562	0.889687	1.14815	0.816582	1.07647	0.831764	0.57437	1.1272	0.731139	0.937562	0.895365	0.782264	1.13763	0.787046	1.01859	0.912011	0.785482	1.15878	0.787046	1.05682
549	6.63	13.06	20.45	11.19	6.243	Pr_PRUVU_41595_1 341-3130(-)	Pr_PRUVU_41595_1 341-3130(-)		7	1.69044	0.00876739	1.34276	1.25893	18.0302	1.28233	0.117414	1.24738	1.02802	5.86138	1.35519	0.284833	1.43219	0.946237	5.39511	1.45881	0.0648343	1.51356	0.963829	6.25173	1.7378	0.00799472	1.35519	1.28233	17.8649	1.64437	0.0322984	1.31826	1.24738	16.293	1.00925	0.434356	1.80302	0.559758	2.93765
550	6.62	6.95	15.42	7.367	4.224	Pr_PRUVU_62353_1 2-3058(+)	Pr_PRUVU_62353_1 2-3058(+)		4	1.00925	0.842702	1.08643	0.928966	1.09648	1	0.981906	1.08643	0.92045	1.08643	1	0.850564	1.08643	0.92045	1.08643	0.92045	0.378703	1.08643	0.847227	1	1.00925	0.97991	1.08643	0.928966	1.09648	0.972747	0.660218	1.08643	0.895365	1.05682	0.990832	0.953255	1.08643	0.912011	1.07647
551	6.62	6.76	30.62	24.16	21.35	Pr_PRUVU_32228_1 160-1230(+)	Pr_PRUVU_32228_1 160-1230(+)		7	0.879023	0.29701	1.2942	0.679204	1.13763	0.954993	0.638661	1.20226	0.794328	1.14815	0.855067	0.276381	1.27057	0.672977	1.08643	1.02802	0.979742	1.22462	0.83946	1.25893	0.928966	0.711046	1.30617	0.711214	1.21339	0.963829	0.732475	1.22462	0.787046	1.18032	0.879023	0.384089	1.27057	0.691831	1.11686
552	6.61	6.81	57.3	48.65	37.3	Pr_PRUVU_102952_1 2-556(-)	Pr_PRUVU_102952_1 2-556(-)		8	2.77971	0.108628	2.05116	1.35519	21.0863	2.60615	0.15683	2.05116	1.27057	17.378	2.37684	0.184609	2.01372	1.18032	16.7494	0.862979	0.563378	2.83139	0.42462	2.44343	2.67917	0.121775	2.07014	1.2942	19.2309	2.51189	0.117873	2.03236	1.23595	14.3219	2.67917	0.111981	2.07014	1.2942	17.5388
553	6.61	6.64	38.35	27.67	16.02	Pr_PRUVU_26712_1 164-784(+)	Pr_PRUVU_26712_1 164-784(+)		3	0.928966	0.69043	1.11686	0.831764	1.03753	0.972747	0.88374	1.11686	0.870964	1.08643	0.855067	0.377933	1.11686	0.765597	0.954993	1.01859	0.908572	1.11686	0.912011	1.13763	0.92045	0.727145	1.11686	0.824138	1.02802	0.946237	0.717014	1.1272	0.83946	1.0666	0.83946	0.364924	1.11686	0.751623	0.937562
554	6.6	6.66	14.41	8.649	7.027	Pr_PRUVU_86917_1 193-1860(+)	Pr_PRUVU_86917_1 193-1860(+)		3	1.02802	0.691491	1.22462	0.83946	1.27057	1.10662	0.409748	1.30617	0.847227	1.47231	1	0.703228	1.39316	0.717794	1.39316	0.912011	0.671725	1.2942	0.698232	1.18032	1.00925	0.774359	1.28233	0.787046	1.2942	0.954993	0.932826	1.24738	0.758578	1.19124	0.946237	0.945575	1.34276	0.698232	1.27057
555	6.6	6.66	14.36	9.343	4.671	Pr_PRUVU_84672_1 244-1980(-)	Pr_PRUVU_84672_1 244-1980(-)		3	0.325087	0.0902623	2.26986	0.0544503	0.737904	0.92045	0.949376	1.88799	0.487529	1.7378	0.847227	0.749837	1.83654	0.452898	1.55597	0.334195	0.194575	2.26986	0.0505825	0.758578	0.275423	0.0708634	2.24905	0.0340408	0.619441	0.809096	0.802797	1.88799	0.420727	1.52757	0.801678	0.577086	1.8197	0.428549	1.45881
556	6.59	6.76	9.211	5.827	3.665	Pr_PRUVU_15037_1 216-3410(+)	Pr_PRUVU_15037_1 216-3410(+)		3	0.432514	0.0506283	1.70608	0.101859	0.737904	0.42462	0.053113	1.69044	0.0963829	0.717794	1.14815	0.700589	1.59956	0.717794	1.90546	0.831764	0.471561	1.55597	0.487529	1.2942	0.296483	0.0228745	2.208	0.0387258	0.654636	0.37325	0.0295355	1.87068	0.104713	0.698232	1.01859	0.958115	1.7378	0.586138	1.75388
557	6.58	6.69	17.16	11.86	11.86	Pr_PRUVU_60630_1 208-1626(-)	Pr_PRUVU_60630_1 208-1626(-)		6	0.954993	0.70936	1.14815	0.831764	1.09648	0.928966	0.630494	1.15878	0.801678	1.07647	0.895365	0.423942	1.13763	0.787046	1.01859	0.862979	0.301234	1.1695	0.731139	1.00925	0.963829	0.787672	1.19124	0.809096	1.14815	0.928966	0.696268	1.18032	0.787046	1.09648	0.954993	0.842953	1.13763	0.83946	1.08643
558	6.58	6.67	28.17	19.15	9.577	Pr_PRUVU_68452_1 238-1305(+)	Pr_PRUVU_68452_1 238-1305(+)		3	0.92045	0.817684	1.18032	0.77983	1.08643	0.870964	0.652764	1.18032	0.737904	1.02802	0.887156	0.614033	1.18032	0.751623	1.04713	0.928966	0.791413	1.18032	0.787046	1.09648	0.809096	0.513194	1.18032	0.685488	0.954993	0.879023	0.582399	1.18032	0.744732	1.03753	0.887156	0.656472	1.18032	0.751623	1.04713
559	6.58	6.66	14.9	7.736	7.736	Pr_PRUVU_54958_1 247-1296(-)	Pr_PRUVU_54958_1 247-1296(-)		4	0.972747	0.96286	1.24738	0.77983	1.21339	1.04713	0.741615	1.27057	0.824138	1.33045	1.11686	0.641015	1.24738	0.895365	1.39316	1.11686	0.659008	1.24738	0.895365	1.39316	0.887156	0.750823	1.24738	0.711214	1.10662	1.04713	0.792592	1.24738	0.83946	1.30617	1.05682	0.648188	1.57036	0.672977	1.65959
560	6.56	7.32	13.53	9.794	5.928	Pr_PRUVU_48250_1 183-2513(+)	Pr_PRUVU_48250_1 183-2513(+)		4	1.02802	0.783023	1.18032	0.870964	1.21339	0.972747	0.882445	1.18032	0.824138	1.14815	1.0666	0.55902	1.18032	0.903649	1.25893	1.02802	0.785139	1.18032	0.870964	1.21339	1.02802	0.776563	1.20226	0.855067	1.23595	1.00925	0.887709	1.18032	0.855067	1.19124	1.0666	0.565381	1.18032	0.903649	1.25893
561	6.54	6.59	31.47	21.18	15.29	Pr_PRUVU_9294_1 155-1177(+)	Pr_PRUVU_9294_1 155-1177(+)		5	1.02802	0.944802	2.0893	0.49204	2.14783	1.08643	0.8872	2.80543	0.387258	3.04789	1.08643	0.85045	2.10863	0.515229	2.26986	1	0.999252	2.0893	0.47863	2.0893	1.00925	0.984652	2.0893	0.483059	2.10863	1.0666	0.867456	2.0893	0.510505	2.22844	1.04713	0.908415	2.0893	0.501187	2.18776
562	6.53	6.65	52.65	48.23	37.17	Pr_PRUVU_35936_1 126-806(-)	Pr_PRUVU_35936_1 126-806(-)		6	1.69044	0.5066	2.46604	0.685488	4.01791	3.13329	0.179619	2.72898	1.14815	8.16582	1.33045	0.554267	2.55859	0.519996	3.13329	2.85759	0.249369	2.77971	1.02802	7.37904	2.46604	0.307364	2.72898	0.903649	6.19441	3.0761	0.196708	2.77971	1.10662	7.94328	0.862979	0.915078	2.42103	0.128233	2.0893
563	6.53	6.62	54.41	47.06	38.24	Pr_PRUVU_6487_1 2-409(+)	Pr_PRUVU_6487_1 2-409(+)		5	1.18032	0.972319	1.39316	0.847227	1.95884	1.36773	0.396746	1.23595	1.10662	2.46604	1.49968	0.437023	1.41906	1.05682	2.83139	0.963829	0.517522	1.43219	0.698232	1.38038	1.13763	0.864768	1.41906	0.801678	1.83654	1.25893	0.629673	1.30617	0.963829	2.18776	1.45881	0.393822	1.38038	1.05682	2.75423
564	6.52	6.56	26.12	17.87	12.71	Pr_PRUVU_45686_1 858-1733(-)	Pr_PRUVU_45686_1 858-1733(-)		3	0.794328	0.188976	1.2942	0.501187	1.02802	0.895365	0.880827	1.38038	0.586138	1.23595	0.744732	0.154738	1.33045	0.457088	0.990832	1.00925	0.937851	1.28233	0.787046	1.33045	1.11686	0.82689	1.39316	0.801678	1.6293	1.02802	0.61205	1.2942	0.794328	1.39316	0.946237	0.796929	1.35519	0.685488	1.28233
565	6.52	6.55	27.44	20.5	13.56	Pr_PRUVU_83651_1 296-1249(-)	Pr_PRUVU_83651_1 296-1249(-)		4	1.04713	0.589322	1.1695	0.895365	1.22462	1.01859	0.819787	1.14815	0.887156	1.1695	1.1272	0.45804	1.13763	0.990832	1.28233	1.00925	0.923965	1.1695	0.862979	1.18032	1.11686	0.46466	1.13763	0.981748	1.27057	1.09648	0.467517	1.13763	0.963829	1.24738	1.15878	0.399194	1.19124	0.972747	1.38038
566	6.48	6.59	20.5	17.7	8.54	Pr_PRUVU_16845_1 562-2496(+)	Pr_PRUVU_16845_1 562-2496(+)		4	0.972747	0.936501	1.14815	0.847227	1.11686	0.946237	0.945165	1.14815	0.824138	1.08643	0.937562	0.572265	1.1695	0.801678	1.09648	0.855067	0.516259	1.18032	0.724436	1.00925	0.928966	0.658902	1.14815	0.809096	1.0666	0.903649	0.638504	1.14815	0.787046	1.03753	0.963829	0.579062	1.21339	0.794328	1.1695
567	6.47	6.57	20.87	11.38	11.38	Pr_PRUVU_895_1 2-1111(+)	Pr_PRUVU_895_1 2-1111(+)		4	0.559758	0.37165	4.7863	0.118032	2.67917	0.619441	0.429251	3.22107	0.192309	1.99526	0.751623	0.596757	7.11213	0.105682	5.34564	0.847227	0.753037	2.0893	0.405509	1.77011	0.672977	0.493839	2.10863	0.322107	1.41906	0.679204	0.500572	2.77971	0.244343	1.88799	0.724436	0.561389	10.5682	0.0685488	7.65597
568	6.45	6.53	33.78	29.73	29.73	Pr_PRUVU_27076_2 164-610(+)	Pr_PRUVU_27076_2 164-610(+)		4	0.765597	0.512939	1.45881	0.448745	1.11686	0.524807	0.256855	1.78649	0.118032	0.937562	0.346737	0.101005	1.83654	0.0244343	0.636796	1.03753	0.845756	1.19124	0.870964	1.23595	0.613762	0.282797	1.35519	0.319154	0.831764	0.539511	0.217032	1.45881	0.18197	0.787046	0.280543	0.0765413	2.14783	0.0272898	0.60256
569	6.41	6.48	22.53	19.96	13.09	Pr_PRUVU_88804_1 127-1527(+)	Pr_PRUVU_88804_1 127-1527(+)		4	1.25893	0.589401	2.0893	0.60256	2.63027	1.30617	0.547988	2.0893	0.625173	2.72898	1.24738	0.605491	2.0893	0.597035	2.60615	1.0666	0.847994	2.39883	0.444631	2.55859	1.14815	0.720291	2.0893	0.549541	2.39883	1.35519	0.50918	2.0893	0.648634	2.83139	1.21339	0.64216	2.0893	0.580764	2.53513
570	6.41	6.45	66.93	51.18	41.73	Pr_PRUVU_37297_1 163-546(-)	Pr_PRUVU_37297_1 163-546(-)		9	0.737904	0.614864	1.55597	0.452898	1.14815	0.672977	0.28	1.44544	0.444631	0.972747	0.165959	0.0104246	2.91072	0.0280543	0.483059	1.02802	0.78861	1.48594	0.691831	1.61436	0.744732	0.721939	1.55597	0.47863	1.15878	0.809096	0.402834	1.48594	0.544503	1.20226	0.366438	0.229494	1.97697	0.143219	0.724436
571	6.4	6.65	16.92	11.65	9.451	Pr_PRUVU_68566_1 120-1487(+)	Pr_PRUVU_68566_1 120-1487(+)		3	0.963829	0.990833	1.24738	0.772681	1.20226	0.946237	0.913593	1.24738	0.758578	1.18032	1.00925	0.81465	1.24738	0.809096	1.25893	0.928966	0.672914	1.24738	0.744732	1.15878	0.990832	0.911175	1.24738	0.794328	1.23595	0.954993	0.79696	1.24738	0.765597	1.19124	0.981748	0.874096	1.24738	0.787046	1.22462
572	6.4	6.5	13.65	8.605	5.638	Pr_PRUVU_1431_1 2-2026(+)	Pr_PRUVU_1431_1 2-2026(+)		4	1.0666	0.674612	1.24738	0.855067	1.33045	1.11686	0.510479	1.24738	0.895365	1.39316	1.14815	0.411208	1.24738	0.92045	1.43219	1.03753	0.800944	1.24738	0.831764	1.2942	1.07647	0.623897	1.24738	0.862979	1.34276	1.02802	0.840883	1.24738	0.824138	1.28233	1.00925	0.936516	1.33045	0.758578	1.34276
573	6.39	6.43	19.93	14.78	10.65	Pr_PRUVU_49438_1 184-1059(+)	Pr_PRUVU_49438_1 184-1059(+)		3	1	0.863502	1.11686	0.895365	1.11686	0.972747	0.990742	1.11686	0.870964	1.08643	1.00925	0.876152	1.1272	0.895365	1.13763	1.05682	0.676359	1.11686	0.946237	1.1695	1.07647	0.502382	1.11686	0.963829	1.20226	0.946237	0.728825	1.10662	0.855067	1.04713	0.972747	0.936345	1.1272	0.862979	1.09648
574	6.38	6.63	15.18	10.73	8.3	Pr_PRUVU_55514_1 91-1575(-)	Pr_PRUVU_55514_1 91-1575(-)		5	1.1695	0.848998	1.2942	0.903649	1.65959	1.10662	0.76134	1.24738	0.887156	1.48594	1.03753	0.896802	1.24738	0.831764	1.36773	0.787046	0.677629	1.22462	0.519996	0.963829	0.963829	0.881453	1.27057	0.758578	1.22462	1.07647	0.801397	1.30617	0.824138	1.48594	1.22462	0.61903	1.20226	1.01859	1.67494
575	6.38	6.42	29.6	19.25	12.64	Pr_PRUVU_1965_1 299-1345(-)	Pr_PRUVU_1965_1 299-1345(-)		3	0.981748	0.835829	1.08643	0.903649	1.0666	1.01859	0.633672	1.08643	0.937562	1.10662	1.04713	0.812571	1.08643	0.963829	1.13763	0.954993	0.852117	1.09648	0.870964	1.04713	1	0.894911	1.08643	0.92045	1.08643	0.981748	0.886904	1.08643	0.903649	1.0666	1.04713	0.587438	1.08643	0.963829	1.13763
576	6.37	6.54	35.95	29.41	29.41	Pr_PRUVU_84554_1 235-696(-)	Pr_PRUVU_84554_1 235-696(-)		5	1.08643	0.63439	1.19124	0.912011	1.2942	1.07647	0.536593	1.30617	0.824138	1.39316	1.10662	0.594449	1.15878	0.954993	1.28233	1	0.861381	1.15878	0.862979	1.15878	1.1272	0.553232	1.20226	0.937562	1.35519	1.09648	0.561013	1.1695	0.937562	1.28233	1.10662	0.588989	1.15878	0.954993	1.28233
577	6.37	6.44	28.06	15.16	11.94	Pr_PRUVU_99565_1 554-1486(-)	Pr_PRUVU_99565_1 554-1486(-)		3	0.946237	0.516979	1.1272	0.83946	1.0666	0.903649	0.396439	1.10662	0.816582	1	0.963829	0.526799	1.1695	0.824138	1.1272	0.963829	0.808069	1.10662	0.870964	1.0666	0.879023	0.290367	1.13763	0.772681	1	0.946237	0.614342	1.10662	0.855067	1.04713	0.954993	0.511657	1.14815	0.831764	1.09648
578	6.35	10.47	32.06	22.39	17.3	Pr_PRUVU_19368_1 1-1179(-)	Pr_PRUVU_19368_1 1-1179(-)		8	0.946237	0.994528	1.21339	0.772681	1.14815	1.03753	0.609269	1.24738	0.831764	1.30617	1.14815	0.532749	1.21339	0.946237	1.39316	1.01859	0.776406	1.1272	0.903649	1.13763	0.870964	0.709483	1.30617	0.666807	1.13763	1.05682	0.629616	1.23595	0.855067	1.30617	1.18032	0.45526	1.20226	0.981748	1.43219
579	6.33	6.5	37.95	35.54	32.53	Pr_PRUVU_89264_1 2-502(+)	Pr_PRUVU_89264_1 2-502(+)		5	0.636796	0.67883	1.21339	0.452898	0.772681	0.510505	0.522001	1.33045	0.293765	0.679204	0.253513	0.332189	1.78649	0.0296483	0.452898	1.13763	0.819451	1.28233	0.887156	1.51356	0.816582	0.812084	1.44544	0.534564	1.18032	0.613762	0.611413	1.45881	0.359749	0.895365	0.263027	0.353725	1.72187	0.0280543	0.452898
580	6.3	6.33	50.94	50.94	43.4	Pr_PRUVU_8626_1 140-619(+)	Pr_PRUVU_8626_1 140-619(+)		9	0.912011	0.863328	1.19124	0.772681	1.08643	1.01859	0.939506	1.18032	0.862979	1.20226	0.758578	0.598986	1.18032	0.636796	0.895365	0.981748	0.97378	1.22462	0.801678	1.20226	1.00925	0.968496	1.18032	0.855067	1.19124	0.981748	0.983049	1.18032	0.831764	1.15878	0.744732	0.598649	1.18032	0.625173	0.879023
581	6.28	7.61	19.3	15.1	9.396	Pr_PRUVU_90960_1 120-1910(+)	Pr_PRUVU_90960_1 120-1910(+)		5	1.0666	0.913713	2.05116	0.519996	2.18776	1.0666	0.909257	2.208	0.483059	2.35505	1.00925	0.987855	2.53513	0.398107	2.55859	0.963829	0.888211	1.90546	0.505825	1.83654	1.07647	0.879619	2.24905	0.47863	2.42103	1.02802	0.968347	1.95884	0.524807	2.01372	1.00925	0.978491	2.44343	0.413047	2.46604
582	6.27	6.42	13.73	6.586	3.247	Pr_PRUVU_65278_1 409-3645(-)	Pr_PRUVU_65278_1 409-3645(-)		3	0.981748	0.797344	1.1272	0.870964	1.10662	0.972747	0.770502	1.15878	0.83946	1.1272	1.05682	0.213395	1.11686	0.946237	1.18032	0.981748	0.874508	1.11686	0.879023	1.09648	1.00925	0.604825	1.11686	0.903649	1.1272	0.990832	0.786503	1.10662	0.895365	1.09648	1.07647	0.239198	1.11686	0.963829	1.19124
583	6.27	6.37	46.99	40.96	40.96	Pr_PRUVU_32046_1 937-1437(-)	Pr_PRUVU_32046_1 937-1437(-)		6	0.946237	0.676861	1.36773	0.691831	1.2942	1.08643	0.492364	1.31826	0.824138	1.44544	1.01859	0.83765	1.23595	0.824138	1.27057	1.0666	0.539775	1.23595	0.862979	1.33045	0.855067	0.303083	1.43219	0.591562	1.22462	1.00925	0.87235	1.24738	0.809096	1.25893	1.10662	0.427491	1.36773	0.809096	1.51356
584	6.24	6.36	63.03	51.26	40.34	Pr_PRUVU_100671_1 2-358(+)	Pr_PRUVU_100671_1 2-358(+)		9	0.879023	0.340805	1.14815	0.765597	1.00925	0.83946	0.192616	1.14815	0.724436	0.963829	0.870964	0.386992	1.15878	0.751623	1.00925	0.92045	0.544982	1.14815	0.801678	1.05682	0.895365	0.37301	1.14815	0.77983	1.02802	0.824138	0.153496	1.14815	0.717794	0.946237	0.928966	0.529092	1.1695	0.794328	1.08643
585	6.22	6.43	11.74	8.624	8.624	Pr_PRUVU_60407_1 247-1884(+)	Pr_PRUVU_60407_1 247-1884(+)		4	0.928966	0.606042	1.20226	0.772681	1.11686	0.981748	0.878377	1.18032	0.831764	1.15878	0.990832	0.947651	1.21339	0.816582	1.20226	0.912011	0.570473	1.18032	0.772681	1.07647	0.981748	0.831416	1.22462	0.801678	1.20226	0.912011	0.533221	1.18032	0.765597	1.07647	0.937562	0.659586	1.21339	0.772681	1.13763
586	6.22	6.24	72	72	72	Pr_PRUVU_66411_1 2-304(+)	Pr_PRUVU_66411_1 2-304(+)		12	1.10662	0.870875	2.72898	0.405509	2.99226	1.19124	0.78455	1.6293	0.731139	2.10863	0.140605	0.0393051	3.13329	0.0101859	0.440555	1.95884	0.311081	2.63027	0.744732	5.34564	0.597035	0.160299	2.77971	0.203236	1.65959	0.744732	0.272578	2.67917	0.277971	1.99526	0.0990832	0.0337749	4.87528	0.0104713	0.483059
587	6.2	7.76	19.57	14.03	9.289	Pr_PRUVU_5949_1 253-1773(-)	Pr_PRUVU_5949_1 253-1773(-)		4	0.862979	0.52499	1.21339	0.711214	1.04713	0.954993	0.898268	1.19124	0.801678	1.13763	0.847227	0.478875	1.24738	0.679204	1.05682	0.946237	0.875632	1.18032	0.801678	1.11686	0.862979	0.444714	1.18032	0.731139	1.01859	0.954993	0.883482	1.20226	0.794328	1.14815	0.847227	0.527337	1.19124	0.717794	1.00925
588	6.19	6.25	30.69	23.1	14.83	Pr_PRUVU_80309_1 334-1206(-)	Pr_PRUVU_80309_1 334-1206(-)		3	0.954993	0.776195	1.18032	0.809096	1.1272	0.990832	0.997455	1.18032	0.83946	1.1695	0.937562	0.586074	1.30617	0.717794	1.22462	1.00925	0.815364	1.18032	0.855067	1.19124	0.954993	0.729825	1.18032	0.809096	1.1272	1	0.906401	1.19124	0.83946	1.19124	0.981748	0.950109	1.28233	0.765597	1.25893
589	6.18	6.21	17.34	11.92	10.3	Pr_PRUVU_56704_1 72-1181(+)	Pr_PRUVU_56704_1 72-1181(+)		3	1.00925	0.883737	1.21339	0.831764	1.22462	1.02802	0.760169	1.18032	0.870964	1.21339	0.92045	0.521439	1.23595	0.744732	1.13763	0.963829	0.808705	1.18032	0.816582	1.13763	1.01859	0.845191	1.24738	0.816582	1.27057	0.981748	0.926523	1.18032	0.831764	1.15878	0.946237	0.67657	1.21339	0.77983	1.14815
590	6.17	6.29	15.36	15.36	11.07	Pr_PRUVU_9132_1 160-1002(+)	Pr_PRUVU_9132_1 160-1002(+)		4	1.05682	0.742451	1.14815	0.92045	1.22462	0.946237	0.906335	1.15878	0.824138	1.09648	0.870964	0.459217	1.15878	0.744732	1.00925	1.02802	0.760695	1.15878	0.887156	1.18032	1.21339	0.32188	1.15878	1.04713	1.40605	1.01859	0.77048	1.23595	0.824138	1.27057	0.954993	0.929999	1.2942	0.731139	1.23595
591	6.17	6.22	14.31	5.622	4.6	Pr_PRUVU_21052_2 337-2100(+)	Pr_PRUVU_21052_2 337-2100(+)		3	1.15878	0.468319	1.24738	0.928966	1.44544	1.05682	0.732975	1.23595	0.855067	1.31826	0.990832	0.997334	1.35519	0.731139	1.34276	1.10662	0.605114	1.24738	0.887156	1.38038	1.07647	0.693831	1.34276	0.801678	1.44544	1.05682	0.765715	1.28233	0.824138	1.35519	1.04713	0.781481	1.49968	0.698232	1.57036
592	6.17	6.2	22.22	14.44	10.37	Pr_PRUVU_86029_1 380-1192(-)	Pr_PRUVU_86029_1 380-1192(-)		4	1	0.657159	1.10662	0.903649	1.10662	1.00925	0.560725	1.13763	0.887156	1.14815	0.954993	0.897245	1.10662	0.862979	1.05682	0.972747	0.871473	1.09648	0.887156	1.0666	0.954993	0.900191	1.11686	0.855067	1.0666	0.990832	0.77553	1.10662	0.895365	1.09648	0.928966	0.777867	1.13763	0.816582	1.05682
593	6.16	8.32	27.01	21.22	21.22	Pr_PRUVU_82725_1 2-934(-)	Pr_PRUVU_82725_1 2-934(-)		11	1.0666	0.733972	1.18032	0.903649	1.25893	1.01859	0.880188	1.18032	0.862979	1.20226	1.09648	0.691347	1.18032	0.928966	1.2942	1.02802	0.854831	1.27057	0.809096	1.30617	1.13763	0.643133	1.18032	0.963829	1.34276	1.00925	0.944644	1.18032	0.855067	1.19124	1.09648	0.742487	1.18032	0.928966	1.2942
594	6.15	6.49	24.18	11.54	8.516	Pr_PRUVU_100495_1 359-1453(-)	Pr_PRUVU_100495_1 359-1453(-)		3	1.0666	0.5905	1.13763	0.937562	1.21339	1.05682	0.706056	1.13763	0.928966	1.20226	1.02802	0.85789	1.13763	0.903649	1.15878	1.0666	0.704342	1.14815	0.928966	1.22462	1.0666	0.647725	1.1695	0.912011	1.24738	1.02802	0.933471	1.13763	0.903649	1.1695	0.990832	0.998195	1.13763	0.870964	1.1272
595	6.15	6.3	51.88	46.62	41.35	Pr_PRUVU_110308_1 148-549(+)	Pr_PRUVU_110308_1 148-549(+)		6	1.02802	0.800861	1.08643	0.946237	1.11686	1.08643	0.505778	1.07647	1.00925	1.1695	1.05682	0.559828	1.08643	0.972747	1.13763	1.10662	0.456931	1.07647	1.02802	1.19124	1.10662	0.402984	1.07647	1.02802	1.19124	1.05682	0.630653	1.07647	0.981748	1.13763	1.07647	0.41908	1.08643	0.990832	1.1695
596	6.15	6.3	30.73	22.48	18.81	Pr_PRUVU_41002_1 252-908(-)	Pr_PRUVU_41002_1 252-908(-)		4	1	0.855344	1.10662	0.903649	1.10662	0.946237	0.908829	1.10662	0.855067	1.04713	0.954993	0.893571	1.10662	0.862979	1.05682	1	0.92988	1.1272	0.887156	1.1272	0.946237	0.855892	1.10662	0.855067	1.04713	0.981748	0.919807	1.11686	0.879023	1.09648	0.903649	0.586955	1.10662	0.816582	1
597	6.15	6.2	21.86	12.55	8.658	Pr_PRUVU_68666_1 1-1389(+)	Pr_PRUVU_68666_1 1-1389(+)		3	1.02802	0.737412	1.14815	0.895365	1.18032	1.00925	0.890425	1.14815	0.879023	1.15878	1.03753	0.831144	1.14815	0.903649	1.19124	1	0.802073	1.14815	0.870964	1.14815	1.08643	0.607773	1.1695	0.928966	1.27057	1.05682	0.80425	1.14815	0.92045	1.21339	1.02802	0.903874	1.14815	0.895365	1.18032
598	6.14	6.26	16.56	11.11	9.224	Pr_PRUVU_113955_1 109-1542(+)	Pr_PRUVU_113955_1 109-1542(+)		3	0.879023	0.508769	1.14815	0.765597	1.00925	1.04713	0.783161	1.14815	0.912011	1.20226	1	0.934806	1.14815	0.870964	1.14815	0.981748	0.962193	1.14815	0.855067	1.1272	0.887156	0.578813	1.14815	0.772681	1.01859	1.03753	0.816908	1.14815	0.903649	1.19124	0.981748	0.977797	1.14815	0.855067	1.1272
599	6.14	6.15	16.67	9.903	7.005	Pr_PRUVU_34413_2 4523-5767(-)	Pr_PRUVU_34413_2 4523-5767(-)		3	0.654636	0.313733	1.41906	0.398107	0.928966	0.731139	0.227267	1.47231	0.465586	1.07647	0.672977	0.380989	1.57036	0.349945	1.05682	0.903649	0.313312	1.35519	0.539511	1.22462	0.666807	0.344054	1.41906	0.369828	0.946237	0.580764	0.267437	1.61436	0.253513	0.937562	0.704693	0.526502	1.45881	0.448745	1.02802
600	6.13	15.96	50.96	42.82	34.69	Pr_PRUVU_76100_2 3-1259(+)	Pr_PRUVU_76100_2 3-1259(+)		17	0.981748	0.957946	1.08643	0.903649	1.0666	1.02802	0.978296	1.08643	0.946237	1.11686	0.928966	0.748128	1.08643	0.855067	1.00925	1.04713	0.81261	1.08643	0.963829	1.13763	1.00925	0.961014	1.08643	0.928966	1.09648	1.02802	0.896174	1.08643	0.946237	1.11686	0.912011	0.773644	1.08643	0.83946	0.990832
601	6.13	6.15	28.29	21.46	18.54	Pr_PRUVU_8065_1 1117-1734(-)	Pr_PRUVU_8065_1 1117-1734(-)		3	0.704693	0.452112	1.36773	0.432514	0.963829	0.731139	0.398666	1.30617	0.496592	0.954993	0.469894	0.165913	1.44544	0.214783	0.679204	1.04713	0.869366	1.23595	0.847227	1.30617	0.704693	0.405159	1.28233	0.529663	0.903649	0.772681	0.498861	1.27057	0.591562	0.981748	0.630957	0.259432	1.57036	0.316228	0.990832
602	6.12	6.19	72.82	48.54	38.83	Pr_PRUVU_80678_1 33-344(+)	Pr_PRUVU_80678_1 33-344(+)		6	0.474242	0.171827	1.47231	0.157036	0.698232	0.648634	0.348946	1.30617	0.416869	0.847227	0.319154	0.0510423	1.75388	0.0383707	0.559758	0.990832	0.941566	1.20226	0.831764	1.19124	0.413047	0.125232	1.45881	0.139316	0.60256	0.483059	0.260038	1.5417	0.251189	0.744732	0.331131	0.153959	1.88799	0.0648634	0.625173
603	6.11	6.12	31.17	31.17	27.27	Pr_PRUVU_39342_1 1-693(-)	Pr_PRUVU_39342_1 1-693(-)		7	0.698232	0.49446	1.22462	0.524807	0.855067	0.679204	0.511273	1.21339	0.501187	0.824138	0.387258	0.221832	1.38038	0.172187	0.534564	0.990832	0.953999	1.14815	0.862979	1.13763	0.831764	0.795213	1.18032	0.679204	0.981748	0.672977	0.539772	1.21339	0.49204	0.816582	0.420727	0.230848	1.34276	0.212814	0.564937
604	6.1	10.43	68.47	60.36	54.05	Pr_PRUVU_49961_1 2-337(+)	Pr_PRUVU_49961_1 2-337(+)		13	1.14815	0.674947	1.40605	0.816582	2.05116	0.928966	0.70453	1.48594	0.636796	1.38038	0.895365	0.694679	1.47231	0.597035	1.31826	0.92045	0.806177	1.45881	0.691831	1.34276	1.44544	0.324067	1.47231	0.981748	2.96483	1.07647	0.901099	1.23595	0.870964	1.90546	0.711214	0.661768	1.69044	0.263027	1.20226
605	6.1	6.19	21.32	15.44	11.4	Pr_PRUVU_16481_1 328-1146(-)	Pr_PRUVU_16481_1 328-1146(-)		3	1.02802	0.827501	1.14815	0.895365	1.18032	1.11686	0.56117	1.1272	0.990832	1.25893	1.03753	0.85197	1.1272	0.92045	1.1695	1.07647	0.710907	1.10662	0.972747	1.19124	1.07647	0.748903	1.10662	0.972747	1.19124	1.10662	0.703731	1.15878	0.954993	1.28233	1.09648	0.660672	1.1695	0.937562	1.2942
606	6.1	6.17	38.51	21.12	16.77	Pr_PRUVU_16305_1 250-735(-)	Pr_PRUVU_16305_1 250-735(-)		3	0.698232	0.218488	1.21339	0.440555	0.847227	0.903649	0.993563	1.22462	0.691831	1.10662	0.724436	0.279472	1.21339	0.49204	0.879023	0.847227	0.492307	1.1272	0.672977	0.954993	0.794328	0.554344	1.15878	0.591562	0.92045	0.946237	0.972491	1.14815	0.794328	1.08643	0.751623	0.420482	1.18032	0.539511	0.887156
607	6.1	6.14	11.28	3.015	1.964	Pr_PRUVU_63817_1 450-7019(-)	Pr_PRUVU_63817_1 450-7019(-)		3	1.08643	0.423357	1.55597	0.698232	2.14783	1.02802	0.465647	1.39316	0.737904	1.90546	1.15878	0.385493	1.5417	0.751623	2.42103	1.28233	0.333114	1.51356	0.847227	2.91072	0.990832	0.814704	1.72187	0.619441	1.70608	1.13763	0.377246	1.41906	0.801678	2.37684	1	0.474731	1.55597	0.642688	1.83654
608	6.09	8.12	41.73	38.58	38.58	Pr_PRUVU_11666_1 76-459(-)	Pr_PRUVU_11666_1 76-459(-)		5	1.2942	0.931005	1.27057	1.01859	3.90841	1.36773	0.879549	1.25893	1.08643	4.7863	1.97697	0.354977	1.39316	1.41906	7.87046	0.895365	0.789866	1.2942	0.636796	1.15878	1.44544	0.675588	1.2942	1.11686	5.01187	1.70608	0.503148	1.38038	1.23595	6.08135	2.44343	0.131149	1.44544	1.69044	10.666
609	6.09	6.44	15.24	7.753	6.57	Pr_PRUVU_34879_1 327-2612(-)	Pr_PRUVU_34879_1 327-2612(-)		5	0.954993	0.874767	1.21339	0.787046	1.15878	0.937562	0.731026	1.14815	0.816582	1.07647	0.912011	0.715645	1.27057	0.717794	1.15878	0.954993	0.919526	1.28233	0.744732	1.22462	1.01859	0.772755	1.14815	0.887156	1.1695	0.895365	0.550449	1.14815	0.77983	1.02802	0.981748	0.854478	1.33045	0.737904	1.30617
610	6.08	8.38	15.92	9.199	5.44	Pr_PRUVU_38810_1 242-3277(-)	Pr_PRUVU_38810_1 242-3277(-)		5	0.928966	0.63933	1.08643	0.855067	1.00925	1.04713	0.492566	1.08643	0.963829	1.13763	1.01859	0.580812	1.08643	0.937562	1.10662	0.990832	0.881933	1.08643	0.912011	1.07647	0.946237	0.747763	1.08643	0.870964	1.02802	1.04713	0.479809	1.08643	0.963829	1.13763	1.02802	0.743117	1.08643	0.946237	1.11686
611	6.08	6.16	25.09	17.6	14.61	Pr_PRUVU_5187_1 194-997(-)	Pr_PRUVU_5187_1 194-997(-)		3	0.954993	0.846053	1.23595	0.765597	1.18032	1.14815	0.507189	1.48594	0.772681	1.70608	1.31826	0.253787	1.45881	0.903649	1.92309	0.972747	0.945832	1.24738	0.77983	1.21339	0.855067	0.495404	1.70608	0.496592	1.45881	1.09648	0.649232	1.45881	0.751623	1.59956	1.10662	0.616637	1.75388	0.630957	1.94089
612	6.08	6.09	19.09	12.27	8.636	Pr_PRUVU_59998_1 2-1324(+)	Pr_PRUVU_59998_1 2-1324(+)		4	1.01859	0.871306	1.10662	0.92045	1.1272	1.03753	0.777817	1.10662	0.937562	1.14815	0.937562	0.833453	1.10662	0.847227	1.03753	1.0666	0.719837	1.10662	0.963829	1.18032	1.05682	0.811208	1.1272	0.937562	1.19124	1.02802	0.898368	1.10662	0.928966	1.13763	0.937562	0.785467	1.10662	0.847227	1.03753
613	6.07	23.22	35.22	26.6	24.07	Pr_PRUVU_21865_1 273-2294(-)	Pr_PRUVU_21865_1 273-2294(-)		17	0.990832	0.836045	1.1695	0.847227	1.15878	0.954993	0.625616	1.10662	0.862979	1.05682	0.937562	0.55273	1.21339	0.772681	1.13763	0.937562	0.538733	1.10662	0.847227	1.03753	0.972747	0.667963	1.1695	0.831764	1.13763	0.972747	0.911608	1.11686	0.870964	1.08643	0.92045	0.764369	1.18032	0.77983	1.08643
614	6.07	6.16	13.88	9.316	7.795	Pr_PRUVU_109256_1 427-2007(-)	Pr_PRUVU_109256_1 427-2007(-)		3	1.0666	0.650155	1.24738	0.855067	1.33045	1.02802	0.797778	1.24738	0.824138	1.28233	0.954993	0.82249	1.24738	0.765597	1.19124	0.981748	0.949872	1.24738	0.787046	1.22462	1.10662	0.486897	1.24738	0.887156	1.38038	1.01859	0.845613	1.24738	0.816582	1.27057	1.04713	0.705529	1.24738	0.83946	1.30617
615	6.07	6.15	11.34	5.803	5.263	Pr_PRUVU_118655_1 2-2227(+)	Pr_PRUVU_118655_1 2-2227(+)		3	1.07647	0.790839	1.13763	0.946237	1.22462	0.963829	0.847299	1.13763	0.847227	1.09648	0.981748	0.901403	1.13763	0.862979	1.11686	0.903649	0.621163	1.13763	0.794328	1.02802	1.02802	0.86596	1.13763	0.903649	1.1695	0.963829	0.808597	1.13763	0.847227	1.09648	0.972747	0.856451	1.13763	0.855067	1.10662
616	6.07	6.08	24.21	19.47	19.47	Pr_PRUVU_86503_1 1156-1728(+)	Pr_PRUVU_86503_1 1156-1728(+)		3	0.972747	0.823705	1.13763	0.855067	1.10662	1.03753	0.78031	1.13763	0.912011	1.18032	1.09648	0.538667	1.13763	0.963829	1.24738	1.11686	0.504549	1.15878	0.963829	1.2942	0.981748	0.730031	1.15878	0.847227	1.13763	1.0666	0.587308	1.13763	0.937562	1.21339	1.07647	0.571383	1.18032	0.912011	1.27057
617	6.06	8.45	17.51	8.503	5.584	Pr_PRUVU_104540_1 170-2536(+)	Pr_PRUVU_104540_1 170-2536(+)		4	1.05682	0.584792	1.14815	0.92045	1.21339	1.03753	0.699346	1.13763	0.912011	1.18032	1.00925	0.84689	1.14815	0.879023	1.15878	1.01859	0.825476	1.15878	0.879023	1.18032	1.03753	0.723925	1.13763	0.912011	1.18032	1.03753	0.68986	1.13763	0.912011	1.18032	0.963829	0.841165	1.18032	0.816582	1.13763
618	6.06	6.09	32.62	25.53	25.53	Pr_PRUVU_9637_1 12-437(-)	Pr_PRUVU_9637_1 12-437(-)		3	1.20226	0.690026	1.20226	1	1.49968	1.23595	0.655058	1.43219	0.862979	1.85353	1.19124	0.719089	1.31826	0.903649	1.65959	0.77983	0.773422	1.21339	0.613762	0.946237	1.14815	0.670698	1.57036	0.731139	1.85353	1.14815	0.708055	1.47231	0.77983	1.75388	1.34276	0.663225	1.20226	1.11686	1.65959
619	6.06	6.07	18.4	11.96	11.96	Pr_PRUVU_108564_1 330-1310(-)	Pr_PRUVU_108564_1 330-1310(-)		4	1.00925	0.914477	1.10662	0.912011	1.11686	1.02802	0.844201	1.10662	0.928966	1.13763	0.963829	0.959184	1.10662	0.870964	1.0666	1.02802	0.800733	1.10662	0.928966	1.13763	1.02802	0.76179	1.10662	0.928966	1.13763	1.0666	0.633012	1.10662	0.963829	1.18032	1.00925	0.876591	1.10662	0.912011	1.11686
620	6.05	6.06	25	15.51	11.39	Pr_PRUVU_50760_1 166-1116(+)	Pr_PRUVU_50760_1 166-1116(+)		3	1.02802	0.836934	1.27057	0.809096	1.30617	1.02802	0.805646	1.24738	0.824138	1.28233	1.07647	0.62572	1.24738	0.862979	1.34276	0.92045	0.628405	1.24738	0.737904	1.14815	1.01859	0.849982	1.24738	0.816582	1.27057	1.03753	0.750382	1.24738	0.831764	1.2942	1.08643	0.580781	1.24738	0.870964	1.35519
621	6.05	6.05	55	35.83	35.83	Pr_PRUVU_67978_1 2-361(+)	Pr_PRUVU_67978_1 2-361(+)		6	1.59956	0.37118	1.51356	1.05682	7.17794	1.44544	0.528323	1.49968	0.963829	5.39511	1.75388	0.345068	1.58489	1.10662	7.44732	1.24738	0.847666	1.49968	0.831764	2.37684	1.35519	0.553695	1.52757	0.887156	2.99226	1.28233	0.94793	1.51356	0.847227	3.46737	1.8197	0.272011	1.65959	1.09648	6.66807
622	6.04	6.09	23.14	13.22	9.091	Pr_PRUVU_103867_1 263-1354(-)	Pr_PRUVU_103867_1 263-1354(-)		4	1.05682	0.778896	1.18032	0.895365	1.24738	1.08643	0.725266	1.18032	0.92045	1.28233	0.954993	0.938048	1.18032	0.809096	1.1272	1.10662	0.648633	1.18032	0.937562	1.30617	1.0666	0.767491	1.18032	0.903649	1.25893	1.05682	0.811392	1.18032	0.895365	1.24738	1.01859	0.823082	1.18032	0.862979	1.20226
623	6.04	6.06	18.49	12.85	8.979	Pr_PRUVU_98212_3 141-1847(+)	Pr_PRUVU_98212_3 141-1847(+)		3	1.04713	0.879084	1.38038	0.758578	1.44544	0.990832	0.963638	1.38038	0.717794	1.36773	0.92045	0.88315	1.38038	0.666807	1.27057	0.972747	0.991538	1.38038	0.704693	1.34276	0.937562	0.92399	1.38038	0.679204	1.2942	1.02802	0.87334	1.52757	0.672977	1.57036	0.862979	0.720777	1.38038	0.625173	1.19124
624	6.04	6.04	23.37	19.57	19.57	Pr_PRUVU_66226_1 245-799(-)	Pr_PRUVU_66226_1 245-799(-)		3	0.564937	0.182393	1.35519	0.283139	0.765597	0.711214	0.420162	1.21339	0.510505	0.862979	1.02802	0.844897	1.39316	0.737904	1.44544	0.92045	0.852547	1.34276	0.660693	1.23595	0.60256	0.243178	1.38038	0.319154	0.831764	0.751623	0.504757	1.33045	0.487529	1	1.02802	0.983469	1.45881	0.704693	1.51356
625	6.03	10.61	37.45	22.63	22.63	Pr_PRUVU_66154_3 182-913(+)	Pr_PRUVU_66154_3 182-913(+)		6	0.591562	0.384082	1.40605	0.113763	0.831764	0.77983	0.708099	1.35519	0.416869	1.05682	0.496592	0.33135	1.40605	0.0529663	0.698232	0.990832	0.883785	1.30617	0.744732	1.2942	0.636796	0.438014	1.28233	0.255859	0.816582	0.772681	0.613528	1.25893	0.465586	0.972747	0.524807	0.344366	1.36773	0.0946237	0.717794
626	6.03	8.1	19.12	10.11	8.132	Pr_PRUVU_36908_1 282-1649(-)	Pr_PRUVU_36908_1 282-1649(-)		4	0.758578	0.0951918	1.33045	0.440555	1.00925	1.03753	0.782669	1.24738	0.831764	1.28233	1.09648	0.534179	1.25893	0.870964	1.39316	1	0.967578	1.38038	0.724436	1.38038	1.08643	0.566874	1.27057	0.855067	1.41906	1.08643	0.565816	1.2942	0.83946	1.44544	1.22462	0.221935	1.31826	0.928966	1.78649
627	6.02	16.79	25.24	19.49	16.61	Pr_PRUVU_9369_1 282-2162(-)	Pr_PRUVU_9369_1 282-2162(-)		9	0.928966	0.764095	1.15878	0.787046	1.07647	0.954993	0.791023	1.25893	0.744732	1.20226	1.20226	0.739371	1.1695	1.02802	1.43219	0.972747	0.727291	1.1695	0.831764	1.13763	0.937562	0.72332	1.14815	0.809096	1.07647	1.07647	0.999952	1.14815	0.937562	1.24738	1.24738	0.597671	1.21339	1.02802	1.57036
628	6.02	7.6	25	11.41	10.05	Pr_PRUVU_52420_1 286-1392(+)	Pr_PRUVU_52420_1 286-1392(+)		4	0.954993	0.833341	1.18032	0.809096	1.1272	0.972747	0.868746	1.23595	0.787046	1.20226	0.887156	0.564486	1.1695	0.758578	1.03753	0.912011	0.577221	1.14815	0.794328	1.04713	0.928966	0.796865	1.14815	0.809096	1.0666	0.928966	0.753043	1.14815	0.809096	1.0666	0.981748	0.869895	1.18032	0.831764	1.15878
629	6.02	6.05	23.1	11.55	10.03	Pr_PRUVU_106613_1 172-1161(+)	Pr_PRUVU_106613_1 172-1161(+)		3	1.25893	0.285344	1.24738	1.00925	1.57036	1.10662	0.567864	1.38038	0.801678	1.5417	1.13763	0.494871	1.24738	0.912011	1.41906	1.1272	0.535972	1.31826	0.855067	1.48594	1.18032	0.405773	1.36773	0.862979	1.61436	1.19124	0.372919	1.23595	0.963829	1.48594	1.20226	0.371134	1.28233	0.937562	1.5417
630	6.02	6.03	24.59	15.57	13.93	Pr_PRUVU_31902_1 533-1267(-)	Pr_PRUVU_31902_1 533-1267(-)		4	1.23595	0.191878	1.28233	0.963829	1.80302	1.39316	0.181026	1.34276	1.03753	2.18776	1.19124	0.706064	1.40605	0.847227	1.8197	1.15878	0.380128	1.30617	0.887156	1.69044	1.31826	0.174181	1.31826	1	1.99526	1.40605	0.142899	1.27057	1.10662	2.0893	1.10662	0.799644	1.44544	0.765597	1.70608
631	6.02	6.03	16.49	14.34	14.34	Pr_PRUVU_104196_1 143-982(+)	Pr_PRUVU_104196_1 143-982(+)		4	0.903649	0.558213	1.08643	0.831764	0.981748	0.963829	0.862979	1.08643	0.887156	1.04713	0.879023	0.572746	1.08643	0.809096	0.954993	0.928966	0.683146	1.08643	0.855067	1.00925	0.912011	0.657979	1.08643	0.831764	0.990832	0.981748	0.780231	1.08643	0.903649	1.0666	0.879023	0.549099	1.08643	0.809096	0.954993
632	6.01	6.09	15.82	8.673	7.143	Pr_PRUVU_49035_1 144-1322(-)	Pr_PRUVU_49035_1 144-1322(-)		3	1.00925	0.831701	1.11686	0.903649	1.1272	0.981748	0.967071	1.11686	0.879023	1.09648	0.946237	0.85487	1.1695	0.809096	1.10662	1	0.791149	1.13763	0.879023	1.13763	1.05682	0.639726	1.1272	0.937562	1.19124	1	0.870344	1.11686	0.895365	1.11686	0.946237	0.974834	1.1695	0.809096	1.10662
633	6.01	6.07	20.15	9.091	7.125	Pr_PRUVU_79754_1 3-1226(+)	Pr_PRUVU_79754_1 3-1226(+)		3	1.13763	0.480702	1.38038	0.824138	1.57036	1.01859	0.842096	1.38038	0.737904	1.40605	1.10662	0.556061	1.75388	0.630957	1.94089	1.1272	0.496426	1.38038	0.816582	1.55597	1.05682	0.725839	1.41906	0.744732	1.49968	0.990832	0.994487	1.5417	0.642688	1.52757	0.963829	0.859431	1.61436	0.597035	1.55597
634	6.01	6.05	12.17	7.224	5.513	Pr_PRUVU_109367_1 2-1582(+)	Pr_PRUVU_109367_1 2-1582(+)		3	1.18032	0.302419	1.35519	0.870964	1.61436	1.0666	0.535035	1.34276	0.794328	1.43219	1.20226	0.306142	1.24738	0.963829	1.49968	1.07647	0.641051	1.24738	0.862979	1.34276	1.18032	0.35697	1.25893	0.937562	1.48594	1.18032	0.358294	1.24738	0.946237	1.47231	1.13763	0.374157	1.44544	0.787046	1.64437
635	6.01	6.04	18.27	10.15	10.15	Pr_PRUVU_53032_1 260-1444(-)	Pr_PRUVU_53032_1 260-1444(-)		3	1.31826	0.993169	2.75423	0.47863	3.98107	1.61436	0.706029	2.67917	0.60256	5.49541	2.33346	0.331674	1.51356	1.5417	10.666	1.51356	0.814899	2.65461	0.570164	5.15229	0.648634	0.471555	1.47231	0.11695	0.954993	1.31826	0.914933	2.05116	0.642688	4.7863	2.48886	0.32848	1.77011	1.40605	10.8643
636	6.01	6.01	18.44	10.65	10.65	Pr_PRUVU_115548_1 230-1387(+)	Pr_PRUVU_115548_1 230-1387(+)		4	0.912011	0.874094	2.0893	0.436516	1.90546	0.963829	0.954218	2.0893	0.461318	2.01372	0.946237	0.918836	2.0893	0.452898	1.97697	0.870964	0.797687	2.0893	0.416869	1.8197	1.02802	0.935141	2.0893	0.49204	2.14783	0.972747	0.965753	2.0893	0.465586	2.03236	0.879023	0.809748	2.0893	0.420727	1.83654
637	6	14.47	33.18	25.88	25.41	Pr_PRUVU_82667_1 109-1386(-)	Pr_PRUVU_82667_1 109-1386(-)		13	0.928966	0.62624	1.18032	0.787046	1.09648	1	0.588819	1.22462	0.816582	1.22462	0.981748	0.989679	1.19124	0.824138	1.1695	0.963829	0.694298	1.18032	0.816582	1.13763	0.954993	0.732652	1.18032	0.809096	1.1272	0.937562	0.69975	1.18032	0.794328	1.10662	0.879023	0.45239	1.30617	0.672977	1.14815
638	6	11.01	40.82	36.22	36.22	Pr_PRUVU_4909_1 526-1116(-)	Pr_PRUVU_4909_1 526-1116(-)		6	0.954993	0.927576	1.24738	0.765597	1.19124	0.928966	0.864784	1.24738	0.744732	1.15878	0.981748	0.977647	1.24738	0.787046	1.22462	0.963829	0.921255	1.24738	0.772681	1.20226	0.912011	0.762936	1.24738	0.731139	1.13763	0.963829	0.987734	1.27057	0.758578	1.22462	0.92045	0.832188	1.39316	0.660693	1.28233
639	6	8.71	68.92	64.86	40.54	Pr_PRUVU_63581_1 128-574(+)	Pr_PRUVU_63581_1 128-574(+)		5	0.642688	0.456763	1.44544	0.161436	0.928966	0.717794	0.481862	1.2942	0.248886	0.928966	0.751623	0.612572	1.41906	0.346737	1.0666	1.0666	0.787485	1.38038	0.772681	1.5417	0.77983	0.667041	1.23595	0.505825	0.963829	0.801678	0.753928	1.35519	0.452898	1.08643	0.737904	0.498533	1.43219	0.239883	1.05682
640	6	6.13	18.76	12.38	6.191	Pr_PRUVU_51993_1 27-1628(+)	Pr_PRUVU_51993_1 27-1628(+)		4	1.00925	0.922403	1.45881	0.691831	1.47231	1.22462	0.322594	1.45881	0.83946	1.78649	1.34276	0.18894	1.31826	1.01859	1.77011	1.11686	0.548259	1.57036	0.711214	1.75388	1.10662	0.575701	1.61436	0.685488	1.78649	1.27057	0.255219	1.24738	1.01859	1.58489	1.35519	0.184907	1.57036	0.862979	2.12814
641	6	6.13	23.74	18.72	16.44	Pr_PRUVU_84925_1 2-661(+)	Pr_PRUVU_84925_1 2-661(+)		3	0.847227	0.487047	1.69044	0.501187	1.43219	0.801678	0.475025	2.44343	0.328095	1.95884	0.912011	0.734648	1.61436	0.564937	1.47231	0.937562	0.614602	1.35519	0.691831	1.27057	0.912011	0.727329	1.77011	0.515229	1.61436	0.816582	0.514075	2.208	0.369828	1.80302	0.887156	0.491553	1.38038	0.642688	1.22462
642	6	6.11	27.95	21.83	17.9	Pr_PRUVU_81981_4 3286-3975(+)	Pr_PRUVU_81981_4 3286-3975(+)		4	1.0666	0.721696	1.09648	0.972747	1.1695	1.05682	0.714037	1.09648	0.963829	1.14815	1	0.862847	1.09648	0.912011	1.09648	0.981748	0.917735	1.09648	0.895365	1.07647	1.0666	0.808054	1.09648	0.972747	1.1695	1.0666	0.757658	1.09648	0.972747	1.1695	0.990832	0.852557	1.09648	0.903649	1.08643
643	6	6.04	14.22	6.562	5.156	Pr_PRUVU_52265_2 392-2314(-)	Pr_PRUVU_52265_2 392-2314(-)		3	0.928966	0.650496	1.69044	0.549541	1.57036	0.862979	0.370002	1.38038	0.625173	1.19124	0.862979	0.376207	1.38038	0.625173	1.19124	0.831764	0.284676	1.38038	0.60256	1.14815	0.831764	0.291125	1.38038	0.60256	1.14815	0.83946	0.299692	1.38038	0.608135	1.15878	0.765597	0.142931	1.44544	0.524807	1.10662
644	6	6.03	28.89	20.44	20.44	Pr_PRUVU_16476_1 227-904(-)	Pr_PRUVU_16476_1 227-904(-)		3	1.24738	0.00141254	1.57036	0.794328	6.13762	1.44544	0.00122485	1.49968	0.963829	11.8032	1.72187	0.00114852	1.35519	1.27057	21.2814	1.1695	0.00172851	1.57036	0.744732	3.94457	1.22462	0.00142695	1.55597	0.787046	5.59758	1.5417	0.00121306	1.48594	1.03753	15.7036	1.45881	0.00126082	1.30617	1.11686	16.7494
645	6	6.01	56.14	56.14	56.14	Pr_PRUVU_67113_1 87-431(+)	Pr_PRUVU_67113_1 87-431(+)		4	0.937562	0.616253	2.208	0.42462	2.07014	0.887156	0.658836	1.38038	0.642688	1.22462	0.685488	0.291635	1.38038	0.496592	0.946237	1.01859	0.970807	1.55597	0.654636	1.58489	0.758578	0.422433	1.38038	0.549541	1.04713	0.912011	0.711996	1.38038	0.660693	1.25893	0.879023	0.591795	2.10863	0.416869	1.85353
646	6	6	13.67	10.93	10.02	Pr_PRUVU_94420_1 209-1528(-)	Pr_PRUVU_94420_1 209-1528(-)		3	0.887156	0.711027	1.1695	0.751623	1.03753	1.14815	0.616591	1.14815	1	1.33045	0.903649	0.679334	1.20226	0.751623	1.08643	0.912011	0.61683	1.14815	0.787046	1.04713	0.887156	0.5685	1.14815	0.765597	1.01859	1.1272	0.65368	1.22462	0.92045	1.38038	1.00925	0.854213	1.19124	0.847227	1.20226
647	6	6	17.25	11.5	11.5	Pr_PRUVU_89447_1 3-944(+)	Pr_PRUVU_89447_1 3-944(+)		3	0.903649	0.787444	1.34276	0.666807	1.21339	0.870964	0.628022	1.24738	0.698232	1.08643	0.816582	0.581359	1.24738	0.654636	1.01859	0.981748	0.969101	1.24738	0.787046	1.22462	0.879023	0.66288	1.24738	0.704693	1.09648	0.855067	0.636747	1.24738	0.685488	1.0666	0.824138	0.536761	1.24738	0.666807	1.02802
648	6	6	38.68	33.02	33.02	Pr_PRUVU_85087_1 1827-2147(+)	Pr_PRUVU_85087_1 1827-2147(+)		3	1.08643	0.572786	1.14815	0.946237	1.24738	1.1695	0.301689	1.14815	1.01859	1.34276	1.11686	0.704228	1.1695	0.954993	1.30617	1.13763	0.482098	1.14815	0.990832	1.30617	1.11686	0.503638	1.14815	0.972747	1.28233	1.1272	0.532031	1.14815	0.981748	1.2942	1.11686	0.609963	1.14815	0.972747	1.28233
649	6	6	18.34	14.41	14.41	Pr_PRUVU_55294_1 62-751(+)	Pr_PRUVU_55294_1 62-751(+)		3	0.83946	0.52365	1.24738	0.672977	1.04713	0.870964	0.624984	1.24738	0.698232	1.08643	0.824138	0.527692	1.24738	0.660693	1.02802	1.09648	0.750865	1.24738	0.879023	1.36773	0.824138	0.484265	1.24738	0.660693	1.02802	0.879023	0.635881	1.24738	0.704693	1.09648	0.765597	0.401772	1.24738	0.613762	0.954993
650	6	6	9.907	9.907	9.907	Pr_PRUVU_69982_1 202-1173(-)	Pr_PRUVU_69982_1 202-1173(-)		3	1.00925	0.924908	1.24738	0.809096	1.25893	0.972747	0.939882	1.24738	0.77983	1.21339	0.981748	0.946501	1.24738	0.787046	1.22462	0.928966	0.753434	1.24738	0.744732	1.15878	0.963829	0.870949	1.33045	0.724436	1.28233	1.00925	0.93404	1.24738	0.809096	1.25893	0.954993	0.841864	1.24738	0.765597	1.19124
651	5.98	8.34	28.03	18.69	18.69	Pr_PRUVU_109942_1 370-1239(-)	Pr_PRUVU_109942_1 370-1239(-)		5	1.03753	0.983351	1.34276	0.772681	1.39316	0.963829	0.77029	1.27057	0.758578	1.22462	1	0.999229	1.27057	0.787046	1.27057	1.14815	0.65016	1.2942	0.887156	1.48594	1.08643	0.763226	1.24738	0.870964	1.35519	1.04713	0.887685	1.24738	0.83946	1.30617	0.946237	0.730221	1.34276	0.704693	1.27057
652	5.98	6.11	23.33	15	10	Pr_PRUVU_34678_1 120-1022(+)	Pr_PRUVU_34678_1 120-1022(+)		3	0.862979	0.34583	1.19124	0.679204	1.02802	0.765597	0.263837	1.22462	0.534564	0.937562	0.654636	0.0904524	1.22462	0.398107	0.801678	0.963829	0.639885	1.2942	0.724436	1.24738	0.963829	0.586677	1.35519	0.704693	1.30617	0.731139	0.21066	1.23595	0.483059	0.903649	0.691831	0.126132	1.20226	0.474242	0.831764
653	5.97	6.09	22.1	15.94	15.94	Pr_PRUVU_56541_1 187-1017(-)	Pr_PRUVU_56541_1 187-1017(-)		4	1.38038	0.536078	1.35519	1.01859	2.99226	1.20226	0.700556	1.35519	0.887156	2.24905	1.44544	0.821229	1.43219	1.00925	3.16228	0.963829	0.473248	1.52757	0.679204	1.47231	1.30617	0.56712	1.27057	1.02802	2.83139	1.24738	0.879191	1.41906	0.879023	2.37684	1.38038	0.805417	1.41906	0.972747	2.91072
654	5.97	6.09	19.91	17.7	17.7	Pr_PRUVU_46915_1 559-1239(-)	Pr_PRUVU_46915_1 559-1239(-)		4	0.809096	0.683084	1.38038	0.586138	1.11686	0.879023	0.8098	1.38038	0.636796	1.21339	0.83946	0.687356	1.38038	0.608135	1.15878	0.946237	0.878797	1.38038	0.685488	1.30617	0.870964	0.767335	1.38038	0.630957	1.20226	0.855067	0.743088	1.38038	0.619441	1.18032	0.847227	0.690159	1.38038	0.613762	1.1695
655	5.96	6.01	19.27	15.14	15.14	Pr_PRUVU_89161_1 253-909(-)	Pr_PRUVU_89161_1 253-909(-)		3	1.04713	0.712201	1.35519	0.772681	1.41906	0.972747	0.895463	1.24738	0.787046	1.21339	0.903649	0.475155	1.24738	0.724436	1.1272	0.981748	0.920769	1.24738	0.787046	1.22462	1.03753	0.838878	1.47231	0.704693	1.52757	0.972747	0.930193	1.31826	0.737904	1.28233	0.862979	0.330676	1.24738	0.691831	1.07647
656	5.96	6	43.86	28.95	28.95	Pr_PRUVU_34458_1 1-342(-)	Pr_PRUVU_34458_1 1-342(-)		4	1.13763	0.00152535	1.70608	0.666807	2.14783	1.58489	0.00105041	1.59956	0.990832	3.13329	1.45881	0.00113014	1.92309	0.758578	3.16228	0.870964	0.0599168	1.87068	0.413047	1.6293	1.20226	0.00144245	1.80302	0.666807	2.39883	1.47231	0.0010882	1.61436	0.912011	2.88403	1.31826	0.00119007	2.05116	0.642688	2.85759
657	5.93	13.9	70.83	61.11	51.85	Pr_PRUVU_39813_1 3-650(-)	Pr_PRUVU_39813_1 3-650(-)		17	1.00925	0.936521	1.59956	0.630957	1.61436	1.00925	0.965588	1.38038	0.731139	1.39316	0.954993	0.822545	1.67494	0.570164	1.59956	1.05682	0.989227	1.61436	0.654636	1.70608	1.08643	0.929953	1.45881	0.744732	1.58489	1.05682	0.982581	1.59956	0.660693	1.69044	0.990832	0.907595	1.49968	0.660693	1.48594
658	5.93	6.26	14.01	10.12	8.949	Pr_PRUVU_57358_1 918-2462(+)	Pr_PRUVU_57358_1 918-2462(+)		4	1.09648	0.861931	1.61436	0.679204	1.75388	1.49968	0.994726	1.65959	0.903649	2.72898	2.58226	0.161843	1.80302	1.43219	6.30957	1.33045	0.674129	1.61436	0.824138	2.58226	0.549541	0.227927	1.69044	0.149968	0.928966	1.41906	0.658286	1.65959	0.855067	2.53513	2.83139	0.175421	1.8197	1.55597	6.91831
659	5.93	6.16	28.02	18.68	14.79	Pr_PRUVU_40250_2 240-1013(-)	Pr_PRUVU_40250_2 240-1013(-)		5	0.60256	0.126757	1.25893	0.416869	0.758578	1.28233	0.260587	1.20226	1.0666	1.59956	1.21339	0.553208	1.20226	1.00925	1.49968	0.972747	0.962781	1.21339	0.801678	1.18032	0.505825	0.0512232	1.30617	0.313329	0.660693	1.1272	0.570164	1.28233	0.879023	1.45881	1.20226	0.569673	1.20226	1	1.49968
660	5.93	6.05	43.36	32.74	28.32	Pr_PRUVU_73033_1 203-544(+)	Pr_PRUVU_73033_1 203-544(+)		3	0.280543	0.100168	1.94089	0.0505825	0.544503	0.405509	0.19862	2.77971	0.11695	1.1272	0.131826	0.0619289	3.13329	0.0105682	0.413047	0.60256	0.699616	2.77971	0.214783	1.67494	0.265461	0.12382	2.83139	0.0554626	0.751623	0.37325	0.166975	2.10863	0.141906	0.787046	0.15417	0.0680632	2.70396	0.0155597	0.416869
661	5.92	6	33.85	30	30	Pr_PRUVU_80074_1 225-617(-)	Pr_PRUVU_80074_1 225-617(-)		3	0.717794	0.398097	1.38038	0.519996	0.990832	0.855067	0.593636	1.38038	0.619441	1.18032	0.855067	0.632349	1.38038	0.619441	1.18032	0.870964	0.594576	1.45881	0.597035	1.27057	0.794328	0.488198	1.38038	0.57544	1.09648	0.809096	0.5011	1.38038	0.586138	1.11686	0.831764	0.574931	1.38038	0.60256	1.14815
662	5.91	6.02	26.88	15.02	11.46	Pr_PRUVU_32159_1 296-1057(-)	Pr_PRUVU_32159_1 296-1057(-)		3	0.928966	0.798677	1.14815	0.809096	1.0666	1.0666	0.625593	1.13763	0.937562	1.21339	1.00925	0.906963	1.13763	0.887156	1.14815	1.00925	0.934893	1.13763	0.887156	1.14815	0.937562	0.802624	1.13763	0.824138	1.0666	1.08643	0.641291	1.13763	0.954993	1.23595	1.01859	0.75453	1.13763	0.895365	1.15878
663	5.89	6.16	26.52	15.65	13.74	Pr_PRUVU_90601_2 156-1097(+)	Pr_PRUVU_90601_2 156-1097(+)		4	1.07647	0.760596	1.24738	0.862979	1.34276	1.0666	0.798963	1.24738	0.855067	1.33045	1.08643	0.683129	1.24738	0.870964	1.35519	0.946237	0.806597	1.24738	0.758578	1.18032	1.05682	0.768187	1.24738	0.847227	1.31826	1.05682	0.747577	1.24738	0.847227	1.31826	1.1272	0.5677	1.24738	0.903649	1.40605
664	5.89	5.99	21.09	9.953	7.109	Pr_PRUVU_76990_1 3-1271(+)	Pr_PRUVU_76990_1 3-1271(+)		3	1.05682	0.579437	1.40605	0.751623	1.48594	1.03753	0.670169	1.18032	0.879023	1.22462	1.11686	0.458756	1.14815	0.972747	1.28233	0.963829	0.928514	1.20226	0.801678	1.15878	1.01859	0.802172	1.44544	0.704693	1.47231	0.990832	0.940047	1.23595	0.801678	1.22462	1.08643	0.579238	1.18032	0.92045	1.28233
665	5.88	6.13	18.08	10.76	8.238	Pr_PRUVU_52818_1 139-1452(-)	Pr_PRUVU_52818_1 139-1452(-)		4	1.14815	0.757417	2.37684	0.483059	2.72898	1.04713	0.903701	2.0893	0.501187	2.18776	1.23595	0.647914	2.0893	0.591562	2.58226	1.07647	0.863797	2.0893	0.515229	2.24905	1.07647	0.856341	3.25087	0.331131	3.49945	1.04713	0.897442	2.53513	0.413047	2.65461	1.1695	0.732661	2.10863	0.554626	2.44343
666	5.87	6.07	24.71	17.65	7.647	Pr_PRUVU_33370_1 152-1174(-)	Pr_PRUVU_33370_1 152-1174(-)		3	1.07647	0.554737	1.14815	0.937562	1.23595	0.990832	0.948282	1.15878	0.855067	1.14815	1.08643	0.49819	1.14815	0.946237	1.24738	1.03753	0.709021	1.14815	0.903649	1.19124	1.00925	0.772668	1.20226	0.83946	1.21339	0.946237	0.836082	1.14815	0.824138	1.08643	1.00925	0.870834	1.14815	0.879023	1.15878
667	5.87	6	20.03	7.285	4.801	Pr_PRUVU_36563_1 170-1984(+)	Pr_PRUVU_36563_1 170-1984(+)		3	0.92045	0.492255	1.14815	0.801678	1.05682	0.946237	0.625234	1.11686	0.847227	1.05682	1.08643	0.807701	1.21339	0.895365	1.31826	0.946237	0.729134	1.11686	0.847227	1.05682	0.855067	0.24815	1.13763	0.744732	0.972747	0.963829	0.774736	1.15878	0.831764	1.11686	1.01859	0.988429	1.14815	0.887156	1.15878
668	5.83	6.08	10.18	7.113	4.603	Pr_PRUVU_44928_1 393-2543(+)	Pr_PRUVU_44928_1 393-2543(+)		3	1.08643	0.411605	1.15878	0.937562	1.25893	1.05682	0.546652	1.15878	0.912011	1.22462	1	0.99821	1.24738	0.801678	1.24738	1.04713	0.526301	1.18032	0.887156	1.23595	1.04713	0.485979	1.15878	0.903649	1.21339	1	0.825441	1.1695	0.855067	1.1695	0.972747	0.957492	1.14815	0.847227	1.11686
669	5.83	5.95	11.4	10.65	7.29	Pr_PRUVU_27392_1 213-1820(-)	Pr_PRUVU_27392_1 213-1820(-)		3	1	0.959875	1.31826	0.758578	1.31826	0.912011	0.622339	1.19124	0.758578	1.08643	0.787046	0.211852	1.24738	0.625173	0.981748	0.903649	0.597425	1.33045	0.679204	1.20226	1.05682	0.692518	1.48594	0.711214	1.58489	0.946237	0.780242	1.25893	0.744732	1.19124	0.758578	0.161605	1.22462	0.619441	0.928966
670	5.82	6.05	23.03	12.58	11.09	Pr_PRUVU_6819_1 262-1671(-)	Pr_PRUVU_6819_1 262-1671(-)		5	0.824138	0.71436	2.0893	0.390841	1.72187	0.831764	0.73358	2.0893	0.398107	1.7378	0.824138	0.721845	2.0893	0.394457	1.72187	0.772681	0.642962	2.0893	0.369828	1.61436	0.855067	0.764492	2.0893	0.405509	1.78649	0.744732	0.601319	2.0893	0.356451	1.55597	0.870964	0.80021	2.0893	0.416869	1.8197
671	5.8	5.88	48.37	31.52	27.17	Pr_PRUVU_81105_1 286-840(-)	Pr_PRUVU_81105_1 286-840(-)		4	0.937562	0.770847	1.10662	0.847227	1.03753	1.03753	0.733041	1.10662	0.937562	1.14815	0.990832	0.99013	1.10662	0.895365	1.09648	0.963829	0.898377	1.10662	0.870964	1.0666	0.895365	0.581843	1.10662	0.809096	0.990832	1.03753	0.82227	1.10662	0.937562	1.14815	0.972747	0.933158	1.10662	0.879023	1.07647
672	5.78	6.11	11.68	6.211	3.354	Pr_PRUVU_56658_1 369-2786(-)	Pr_PRUVU_56658_1 369-2786(-)		3	0.963829	0.843025	1.21339	0.794328	1.1695	0.870964	0.305885	1.19124	0.731139	1.03753	0.937562	0.675691	1.23595	0.758578	1.15878	0.862979	0.247379	1.19124	0.717794	1.02802	0.954993	0.749313	1.23595	0.772681	1.18032	0.954993	0.774218	1.23595	0.772681	1.18032	0.928966	0.565992	1.28233	0.724436	1.19124
673	5.78	5.87	12.7	8.508	6.937	Pr_PRUVU_3188_1 297-2591(-)	Pr_PRUVU_3188_1 297-2591(-)		6	1.00925	0.907969	1.18032	0.855067	1.19124	1.04713	0.654983	1.18032	0.887156	1.23595	1.03753	0.70696	1.18032	0.879023	1.22462	0.963829	0.820187	1.28233	0.751623	1.23595	1.03753	0.748368	1.25893	0.824138	1.30617	1	0.922766	1.18032	0.847227	1.18032	1.09648	0.456875	1.18032	0.928966	1.2942
674	5.77	5.97	40.43	35.74	22.98	Pr_PRUVU_99355_1 297-1004(-)	Pr_PRUVU_99355_1 297-1004(-)		5	1.04713	0.493737	1.30617	0.801678	1.36773	1.1695	0.378782	1.39316	0.83946	1.6293	1.18032	0.42003	1.5417	0.765597	1.83654	1.28233	0.202129	1.28233	1	1.64437	1.1272	0.345255	1.28233	0.879023	1.44544	1.11686	0.435841	1.39316	0.801678	1.55597	1.04713	0.586559	1.44544	0.724436	1.51356
675	5.76	5.86	26.22	18.67	18.67	Pr_PRUVU_66101_1 135-812(+)	Pr_PRUVU_66101_1 135-812(+)		3	1	0.964659	1.14815	0.870964	1.14815	1.02802	0.993786	1.14815	0.895365	1.18032	0.879023	0.682981	1.1695	0.751623	1.02802	1.07647	0.86278	1.1695	0.92045	1.25893	0.937562	0.796443	1.14815	0.816582	1.07647	1	0.929002	1.14815	0.870964	1.14815	0.912011	0.849581	1.14815	0.794328	1.04713
676	5.74	5.87	14.68	10.48	8.176	Pr_PRUVU_77964_1 3761-5194(+)	Pr_PRUVU_77964_1 3761-5194(+)		4	1.08643	0.707603	1.18032	0.92045	1.28233	1.14815	0.475933	1.19124	0.963829	1.36773	1.03753	0.984519	1.24738	0.831764	1.2942	1.0666	0.797647	1.18032	0.903649	1.25893	1.1272	0.617804	1.18032	0.954993	1.33045	1.15878	0.537249	1.18032	0.981748	1.36773	1.08643	0.812811	1.23595	0.879023	1.34276
677	5.71	10.07	13.66	7.185	6.007	Pr_PRUVU_44518_1 325-2874(-)	Pr_PRUVU_44518_1 325-2874(-)		5	1.0666	0.883216	1.38038	0.772681	1.47231	0.990832	0.996431	1.38038	0.717794	1.36773	1.01859	0.948889	1.75388	0.580764	1.78649	1.13763	0.803456	1.39316	0.816582	1.58489	0.946237	0.877812	1.38038	0.685488	1.30617	1.09648	0.825695	1.38038	0.794328	1.51356	1.02802	0.983001	1.41906	0.724436	1.45881
678	5.71	8.08	13.65	8.768	4.772	Pr_PRUVU_7863_1 191-2896(+)	Pr_PRUVU_7863_1 191-2896(+)		6	1.00925	0.863636	1.11686	0.903649	1.1272	0.912011	0.422804	1.11686	0.816582	1.01859	0.946237	0.712485	1.13763	0.831764	1.07647	0.912011	0.518658	1.11686	0.816582	1.01859	1.00925	0.84168	1.11686	0.903649	1.1272	0.946237	0.678045	1.11686	0.847227	1.05682	0.972747	0.899316	1.11686	0.870964	1.08643
679	5.7	7.99	38.71	28.74	22.58	Pr_PRUVU_19492_1 58-1083(+)	Pr_PRUVU_19492_1 58-1083(+)		11	0.293765	0.0634911	2.07014	0.0258226	0.608135	0.731139	0.493853	1.23595	0.432514	0.903649	1.24738	0.460414	1.18032	1.05682	1.58489	1.1272	0.676681	1.14815	0.981748	1.35519	0.346737	0.0674998	1.6293	0.0231206	0.564937	0.77983	0.556907	1.21339	0.501187	0.946237	1.21339	0.517604	1.27057	0.954993	1.65959
680	5.7	5.88	18.33	8.842	7.074	Pr_PRUVU_63143_1 400-2268(-)	Pr_PRUVU_63143_1 400-2268(-)		4	1.01859	0.862197	1.27057	0.801678	1.2942	1.03753	0.833354	1.2942	0.801678	1.34276	1.02802	0.866447	1.41906	0.724436	1.45881	1.00925	0.881005	1.24738	0.809096	1.25893	1.05682	0.731852	1.27057	0.831764	1.34276	1.05682	0.735517	1.24738	0.847227	1.31826	1.1695	0.476836	1.24738	0.937562	1.45881
681	5.7	5.81	35.37	22.76	19.51	Pr_PRUVU_87323_1 218-958(-)	Pr_PRUVU_87323_1 218-958(-)		5	1	0.964674	1.10662	0.903649	1.10662	1.0666	0.643533	1.10662	0.963829	1.18032	1.11686	0.66326	1.11686	1	1.24738	1.02802	0.752382	1.10662	0.928966	1.13763	1.00925	0.915229	1.10662	0.912011	1.11686	1.05682	0.879127	1.10662	0.954993	1.1695	1.10662	0.701751	1.10662	1	1.22462
682	5.7	5.8	18.16	12.01	10.61	Pr_PRUVU_39782_2 88-1164(+)	Pr_PRUVU_39782_2 88-1164(+)		3	0.981748	0.948081	1.38038	0.711214	1.35519	1.49968	0.446203	1.38038	1.08643	2.07014	1.05682	0.770374	1.83654	0.57544	1.94089	0.946237	0.908008	1.38038	0.685488	1.30617	1.04713	0.814986	1.6293	0.642688	1.70608	1.30617	0.520899	1.49968	0.870964	1.95884	0.946237	0.937455	1.38038	0.685488	1.30617
683	5.7	5.79	23.73	13.61	11.08	Pr_PRUVU_536_1 137-1087(+)	Pr_PRUVU_536_1 137-1087(+)		3	0.972747	0.959553	1.13763	0.855067	1.10662	0.954993	0.817825	1.13763	0.83946	1.08643	1	0.844274	1.13763	0.879023	1.13763	1.07647	0.588687	1.13763	0.946237	1.22462	1.01859	0.731319	1.13763	0.895365	1.15878	0.981748	0.986601	1.13763	0.862979	1.11686	1.02802	0.737717	1.13763	0.903649	1.1695
684	5.7	5.75	10.23	5.191	5.191	Pr_PRUVU_14411_2 668-2635(-)	Pr_PRUVU_14411_2 668-2635(-)		3	0.398107	0.288107	1.95884	0.199526	0.77983	0.895365	0.734601	1.97697	0.448745	1.77011	1.5417	0.645177	1.97697	0.77983	3.01995	0.214783	0.0922348	2.33346	0.0870964	0.501187	0.20893	0.181503	2.05116	0.092045	0.428549	1.00925	0.753654	1.99526	0.505825	1.97697	1.65959	0.4418	1.97697	0.83946	3.25087
685	5.69	5.8	32.84	29.1	29.1	Pr_PRUVU_34236_1 252-656(-)	Pr_PRUVU_34236_1 252-656(-)		4	0.816582	0.485037	1.69044	0.483059	1.38038	0.816582	0.479271	1.43219	0.564937	1.1695	0.751623	0.346762	1.38038	0.544503	1.03753	1.14815	0.589709	1.38038	0.831764	1.58489	0.895365	0.715788	1.40605	0.636796	1.25893	0.824138	0.506035	1.38038	0.597035	1.13763	0.724436	0.304786	1.38038	0.524807	1
686	5.68	5.83	38.55	33.13	20.48	Pr_PRUVU_111152_1 196-696(+)	Pr_PRUVU_111152_1 196-696(+)		3	0.954993	0.747808	1.35519	0.704693	1.2942	1.00925	0.920399	1.44544	0.698232	1.45881	0.92045	0.55665	1.24738	0.737904	1.14815	1.00925	0.880853	1.24738	0.809096	1.25893	0.990832	0.988195	1.24738	0.794328	1.23595	1.04713	0.711659	1.47231	0.711214	1.5417	1.05682	0.753113	1.39316	0.758578	1.47231
687	5.68	5.75	30.56	24.31	24.31	Pr_PRUVU_35088_2 1334-1768(+)	Pr_PRUVU_35088_2 1334-1768(+)		3	0.954993	0.7986	1.38038	0.691831	1.31826	1.02802	0.865771	1.38038	0.744732	1.41906	0.990832	0.896919	1.38038	0.717794	1.36773	1.03753	0.923787	1.38038	0.751623	1.43219	0.963829	0.76752	1.38038	0.698232	1.33045	1.01859	0.847656	1.38038	0.737904	1.40605	0.990832	0.984789	1.38038	0.717794	1.36773
688	5.67	5.99	17.21	10.45	10.45	Pr_PRUVU_58949_1 345-1811(+)	Pr_PRUVU_58949_1 345-1811(+)		6	0.954993	0.794039	1.18032	0.809096	1.1272	1.0666	0.630667	1.18032	0.903649	1.25893	1.05682	0.673408	1.18032	0.895365	1.24738	1.01859	0.862312	1.18032	0.862979	1.20226	1	0.96469	1.19124	0.83946	1.19124	0.990832	0.971523	1.18032	0.83946	1.1695	1	0.944177	1.22462	0.816582	1.22462
689	5.67	5.96	14.95	8.544	6.602	Pr_PRUVU_52039_1 113-1660(-)	Pr_PRUVU_52039_1 113-1660(-)		3	1	0.972878	1.44544	0.691831	1.44544	0.895365	0.577998	1.35519	0.660693	1.21339	1	0.969835	1.28233	0.77983	1.28233	0.972747	0.910177	1.34276	0.724436	1.30617	1.07647	0.654608	1.55597	0.691831	1.67494	0.954993	0.838445	1.24738	0.765597	1.19124	0.981748	0.972139	1.24738	0.787046	1.22462
690	5.67	5.79	22.25	16.76	12.14	Pr_PRUVU_45254_1 251-1291(-)	Pr_PRUVU_45254_1 251-1291(-)		3	0.672977	0.500594	1.34276	0.349945	0.903649	0.666807	0.515266	1.2942	0.296483	0.862979	0.630957	0.400477	1.43219	0.251189	0.903649	0.630957	0.390832	1.35519	0.328095	0.855067	0.613762	0.366126	1.43219	0.251189	0.879023	0.654636	0.472779	1.31826	0.366438	0.862979	0.744732	0.571286	1.40605	0.401791	1.04713
691	5.66	5.92	57.96	49.04	42.68	Pr_PRUVU_70105_1 317-790(+)	Pr_PRUVU_70105_1 317-790(+)		9	0.510505	0.184378	1.58489	0.244343	0.809096	0.619441	0.27412	1.38038	0.301995	0.855067	0.420727	0.0651788	1.6293	0.083946	0.685488	0.83946	0.858924	1.33045	0.483059	1.11686	0.672977	0.294658	1.24738	0.409261	0.83946	0.60256	0.175117	1.31826	0.334195	0.794328	0.432514	0.082936	1.83654	0.0625173	0.794328
692	5.63	5.87	24.33	15.43	8.605	Pr_PRUVU_28869_1 257-1270(-)	Pr_PRUVU_28869_1 257-1270(-)		3	0.887156	0.381618	1.10662	0.801678	0.981748	0.972747	0.884113	1.10662	0.879023	1.07647	0.92045	0.692241	1.15878	0.794328	1.0666	0.963829	0.789297	1.10662	0.870964	1.0666	0.895365	0.423589	1.13763	0.787046	1.01859	0.954993	0.759579	1.10662	0.862979	1.05682	0.903649	0.579798	1.1695	0.772681	1.05682
693	5.63	5.78	11.74	5.972	4.15	Pr_PRUVU_112482_1 299-3265(-)	Pr_PRUVU_112482_1 299-3265(-)		3	0.972747	0.736247	1.15878	0.83946	1.1272	1.02802	0.460275	1.18032	0.870964	1.21339	0.990832	0.755299	1.1695	0.847227	1.15878	0.954993	0.823498	1.11686	0.855067	1.0666	1	0.568199	1.19124	0.83946	1.19124	1.0666	0.390103	1.14815	0.928966	1.22462	1.01859	0.461958	1.1695	0.870964	1.19124
694	5.63	5.73	18.1	12.67	7.24	Pr_PRUVU_16174_1 151-1476(+)	Pr_PRUVU_16174_1 151-1476(+)		3	0.847227	0.590305	1.27057	0.619441	1.07647	0.963829	0.970873	1.44544	0.654636	1.39316	0.946237	0.795783	1.48594	0.630957	1.40605	0.972747	0.929191	1.44544	0.672977	1.40605	0.912011	0.856669	1.25893	0.704693	1.14815	1.04713	0.504105	1.34276	0.77983	1.44544	1.03753	0.468003	1.45881	0.711214	1.55597
695	5.63	5.71	34.32	18.93	18.93	Pr_PRUVU_92776_2 119-628(+)	Pr_PRUVU_92776_2 119-628(+)		3	0.717794	0.477581	1.19124	0.57544	0.855067	0.751623	0.561385	1.24738	0.564937	0.937562	0.483059	0.222213	1.35519	0.30761	0.654636	0.963829	0.882999	1.20226	0.794328	1.15878	0.654636	0.443783	1.22462	0.505825	0.801678	0.724436	0.556304	1.19124	0.586138	0.862979	0.469894	0.238943	1.36773	0.325087	0.642688
696	5.62	5.79	30.46	25.89	16.24	Pr_PRUVU_50928_1 3-596(-)	Pr_PRUVU_50928_1 3-596(-)		3	0.197697	0.00867671	2.10863	0.0138038	0.416869	0.847227	0.494362	1.20226	0.679204	1.01859	1.00925	0.897961	1.11686	0.903649	1.1272	1	0.975698	1.15878	0.862979	1.1695	0.218776	0.0110757	1.97697	0.0167494	0.432514	0.816582	0.417873	1.11686	0.704693	0.912011	1.02802	0.881553	1.10662	0.928966	1.14815
697	5.61	5.67	17.19	9.635	9.635	Pr_PRUVU_64366_1 320-1474(-)	Pr_PRUVU_64366_1 320-1474(-)		3	1.03753	0.762504	1.1695	0.887156	1.21339	1.03753	0.651599	1.23595	0.83946	1.28233	1.02802	0.662606	1.21339	0.847227	1.24738	0.972747	0.493193	1.24738	0.77983	1.21339	1.00925	0.646156	1.24738	0.809096	1.25893	0.981748	0.556152	1.19124	0.824138	1.1695	1	0.571289	1.28233	0.77983	1.28233
698	5.6	6.34	22.65	16.24	11.54	Pr_PRUVU_91403_1 157-861(+)	Pr_PRUVU_91403_1 157-861(+)		3	0.963829	0.700049	1.08643	0.887156	1.04713	0.954993	0.424577	1.08643	0.879023	1.03753	0.963829	0.937822	1.08643	0.887156	1.04713	0.981748	0.653511	1.08643	0.903649	1.0666	0.946237	0.856708	1.08643	0.870964	1.02802	0.963829	0.806867	1.08643	0.887156	1.04713	0.990832	0.965278	1.09648	0.903649	1.08643
699	5.59	5.66	22.61	18.59	16.58	Pr_PRUVU_14468_1 107-706(+)	Pr_PRUVU_14468_1 107-706(+)		3	0.92045	0.744146	1.24738	0.737904	1.14815	0.862979	0.544151	1.24738	0.691831	1.07647	0.77983	0.347433	1.23595	0.625173	0.963829	0.963829	0.979479	1.24738	0.772681	1.20226	0.903649	0.741257	1.24738	0.724436	1.1272	0.903649	0.670411	1.24738	0.724436	1.1272	0.809096	0.423969	1.24738	0.648634	1.00925
700	5.58	5.71	12.58	5.969	3.306	Pr_PRUVU_69490_1 253-3522(-)	Pr_PRUVU_69490_1 253-3522(-)		3	1.13763	0.378778	1.23595	0.92045	1.40605	1.07647	0.631555	1.18032	0.912011	1.27057	1	0.780758	1.40605	0.711214	1.40605	1	0.855292	1.27057	0.787046	1.27057	1.10662	0.428439	1.31826	0.83946	1.45881	1.11686	0.473039	1.28233	0.870964	1.43219	1.05682	0.617214	1.22462	0.862979	1.2942
701	5.56	5.65	10.22	6.876	5.697	Pr_PRUVU_72424_2 475-2004(-)	Pr_PRUVU_72424_2 475-2004(-)		3	1.08643	0.615411	1.18032	0.92045	1.28233	0.990832	0.927225	1.18032	0.83946	1.1695	0.990832	0.896011	1.27057	0.77983	1.25893	1.01859	0.902284	1.20226	0.847227	1.22462	1.01859	0.862692	1.18032	0.862979	1.20226	1	0.896098	1.18032	0.847227	1.18032	0.92045	0.839717	1.30617	0.704693	1.20226
702	5.55	7.97	30.56	27.78	23.89	Pr_PRUVU_44074_1 178-720(-)	Pr_PRUVU_44074_1 178-720(-)		5	0.990832	0.984582	1.70608	0.580764	1.69044	1.09648	0.640218	1.43219	0.765597	1.57036	1.35519	0.204947	1.44544	0.937562	1.95884	0.981748	0.985518	1.38038	0.711214	1.35519	0.895365	0.681898	1.90546	0.469894	1.70608	0.990832	0.998675	1.36773	0.724436	1.35519	1.30617	0.250108	1.38038	0.946237	1.80302
703	5.55	5.71	11.87	10.55	8.707	Pr_PRUVU_72603_1 245-1384(-)	Pr_PRUVU_72603_1 245-1384(-)		3	1.04713	0.675985	1.18032	0.887156	1.23595	1.03753	0.75623	1.19124	0.870964	1.23595	0.990832	0.992687	1.18032	0.83946	1.1695	0.912011	0.572226	1.18032	0.772681	1.07647	0.981748	0.931184	1.21339	0.809096	1.19124	1	0.954746	1.18032	0.847227	1.18032	0.928966	0.668567	1.18032	0.787046	1.09648
704	5.55	5.7	39.04	28.69	23.9	Pr_PRUVU_77539_1 2-757(+)	Pr_PRUVU_77539_1 2-757(+)		5	0.642688	0.205036	1.95884	0.301995	1.25893	0.981748	0.447004	2.35505	0.496592	2.31206	0.519996	0.243737	2.05116	0.138038	1.0666	1.7378	0.61868	2.14783	0.809096	4.52898	0.765597	0.342763	1.99526	0.390841	1.52757	1.01859	0.56137	1.97697	0.515229	2.35505	0.515229	0.315394	2.0893	0.161436	1.07647
705	5.53	5.63	19.84	10.7	8.171	Pr_PRUVU_34124_1 129-1673(+)	Pr_PRUVU_34124_1 129-1673(+)		3	1.01859	0.993963	1.45881	0.698232	1.58489	0.711214	0.0412228	1.35519	0.248886	0.963829	0.855067	0.776593	1.52757	0.457088	1.30617	0.903649	0.620703	1.33045	0.625173	1.20226	0.879023	0.710064	1.49968	0.549541	1.31826	0.824138	0.544241	1.41906	0.510505	1.1695	0.847227	0.684956	1.44544	0.469894	1.22462
706	5.5	5.61	14.59	12.47	7.4	Pr_PRUVU_81032_2 363-1784(-)	Pr_PRUVU_81032_2 363-1784(-)		3	1.00925	0.885186	1.20226	0.83946	1.21339	1.01859	0.906439	1.22462	0.831764	1.24738	1.03753	0.662543	1.21339	0.855067	1.25893	1.03753	0.940535	1.19124	0.870964	1.23595	0.946237	0.610832	1.21339	0.77983	1.14815	1.08643	0.570755	1.22462	0.887156	1.33045	1.02802	0.734953	1.22462	0.83946	1.25893
707	5.5	5.6	25.26	13.15	11.42	Pr_PRUVU_38807_1 79-948(+)	Pr_PRUVU_38807_1 79-948(+)		3	0.963829	0.893449	1.64437	0.586138	1.58489	0.963829	0.896077	1.48594	0.648634	1.43219	1.01859	0.862013	1.77011	0.57544	1.80302	0.954993	0.859052	1.45881	0.654636	1.39316	1.02802	0.834405	1.77011	0.580764	1.8197	0.928966	0.763953	1.75388	0.529663	1.6293	1.02802	0.816158	1.44544	0.711214	1.48594
708	5.48	5.62	21.38	14.26	11.32	Pr_PRUVU_62533_1 334-1767(-)	Pr_PRUVU_62533_1 334-1767(-)		4	1	0.878017	1.09648	0.912011	1.09648	0.990832	0.896993	1.1272	0.879023	1.11686	0.981748	0.895435	1.15878	0.847227	1.13763	0.972747	0.92108	1.09648	0.887156	1.0666	1.00925	0.754184	1.11686	0.903649	1.1272	1.01859	0.747786	1.11686	0.912011	1.13763	1.01859	0.845568	1.11686	0.912011	1.13763
709	5.47	5.55	20.85	14.45	14.45	Pr_PRUVU_92166_1 263-1531(+)	Pr_PRUVU_92166_1 263-1531(+)		3	1.03753	0.909991	1.19124	0.870964	1.23595	0.990832	0.999693	1.18032	0.83946	1.1695	0.937562	0.728216	1.18032	0.794328	1.10662	1.01859	0.716685	1.20226	0.847227	1.22462	1	0.920946	1.18032	0.847227	1.18032	0.928966	0.882719	1.18032	0.787046	1.09648	0.972747	0.823443	1.18032	0.824138	1.14815
710	5.46	8.13	23.34	13.28	8.159	Pr_PRUVU_87492_1 267-1850(+)	Pr_PRUVU_87492_1 267-1850(+)		4	0.862979	0.293794	1.23595	0.691831	1.0666	0.83946	0.366154	1.20226	0.698232	1.00925	0.879023	0.567989	1.19124	0.737904	1.04713	0.809096	0.301913	1.28233	0.630957	1.03753	0.912011	0.51566	1.22462	0.744732	1.11686	0.862979	0.457483	1.21339	0.711214	1.04713	0.855067	0.38962	1.13763	0.751623	0.972747
711	5.46	5.64	17.51	11.16	5.908	Pr_PRUVU_55923_1 228-1601(+)	Pr_PRUVU_55923_1 228-1601(+)		3	1.92309	0.28105	1.7378	1.10662	5.59758	1.64437	0.188459	1.39316	1.18032	7.24436	0.912011	0.414242	1.72187	0.387258	1.57036	1.33045	0.526627	1.61436	0.824138	2.31206	1.44544	0.488661	1.49968	0.963829	4.69894	1.30617	0.473868	1.45881	0.895365	2.75423	1.01859	0.455265	1.8197	0.559758	1.78649
712	5.46	5.57	36.52	20.22	20.22	Pr_PRUVU_59522_1 202-738(+)	Pr_PRUVU_59522_1 202-738(+)		3	0.903649	0.650027	1.22462	0.737904	1.10662	0.954993	0.768342	1.14815	0.831764	1.09648	0.92045	0.563852	1.14815	0.801678	1.05682	0.963829	0.893988	1.14815	0.83946	1.10662	0.912011	0.531539	1.22462	0.744732	1.11686	0.981748	0.958151	1.14815	0.855067	1.1272	0.954993	0.730078	1.14815	0.831764	1.09648
713	5.45	13.28	35.36	26.24	20.53	Pr_PRUVU_7714_1 411-1991(-)	Pr_PRUVU_7714_1 411-1991(-)		10	1.01859	0.941362	1.09648	0.928966	1.11686	1.02802	0.869355	1.10662	0.928966	1.13763	1.00925	0.871079	1.1272	0.895365	1.13763	0.981748	0.975228	1.09648	0.895365	1.07647	1.02802	0.866127	1.09648	0.937562	1.1272	1	0.982287	1.10662	0.903649	1.10662	1.02802	0.8532	1.09648	0.937562	1.1272
714	5.45	5.53	25.63	14.48	13.09	Pr_PRUVU_49436_1 135-1214(+)	Pr_PRUVU_49436_1 135-1214(+)		3	1.03753	0.841345	1.72187	0.60256	1.78649	1.01859	0.901713	1.45881	0.698232	1.48594	0.903649	0.707038	1.75388	0.515229	1.58489	1.10662	0.658984	1.51356	0.731139	1.67494	1.02802	0.858042	1.38038	0.744732	1.41906	1.00925	0.928714	1.38038	0.731139	1.39316	0.954993	0.88399	1.40605	0.679204	1.34276
715	5.42	5.87	29.45	22.8	13.3	Pr_PRUVU_98675_1 277-1542(+)	Pr_PRUVU_98675_1 277-1542(+)		6	1.07647	0.6035	1.15878	0.928966	1.24738	1.03753	0.812292	1.19124	0.870964	1.23595	0.963829	0.971864	1.18032	0.816582	1.13763	0.946237	0.511407	1.14815	0.824138	1.08643	1.00925	0.876708	1.30617	0.772681	1.31826	1	0.938261	1.19124	0.83946	1.19124	1	0.76561	1.19124	0.83946	1.19124
716	5.42	5.5	41.58	30.69	30.69	Pr_PRUVU_61822_1 113-418(-)	Pr_PRUVU_61822_1 113-418(-)		4	1.27057	0.0122645	1.38038	0.92045	1.75388	1.31826	0.0121751	1.38038	0.954993	1.8197	1.5417	0.0118482	1.38038	1.11686	2.12814	1.27057	0.0122909	1.38038	0.92045	1.75388	1.23595	0.0123435	1.38038	0.895365	1.70608	1.36773	0.0121233	1.38038	0.990832	1.88799	1.45881	0.011932	1.38038	1.05682	2.01372
717	5.41	5.73	19.79	11.37	7.789	Pr_PRUVU_57766_1 80-1507(+)	Pr_PRUVU_57766_1 80-1507(+)		6	1	0.962618	1.31826	0.758578	1.30617	0.847227	0.607232	1.1695	0.679204	0.990832	0.630957	0.214162	1.28233	0.353183	0.809096	0.879023	0.639985	1.19124	0.698232	1.04713	0.946237	0.765233	1.13763	0.816582	1.07647	0.809096	0.589669	1.15878	0.642688	0.937562	0.731139	0.434934	1.27057	0.47863	0.928966
718	5.41	5.48	33.08	29.32	22.56	Pr_PRUVU_68550_1 2-403(+)	Pr_PRUVU_68550_1 2-403(+)		3	0.870964	0.296587	1.40605	0.60256	1.22462	0.772681	0.0922183	1.39316	0.549541	1.07647	0.772681	0.0739622	1.48594	0.49204	1.14815	0.887156	0.358256	1.45881	0.597035	1.2942	0.772681	0.0965549	1.39316	0.549541	1.07647	0.862979	0.269286	1.45881	0.580764	1.25893	0.77983	0.105772	1.39316	0.554626	1.08643
719	5.4	5.61	45.33	34.67	30	Pr_PRUVU_25211_1 99-548(+)	Pr_PRUVU_25211_1 99-548(+)		4	0.47863	0.189539	1.27057	0.369828	0.608135	0.570164	0.283136	1.22462	0.452898	0.698232	0.436516	0.196883	1.51356	0.251189	0.660693	0.794328	0.66063	1.64437	0.474242	1.30617	0.465586	0.172085	1.28233	0.340408	0.597035	0.505825	0.196348	1.25893	0.380189	0.636796	0.405509	0.140281	1.43219	0.248886	0.580764
720	5.4	5.5	12.81	7.323	7.323	Pr_PRUVU_19540_1 264-1577(+)	Pr_PRUVU_19540_1 264-1577(+)		3	0.928966	0.481719	1.11686	0.831764	1.03753	0.937562	0.542038	1.1272	0.83946	1.05682	0.963829	0.880176	1.11686	0.862979	1.07647	0.946237	0.742173	1.14815	0.824138	1.08643	0.928966	0.634687	1.13763	0.816582	1.05682	0.928966	0.425741	1.11686	0.831764	1.03753	1.00925	0.767868	1.1272	0.895365	1.13763
721	5.39	6.23	22.66	16.01	8.732	Pr_PRUVU_98676_1 92-1537(+)	Pr_PRUVU_98676_1 92-1537(+)		4	1.05682	0.476412	1.18032	0.895365	1.24738	1	0.782556	1.24738	0.801678	1.24738	1.10662	0.547846	1.24738	0.887156	1.38038	1.03753	0.716546	1.23595	0.83946	1.28233	1.1272	0.237813	1.25893	0.895365	1.41906	1.09648	0.270199	1.19124	0.92045	1.30617	1.0666	0.568608	1.18032	0.903649	1.25893
722	5.39	5.67	25.35	24.65	19.72	Pr_PRUVU_41109_1 1-426(-)	Pr_PRUVU_41109_1 1-426(-)		3	1.20226	0.409283	1.23595	0.972747	1.49968	1.31826	0.256601	1.36773	0.963829	1.80302	1.21339	0.350691	1.44544	0.83946	1.75388	0.895365	0.687487	1.24738	0.717794	1.11686	1.35519	0.273011	1.24738	1.08643	1.69044	1.31826	0.26272	1.27057	1.03753	1.67494	1.30617	0.260356	1.35519	0.963829	1.77011
723	5.38	5.81	25.87	10.31	5.245	Pr_PRUVU_9754_2 2-1720(+)	Pr_PRUVU_9754_2 2-1720(+)		4	1.19124	0.246701	1.33045	0.895365	2.05116	0.92045	0.860251	1.47231	0.570164	1.35519	0.937562	0.539745	1.45881	0.57544	1.36773	0.717794	0.0715565	1.33045	0.222844	0.954993	1.1272	0.493026	1.44544	0.77983	1.87068	0.990832	0.866207	1.41906	0.724436	1.40605	1.05682	0.950696	1.33045	0.794328	1.61436
724	5.38	5.45	24.21	12.68	12.68	Pr_PRUVU_65997_1 349-1392(+)	Pr_PRUVU_65997_1 349-1392(+)		4	0.946237	0.842667	1.38038	0.685488	1.30617	0.928966	0.796023	1.38038	0.672977	1.28233	0.963829	0.90374	1.38038	0.698232	1.33045	0.92045	0.773025	1.44544	0.636796	1.33045	1.02802	0.874533	1.38038	0.744732	1.41906	0.92045	0.779025	1.38038	0.666807	1.27057	0.981748	0.966967	1.38038	0.711214	1.35519
725	5.36	5.44	33.59	23.44	17.97	Pr_PRUVU_4839_1 274-660(-)	Pr_PRUVU_4839_1 274-660(-)		3	0.564937	0.149928	1.67494	0.224905	0.946237	0.711214	0.328256	1.5417	0.387258	1.09648	0.608135	0.20461	1.45881	0.299226	0.887156	1.08643	0.922312	1.55597	0.698232	1.77011	0.580764	0.164327	1.55597	0.260615	0.903649	0.765597	0.350183	1.43219	0.461318	1.09648	0.432514	0.0931555	1.69044	0.0731139	0.731139
726	5.35	6.2	18.91	18.91	15.42	Pr_PRUVU_44392_1 3-605(+)	Pr_PRUVU_44392_1 3-605(+)		5	1.25893	0.512808	1.35519	0.928966	2.01372	1.27057	0.616373	1.22462	1.03753	1.78649	1.7378	0.267814	1.30617	1.33045	2.77971	1.18032	0.890481	1.52757	0.772681	2.03236	1.34276	0.52768	1.47231	0.912011	2.42103	1.18032	0.652483	1.33045	0.887156	1.80302	1.69044	0.29784	1.2942	1.30617	2.70396
727	5.35	5.48	38.1	25.11	22.94	Pr_PRUVU_69740_2 3224-3919(+)	Pr_PRUVU_69740_2 3224-3919(+)		4	0.591562	0.256019	1.2942	0.343558	0.765597	0.457088	0.147789	2.1677	0.108643	0.990832	0.369828	0.131955	2.48886	0.042462	0.92045	0.83946	0.667569	1.24738	0.666807	1.04713	0.666807	0.456293	1.67494	0.337287	1.11686	0.660693	0.411847	1.5417	0.369828	1.01859	0.457088	0.220925	2.67917	0.0990832	1.22462
728	5.35	5.47	15.19	11.05	7.735	Pr_PRUVU_16501_2 608-1696(+)	Pr_PRUVU_16501_2 608-1696(+)		3	0.981748	0.919131	1.24738	0.787046	1.22462	0.903649	0.549995	1.13763	0.794328	1.02802	1.04713	0.826703	1.27057	0.824138	1.34276	0.946237	0.930934	1.15878	0.816582	1.09648	0.903649	0.700798	1.22462	0.731139	1.10662	0.870964	0.420249	1.13763	0.765597	0.990832	0.912011	0.265448	1.20226	0.758578	1.09648
729	5.34	5.45	26.38	20.86	17.18	Pr_PRUVU_5557_2 3442-4422(-)	Pr_PRUVU_5557_2 3442-4422(-)		4	1.07647	0.688238	1.13763	0.946237	1.22462	1.03753	0.911779	1.13763	0.912011	1.18032	1	0.970483	1.13763	0.879023	1.13763	1.03753	0.90278	1.13763	0.912011	1.18032	1.0666	0.849664	1.13763	0.937562	1.21339	1.02802	0.91064	1.13763	0.903649	1.1695	0.946237	0.720274	1.13763	0.831764	1.07647
730	5.33	5.46	24.04	20.19	20.19	Pr_PRUVU_17526_1 1-627(+)	Pr_PRUVU_17526_1 1-627(+)		5	1.08643	0.471482	1.1695	0.928966	1.30617	1.22462	0.360899	1.13763	1.07647	1.43219	1.1272	0.370043	1.1272	1	1.30617	1.05682	0.541708	1.18032	0.895365	1.27057	1.05682	0.471929	1.1695	0.903649	1.25893	1.13763	0.371511	1.14815	0.990832	1.34276	1.05682	0.4216	1.1695	0.903649	1.25893
731	5.29	5.44	43.75	31.94	25	Pr_PRUVU_106665_1 273-707(-)	Pr_PRUVU_106665_1 273-707(-)		3	0.591562	0.415096	2.10863	0.283139	1.24738	0.554626	0.379277	2.10863	0.265461	1.1695	0.505825	0.335222	2.0893	0.239883	1.05682	0.487529	0.321251	2.10863	0.233346	1.02802	0.380189	0.246999	2.0893	0.180302	0.794328	0.405509	0.263347	2.10863	0.194089	0.855067	0.457088	0.299841	2.10863	0.218776	0.963829
732	5.29	5.39	15.57	5.584	5.584	Pr_PRUVU_52903_1 108-1883(+)	Pr_PRUVU_52903_1 108-1883(+)		3	1.0666	0.616084	1.38038	0.772681	1.47231	1.11686	0.477592	1.38038	0.809096	1.5417	1	0.910782	1.41906	0.704693	1.41906	1.04713	0.715826	1.38038	0.758578	1.44544	1.07647	0.587871	1.59956	0.672977	1.72187	1.05682	0.667201	1.44544	0.731139	1.52757	1.07647	0.60785	1.77011	0.608135	1.90546
733	5.29	5.37	15.57	12.03	12.03	Pr_PRUVU_98166_1 447-1721(-)	Pr_PRUVU_98166_1 447-1721(-)		4	0.928966	0.597347	1.24738	0.744732	1.15878	0.972747	0.83216	1.24738	0.77983	1.21339	0.912011	0.508502	1.24738	0.731139	1.13763	1	0.956227	1.24738	0.801678	1.24738	0.92045	0.535446	1.24738	0.737904	1.14815	0.912011	0.458522	1.2942	0.704693	1.18032	0.963829	0.799161	1.24738	0.772681	1.20226
734	5.28	5.44	14.74	7.862	6.143	Pr_PRUVU_41589_1 293-1516(+)	Pr_PRUVU_41589_1 293-1516(+)		3	0.895365	0.540112	1.18032	0.758578	1.05682	0.990832	0.866186	1.20226	0.824138	1.19124	1.02802	0.767602	1.18032	0.870964	1.21339	0.963829	0.838822	1.18032	0.816582	1.13763	0.879023	0.581329	1.28233	0.685488	1.1272	0.972747	0.984411	1.18032	0.824138	1.14815	1.01859	0.850167	1.27057	0.801678	1.2942
735	5.26	5.47	18.91	8.553	3.783	Pr_PRUVU_63718_1 277-2103(-)	Pr_PRUVU_63718_1 277-2103(-)		2	1.07647	0.169622	1.15878	0.928966	1.24738	1.00925	0.686115	1.21339	0.831764	1.22462	0.981748	0.918163	1.20226	0.816582	1.18032	0.972747	0.9368	1.13763	0.855067	1.10662	1.03753	0.35529	1.14815	0.903649	1.19124	0.972747	0.968212	1.1695	0.831764	1.13763	1.01859	0.573693	1.19124	0.855067	1.21339
736	5.26	5.36	13.16	3.291	3.291	Pr_PRUVU_85344_1 112-2484(+)	Pr_PRUVU_85344_1 112-2484(+)		3	1.14815	0.547545	1.18032	0.972747	1.35519	1.04713	0.894541	1.23595	0.847227	1.2942	1.01859	0.95537	1.19124	0.855067	1.21339	1.02802	0.918211	1.18032	0.870964	1.21339	1.1695	0.495156	1.18032	0.990832	1.38038	1.08643	0.684562	1.18032	0.92045	1.28233	1.07647	0.674633	1.18032	0.912011	1.27057
737	5.25	5.35	17.27	13.92	11.86	Pr_PRUVU_108863_1 135-1301(+)	Pr_PRUVU_108863_1 135-1301(+)		3	1.00925	0.807969	1.10662	0.912011	1.11686	1.03753	0.742307	1.10662	0.937562	1.14815	1.00925	0.846779	1.10662	0.912011	1.11686	0.990832	0.948414	1.10662	0.895365	1.09648	1	0.871876	1.10662	0.903649	1.10662	1.02802	0.797848	1.10662	0.928966	1.13763	0.963829	0.950514	1.10662	0.870964	1.0666
738	5.24	8.05	27.63	20.62	15.18	Pr_PRUVU_105623_1 3-776(+)	Pr_PRUVU_105623_1 3-776(+)		6	1.08643	0.60401	1.24738	0.870964	1.35519	1.08643	0.620421	1.24738	0.870964	1.35519	1.08643	0.601635	1.24738	0.870964	1.35519	1.03753	0.907493	1.24738	0.831764	1.2942	1.10662	0.53908	1.24738	0.887156	1.38038	1.05682	0.670235	1.24738	0.847227	1.31826	1.14815	0.43445	1.24738	0.92045	1.43219
739	5.24	5.32	13.31	10.07	10.07	Pr_PRUVU_99095_1 330-1166(-)	Pr_PRUVU_99095_1 330-1166(-)		3	0.954993	0.82227	1.38038	0.691831	1.31826	0.972747	0.934155	1.38038	0.704693	1.34276	1.03753	0.833015	1.47231	0.704693	1.52757	0.981748	0.958602	1.38038	0.711214	1.35519	1.01859	0.886485	1.38038	0.737904	1.40605	1.00925	0.922701	1.38038	0.731139	1.39316	1.03753	0.834494	1.59956	0.648634	1.65959
740	5.23	5.38	15.77	8.833	5.205	Pr_PRUVU_52456_1 367-2271(-)	Pr_PRUVU_52456_1 367-2271(-)		3	0.990832	0.948482	1.18032	0.83946	1.1695	0.990832	0.954208	1.18032	0.83946	1.1695	1.1272	0.533243	1.18032	0.954993	1.33045	0.937562	0.83111	1.18032	0.794328	1.10662	1.10662	0.524115	1.18032	0.937562	1.30617	1.1695	0.408813	1.18032	0.990832	1.38038	1.01859	0.732676	1.24738	0.816582	1.27057
741	5.23	5.37	25.27	16.48	13.19	Pr_PRUVU_38241_1 341-1435(-)	Pr_PRUVU_38241_1 341-1435(-)		4	0.613762	0.262353	1.41906	0.30479	0.870964	0.77983	0.52101	1.25893	0.554626	0.981748	0.316228	0.0632608	2.18776	0.011695	0.691831	0.990832	0.958704	1.31826	0.751623	1.30617	0.691831	0.336828	1.31826	0.49204	0.912011	0.597035	0.205791	1.5417	0.18197	0.92045	0.461318	0.124981	1.69044	0.0758578	0.77983
742	5.22	9.9	10.82	5.811	4.439	Pr_PRUVU_48121_1 141-3857(+)	Pr_PRUVU_48121_1 141-3857(+)		6	1.09648	0.299882	1.13763	0.963829	1.24738	0.963829	0.810822	1.13763	0.847227	1.09648	0.990832	0.960747	1.15878	0.855067	1.14815	1.03753	0.627849	1.13763	0.912011	1.18032	1.05682	0.480881	1.1695	0.903649	1.23595	0.990832	0.971199	1.13763	0.870964	1.1272	1.05682	0.558476	1.13763	0.928966	1.20226
743	5.19	5.37	71.68	49.56	46.9	Pr_PRUVU_79335_1 1-339(-)	Pr_PRUVU_79335_1 1-339(-)		5	1.1695	0.348329	1.30617	0.895365	1.5417	1.10662	0.51022	1.24738	0.887156	1.36773	1.30617	0.243808	1.24738	1.04713	1.6293	0.937562	0.748294	1.23595	0.751623	1.15878	1.18032	0.407635	1.23595	0.954993	1.47231	1.13763	0.455714	1.24738	0.912011	1.40605	1.28233	0.228671	1.24738	1.02802	1.58489
744	5.19	5.3	19.3	13.02	6.977	Pr_PRUVU_44151_1 675-1967(-)	Pr_PRUVU_44151_1 675-1967(-)		3	1.19124	0.562494	1.38038	0.862979	1.64437	1.0666	0.805648	1.38038	0.772681	1.47231	1.15878	0.615403	1.38038	0.83946	1.59956	1.0666	0.813129	1.45881	0.731139	1.55597	1.1695	0.585491	1.38038	0.847227	1.61436	1.10662	0.712204	1.38038	0.801678	1.52757	1.21339	0.527686	1.38038	0.879023	1.67494
745	5.19	5.3	14.13	14.13	10.14	Pr_PRUVU_25552_1 222-1052(-)	Pr_PRUVU_25552_1 222-1052(-)		3	1.02802	0.794447	1.20226	0.855067	1.28233	1.25893	0.430315	1.20226	1.04713	1.69044	0.831764	0.794865	1.14815	0.642688	0.954993	0.963829	0.88828	1.23595	0.772681	1.19124	1	0.753755	1.34276	0.744732	1.34276	1.11686	0.711803	1.1272	0.990832	1.33045	0.751623	0.681127	1.20226	0.515229	0.903649
746	5.17	5.42	12.38	7.269	4.912	Pr_PRUVU_79554_1 229-1758(+)	Pr_PRUVU_79554_1 229-1758(+)		3	1.19124	0.678838	1.21339	0.981748	1.6293	1.11686	0.809464	1.31826	0.847227	1.57036	1.36773	0.296463	1.25893	1.08643	2.03236	0.972747	0.726165	1.24738	0.794328	1.21339	1.20226	0.624235	1.30617	0.92045	1.7378	1.19124	0.619186	1.24738	0.954993	1.67494	1.20226	0.744896	1.36773	0.879023	1.80302
747	5.17	5.32	45.35	36.63	27.33	Pr_PRUVU_21866_1 1-519(+)	Pr_PRUVU_21866_1 1-519(+)		5	1.19124	0.175464	1.33045	0.895365	1.85353	0.928966	0.828739	1.47231	0.591562	1.36773	0.847227	0.571226	1.48594	0.501187	1.25893	1.04713	0.661758	1.30617	0.801678	1.45881	1.0666	0.51911	1.45881	0.731139	1.64437	0.879023	0.668615	1.33045	0.591562	1.1695	0.870964	0.326271	1.30617	0.570164	1.13763
748	5.16	7.44	38.32	31.74	31.74	Pr_PRUVU_36643_1 2-505(+)	Pr_PRUVU_36643_1 2-505(+)		4	0.685488	0.0509996	1.28233	0.420727	0.879023	1.1695	0.596029	1.40605	0.831764	1.75388	1.00925	0.83903	1.48594	0.679204	1.51356	0.912011	0.623165	1.55597	0.549541	1.41906	0.794328	0.134508	1.25893	0.570164	1	1.07647	0.821381	1.48594	0.724436	1.65959	1.01859	0.908645	1.47231	0.691831	1.49968
749	5.15	5.36	33.07	23.35	18.68	Pr_PRUVU_45372_1 2-772(+)	Pr_PRUVU_45372_1 2-772(+)		5	1.03753	0.773494	1.24738	0.831764	1.2942	0.990832	0.98729	1.24738	0.794328	1.23595	0.92045	0.638749	1.24738	0.737904	1.14815	1.10662	0.51001	1.24738	0.887156	1.38038	1.05682	0.665068	1.23595	0.855067	1.31826	1.00925	0.909712	1.25893	0.801678	1.27057	0.887156	0.486934	1.24738	0.711214	1.10662
750	5.15	5.25	19.45	8.055	6.939	Pr_PRUVU_36084_1 170-2593(+)	Pr_PRUVU_36084_1 170-2593(+)		4	1.38038	0.497595	1.57036	0.879023	2.72898	0.937562	0.871002	1.30617	0.510505	1.22462	0.946237	0.973316	1.61436	0.519996	1.52757	0.831764	0.672979	1.61436	0.409261	1.34276	0.912011	0.67259	1.35519	0.613762	1.23595	0.847227	0.6888	1.30617	0.387258	1.10662	0.816582	0.593335	1.47231	0.398107	1.20226
751	5.15	5.25	36.08	25.95	17.72	Pr_PRUVU_98587_1 379-855(-)	Pr_PRUVU_98587_1 379-855(-)		3	0.937562	0.740478	1.20226	0.77983	1.1272	0.954993	0.74141	1.31826	0.724436	1.25893	0.794328	0.40234	1.18032	0.672977	0.937562	0.990832	0.8892	1.18032	0.83946	1.1695	0.912011	0.684896	1.18032	0.772681	1.07647	0.928966	0.73388	1.18032	0.787046	1.09648	0.809096	0.4461	1.19124	0.672977	0.963829
752	5.13	5.57	20.14	12.36	9.153	Pr_PRUVU_110393_2 207-1520(-)	Pr_PRUVU_110393_2 207-1520(-)		3	1.22462	0.321123	1.25893	0.972747	1.5417	1.04713	0.770801	1.31826	0.794328	1.38038	1.01859	0.894936	1.31826	0.772681	1.34276	1.0666	0.712969	1.49968	0.711214	1.59956	1.0666	0.711574	1.38038	0.772681	1.47231	1.01859	0.874388	1.30617	0.77983	1.33045	0.972747	0.941003	1.24738	0.77983	1.21339
753	5.11	5.25	12.13	3.933	3.933	Pr_PRUVU_116328_2 48-2720(+)	Pr_PRUVU_116328_2 48-2720(+)		4	1.00925	0.862467	1.30617	0.772681	1.31826	0.887156	0.514413	1.20226	0.737904	1.0666	0.903649	0.596516	1.27057	0.711214	1.14815	0.83946	0.32047	1.20226	0.698232	1.00925	1	0.872013	1.28233	0.77983	1.28233	0.847227	0.355749	1.27057	0.666807	1.07647	0.870964	0.428328	1.25893	0.691831	1.09648
754	5.1	5.27	27.54	25.42	20.76	Pr_PRUVU_1153_1 273-983(-)	Pr_PRUVU_1153_1 273-983(-)		3	0.903649	0.722379	1.20226	0.751623	1.08643	0.903649	0.693612	1.18032	0.765597	1.0666	0.937562	0.781736	1.18032	0.794328	1.10662	0.954993	0.924966	1.18032	0.809096	1.1272	0.831764	0.471146	1.18032	0.704693	0.981748	0.972747	0.963479	1.18032	0.824138	1.14815	0.946237	0.808094	1.21339	0.77983	1.14815
755	5.09	5.16	25.31	15.94	13.44	Pr_PRUVU_63633_1 100-1062(+)	Pr_PRUVU_63633_1 100-1062(+)		3	0.855067	0.733382	1.58489	0.42462	1.35519	1.30617	0.282598	1.31826	0.990832	2.10863	1.85353	0.0693828	1.36773	1.35519	3.56451	0.895365	0.949467	1.40605	0.366438	1.25893	0.937562	0.680412	1.48594	0.60256	1.39316	1.20226	0.603514	1.31826	0.912011	1.83654	1.64437	0.0863144	1.31826	1.24738	2.91072
756	5.08	5.28	17.62	11.88	8.713	Pr_PRUVU_64753_1 370-1887(-)	Pr_PRUVU_64753_1 370-1887(-)		4	1.36773	0.613676	1.6293	0.83946	2.63027	2.14783	0.18044	1.83654	1.1695	5.39511	1.7378	0.366617	1.70608	1.01859	4.69894	1.04713	0.903601	1.52757	0.685488	1.72187	1.47231	0.401947	1.64437	0.895365	3.10456	2.24905	0.163694	1.83654	1.22462	7.51623	1.55597	0.459094	1.69044	0.92045	3.28095
757	5.08	5.28	9.962	8.271	8.271	Pr_PRUVU_6150_1 137-1735(+)	Pr_PRUVU_6150_1 137-1735(+)		4	1.0666	0.758217	1.18032	0.903649	1.25893	1.02802	0.86145	1.18032	0.870964	1.21339	0.937562	0.75075	1.18032	0.794328	1.10662	1.07647	0.646984	1.18032	0.912011	1.27057	1.04713	0.785397	1.18032	0.887156	1.23595	1.01859	0.957651	1.21339	0.83946	1.23595	0.946237	0.767881	1.20226	0.787046	1.13763
758	5.07	10.91	21.84	12.94	9.006	Pr_PRUVU_97359_1 400-3300(-)	Pr_PRUVU_97359_1 400-3300(-)		9	0.946237	0.742547	1.51356	0.619441	1.43219	0.83946	0.54477	1.49968	0.469894	1.25893	0.801678	0.373024	1.44544	0.349945	1.15878	0.772681	0.303631	1.58489	0.203236	1.22462	0.903649	0.760545	1.58489	0.534564	1.43219	0.855067	0.438227	1.44544	0.505825	1.23595	0.691831	0.101357	1.38038	0.197697	0.954993
759	5.07	7.05	12.35	10.09	7.478	Pr_PRUVU_94341_1 229-1956(+)	Pr_PRUVU_94341_1 229-1956(+)		4	1.14815	0.581703	1.38038	0.831764	1.58489	1.13763	0.601706	1.5417	0.737904	1.75388	1.04713	0.834243	1.38038	0.758578	1.44544	0.887156	0.673913	1.38038	0.642688	1.22462	1.00925	0.949074	1.75388	0.57544	1.77011	1	0.969059	1.38038	0.724436	1.38038	1	0.976397	1.38038	0.724436	1.38038
760	5.06	5.43	41.55	31.96	23.29	Pr_PRUVU_65428_1 161-820(+)	Pr_PRUVU_65428_1 161-820(+)		4	0.862979	0.641922	1.13763	0.758578	0.981748	0.92045	0.857862	1.08643	0.847227	1	0.903649	0.761304	1.10662	0.816582	1	0.937562	0.997925	1.09648	0.855067	1.02802	0.895365	0.576695	1.10662	0.801678	0.990832	0.928966	0.940277	1.10662	0.83946	1.02802	0.963829	0.732269	1.14815	0.83946	1.10662
761	5.06	5.19	14.13	11.13	8.994	Pr_PRUVU_23360_1 252-1655(-)	Pr_PRUVU_23360_1 252-1655(-)		3	1.07647	0.699005	2.10863	0.510505	2.24905	1.04713	0.772749	2.0893	0.501187	2.18776	0.946237	0.799506	2.0893	0.452898	1.97697	1.0666	0.723986	2.0893	0.510505	2.22844	1.08643	0.659455	2.0893	0.519996	2.26986	0.990832	0.994344	2.0893	0.474242	2.07014	1.00925	0.928852	2.39883	0.420727	2.42103
762	5.05	5.16	13.65	7.237	5.592	Pr_PRUVU_52612_1 329-2155(-)	Pr_PRUVU_52612_1 329-2155(-)		4	0.972747	0.895271	1.1695	0.831764	1.13763	0.928966	0.822928	1.14815	0.809096	1.0666	0.990832	0.808742	1.25893	0.787046	1.24738	0.963829	0.850587	1.14815	0.83946	1.10662	1	0.953297	1.23595	0.809096	1.23595	0.92045	0.722352	1.14815	0.801678	1.05682	1.00925	0.948683	1.15878	0.870964	1.1695
763	5.04	22.88	48.59	37.9	36.69	Pr_PRUVU_62722_1 126-1616(-)	Pr_PRUVU_62722_1 126-1616(-)		18	1.78649	0.460291	1.5417	1.15878	3.22107	1.47231	0.628008	1.41906	1.03753	2.18776	1.2942	0.750632	1.47231	0.879023	2.05116	0.895365	0.95737	2.07014	0.383707	1.85353	1.99526	0.421814	1.47231	1.35519	3.19154	1.57036	0.550872	1.58489	0.990832	2.91072	1.38038	0.657188	1.59956	0.862979	2.48886
764	5.04	5.4	26.94	17.67	17.03	Pr_PRUVU_95015_1 296-1690(+)	Pr_PRUVU_95015_1 296-1690(+)		7	1.00925	0.940199	1.14815	0.879023	1.15878	0.990832	0.852407	1.1695	0.847227	1.15878	1.00925	0.960305	1.14815	0.879023	1.15878	0.954993	0.521876	1.15878	0.824138	1.10662	1.00925	0.974861	1.13763	0.887156	1.14815	1.00925	0.897129	1.18032	0.855067	1.19124	0.946237	0.5272	1.11686	0.847227	1.05682
765	5.04	5.18	12.31	5.325	2.959	Pr_PRUVU_101801_1 2-2539(+)	Pr_PRUVU_101801_1 2-2539(+)		3	1.27057	0.331273	1.72187	0.737904	11.1686	1.57036	0.128814	1.77011	0.887156	14.3219	1.22462	0.712678	2.1677	0.564937	3.66438	0.912011	0.640434	2.46604	0.534564	2.24905	1.41906	0.166037	1.65959	0.855067	12.3595	1.23595	0.564335	1.99526	0.619441	5.7544	1.22462	0.654667	2.05116	0.597035	4.9204
766	5.03	5.31	14.67	7.886	5.205	Pr_PRUVU_70591_1 162-2066(+)	Pr_PRUVU_70591_1 162-2066(+)		3	0.954993	0.820032	1.19124	0.801678	1.13763	1.0666	0.854132	1.34276	0.794328	1.43219	1.09648	0.502756	1.19124	0.92045	1.30617	0.963829	0.652383	1.19124	0.816582	1.14815	0.954993	0.696679	1.18032	0.809096	1.1272	0.981748	0.890678	1.22462	0.801678	1.20226	0.981748	0.91057	1.31826	0.744732	1.2942
767	5.02	5.28	16.9	12.27	7.407	Pr_PRUVU_31454_1 85-1383(+)	Pr_PRUVU_31454_1 85-1383(+)		3	0.954993	0.813979	1.31826	0.724436	1.25893	0.887156	0.531947	1.28233	0.691831	1.13763	1.07647	0.631715	1.24738	0.862979	1.34276	0.895365	0.54815	1.24738	0.717794	1.11686	0.972747	0.91728	1.24738	0.77983	1.21339	0.92045	0.687997	1.35519	0.679204	1.24738	1.13763	0.459224	1.2942	0.879023	1.47231
768	5.02	5.18	24.34	17.11	10.86	Pr_PRUVU_53412_1 353-1267(-)	Pr_PRUVU_53412_1 353-1267(-)		3	1	0.991177	1.24738	0.801678	1.24738	0.981748	0.996207	1.24738	0.787046	1.22462	0.937562	0.524503	1.24738	0.751623	1.1695	1	0.994815	1.24738	0.801678	1.24738	1	0.972654	1.24738	0.801678	1.24738	0.981748	0.877334	1.24738	0.787046	1.22462	0.937562	0.582176	1.24738	0.751623	1.1695
769	4.99	5.15	16.67	14.04	14.04	Pr_PRUVU_33259_1 3-1031(+)	Pr_PRUVU_33259_1 3-1031(+)		3	1.00925	0.899976	1.34276	0.751623	1.36773	0.92045	0.616667	1.41906	0.630957	1.30617	0.751623	0.272151	1.28233	0.487529	0.963829	1.07647	0.888336	1.41906	0.758578	1.58489	0.963829	0.668004	1.59956	0.60256	1.5417	1	0.864888	1.61436	0.619441	1.6293	0.809096	0.406453	1.22462	0.613762	0.990832
770	4.99	5.08	13.84	10.87	8.402	Pr_PRUVU_81120_1 157-1980(+)	Pr_PRUVU_81120_1 157-1980(+)		4	1.02802	0.825967	1.38038	0.744732	1.41906	1.04713	0.780711	1.6293	0.642688	1.70608	0.946237	0.79929	1.38038	0.685488	1.30617	1.04713	0.785427	1.38038	0.758578	1.44544	1.01859	0.859079	1.38038	0.737904	1.40605	1.02802	0.848246	1.38038	0.744732	1.41906	0.954993	0.855385	1.47231	0.648634	1.40605
771	4.97	6.92	33.61	27.8	24.48	Pr_PRUVU_6770_1 252-974(+)	Pr_PRUVU_6770_1 252-974(+)		7	1.08643	0.79436	1.18032	0.92045	1.28233	1.08643	0.78217	1.18032	0.92045	1.28233	0.946237	0.876913	1.18032	0.801678	1.11686	0.954993	0.987319	1.24738	0.765597	1.19124	1.10662	0.68975	1.24738	0.887156	1.38038	0.990832	0.909292	1.18032	0.83946	1.1695	0.972747	0.964353	1.18032	0.824138	1.14815
772	4.96	5.22	20.16	10.61	8.753	Pr_PRUVU_57508_1 308-1441(+)	Pr_PRUVU_57508_1 308-1441(+)		3	0.816582	0.110243	1.2942	0.534564	1.05682	1.02802	0.551056	1.25893	0.816582	1.36773	0.711214	0.0923767	1.30617	0.343558	0.928966	1.07647	0.798651	1.35519	0.794328	1.52757	0.724436	0.131238	1.25893	0.359749	0.912011	0.903649	0.48468	1.19124	0.717794	1.07647	0.831764	0.31454	1.2942	0.544503	1.07647
773	4.96	5.05	23.01	9.071	6.637	Pr_PRUVU_7759_1 281-1639(+)	Pr_PRUVU_7759_1 281-1639(+)		3	1.44544	0.322095	4.16869	0.346737	7.87046	2.12814	0.122126	4.20727	0.505825	13.8038	3.34195	0.0427977	3.0761	1.08643	26.7917	0.92045	0.856622	5.29663	0.124738	4.87528	1.25893	0.452727	4.20727	0.299226	6.42688	1.88799	0.158527	3.56451	0.529663	13.0617	3.31131	0.0448992	3.37287	0.981748	25.5859
774	4.95	5.23	24.27	18.69	14.56	Pr_PRUVU_109306_1 208-1446(-)	Pr_PRUVU_109306_1 208-1446(-)		8	1.05682	0.824309	1.25893	0.83946	1.33045	1.09648	0.778895	1.25893	0.870964	1.38038	1.09648	0.796687	1.31826	0.831764	1.44544	1.03753	0.869166	1.23595	0.83946	1.28233	1.07647	0.765259	1.21339	0.887156	1.30617	1.13763	0.702612	1.2942	0.879023	1.47231	1.1272	0.729803	1.33045	0.847227	1.49968
775	4.94	5.07	40.16	21.31	21.31	Pr_PRUVU_22953_1 1-369(+)	Pr_PRUVU_22953_1 1-369(+)		3	0.862979	0.783918	2.0893	0.413047	1.80302	0.794328	0.673797	2.0893	0.380189	1.65959	0.731139	0.576339	2.0893	0.346737	1.52757	0.801678	0.683227	2.0893	0.383707	1.67494	0.928966	0.895665	2.0893	0.444631	1.94089	0.772681	0.639566	2.0893	0.369828	1.61436	0.787046	0.657194	2.0893	0.37325	1.64437
776	4.93	5.35	15.8	10.25	5.432	Pr_PRUVU_13221_1 151-2580(+)	Pr_PRUVU_13221_1 151-2580(+)		4	1.05682	0.605396	1.11686	0.946237	1.18032	1.05682	0.604595	1.11686	0.946237	1.18032	1	0.960036	1.11686	0.895365	1.11686	1	0.934551	1.11686	0.895365	1.11686	1.0666	0.604857	1.11686	0.954993	1.19124	1.04713	0.840133	1.11686	0.937562	1.1695	1.01859	0.86325	1.11686	0.912011	1.13763
777	4.9	5.02	18.08	10.5	9.329	Pr_PRUVU_59353_1 564-1592(+)	Pr_PRUVU_59353_1 564-1592(+)		3	0.887156	0.521784	1.22462	0.724436	1.08643	0.903649	0.548109	1.18032	0.765597	1.0666	0.903649	0.571193	1.18032	0.765597	1.0666	0.92045	0.731338	1.18032	0.77983	1.08643	0.895365	0.571295	1.18032	0.758578	1.05682	0.903649	0.539489	1.18032	0.765597	1.0666	0.903649	0.585932	1.18032	0.765597	1.0666
778	4.88	11.36	46.02	38.5	27.88	Pr_PRUVU_52918_1 2-679(-)	Pr_PRUVU_52918_1 2-679(-)		12	7.94328	0.176528	2.72898	2.91072	27.2898	4.01791	0.204939	2.35505	1.70608	9.90832	10.8643	0.131295	2.75423	3.94457	37.6704	3.66438	0.272496	2.33346	1.57036	8.87156	7.31139	0.167866	2.67917	2.72898	24.8886	6.48634	0.177282	2.65461	2.44343	21.2814	8.16582	0.140654	2.67917	3.04789	26.7917
779	4.88	5.11	15.38	7.517	4.371	Pr_PRUVU_78753_1 280-1998(+)	Pr_PRUVU_78753_1 280-1998(+)		3	1.07647	0.729876	1.41906	0.758578	1.70608	0.751623	0.707119	1.52757	0.192309	1.14815	1.51356	0.0493279	1.39316	1.08643	3.49945	0.895365	0.644198	1.18032	0.265461	1.05682	1.04713	0.696845	1.47231	0.711214	1.64437	0.862979	0.741651	1.43219	0.436516	1.23595	1.49968	0.0503745	1.33045	1.1272	3.46737
780	4.88	5.07	15.37	9.581	8.184	Pr_PRUVU_36725_1 286-1791(-)	Pr_PRUVU_36725_1 286-1791(-)		3	0.990832	0.808748	1.25893	0.787046	1.24738	0.92045	0.40912	1.24738	0.737904	1.14815	0.946237	0.259948	1.24738	0.758578	1.18032	0.879023	0.326709	1.24738	0.704693	1.09648	0.903649	0.309663	1.24738	0.724436	1.1272	0.895365	0.187816	1.24738	0.717794	1.11686	0.946237	0.482109	1.36773	0.691831	1.2942
781	4.87	5.26	26.49	19.46	16.22	Pr_PRUVU_91507_1 1-558(+)	Pr_PRUVU_91507_1 1-558(+)		4	1.07647	0.584665	1.18032	0.912011	1.27057	1.01859	0.797979	1.18032	0.862979	1.20226	1.09648	0.428439	1.19124	0.92045	1.30617	0.990832	0.979043	1.18032	0.83946	1.1695	1.03753	0.803879	1.21339	0.855067	1.25893	1.00925	0.866057	1.18032	0.855067	1.19124	1.04713	0.737463	1.22462	0.855067	1.27057
782	4.87	5.02	26.88	9.881	9.881	Pr_PRUVU_48880_1 234-995(+)	Pr_PRUVU_48880_1 234-995(+)		3	0.937562	0.767902	1.1272	0.83946	1.05682	0.847227	0.497974	1.1695	0.711214	0.990832	0.731139	0.358742	1.14815	0.636796	0.83946	0.887156	0.793706	1.1272	0.787046	1	1.03753	0.945833	1.13763	0.912011	1.18032	0.847227	0.540775	1.1272	0.751623	0.954993	0.711214	0.349023	1.15878	0.586138	0.824138
783	4.87	4.94	16.7	5.751	5.751	Pr_PRUVU_101887_1 310-1929(-)	Pr_PRUVU_101887_1 310-1929(-)		3	1.14815	0.77492	2.0893	0.549541	2.39883	1.27057	0.63668	2.0893	0.608135	2.65461	1.14815	0.77197	2.0893	0.549541	2.39883	1.04713	0.916988	2.0893	0.501187	2.18776	1	0.984191	2.0893	0.47863	2.0893	1.11686	0.810212	2.0893	0.534564	2.33346	1.14815	0.771022	2.0893	0.549541	2.39883
784	4.85	4.98	34.5	20.47	16.96	Pr_PRUVU_62706_1 21-536(-)	Pr_PRUVU_62706_1 21-536(-)		3	0.465586	0.250091	1.45881	0.164437	0.679204	1.21339	0.715297	1.28233	0.946237	1.59956	1.21339	0.683315	1.25893	0.963829	1.52757	0.990832	0.962435	1.24738	0.801678	1.23595	0.428549	0.191189	1.61436	0.0879023	0.691831	1.15878	0.785294	1.7378	0.666807	2.0893	1.20226	0.752985	1.34276	0.895365	1.67494
785	4.84	4.91	13.13	13.13	11.94	Pr_PRUVU_73561_1 54-1061(-)	Pr_PRUVU_73561_1 54-1061(-)		3	0.946237	0.883033	2.80543	0.337287	2.65461	0.887156	0.812218	2.0893	0.42462	1.85353	0.990832	0.992372	2.0893	0.474242	2.07014	0.895365	0.808906	2.0893	0.428549	1.87068	0.990832	0.993983	2.0893	0.474242	2.07014	0.981748	0.955277	2.0893	0.469894	2.05116	1.03753	0.962489	2.65461	0.390841	2.75423
786	4.83	4.99	17.44	13.02	10.32	Pr_PRUVU_32548_1 413-1636(-)	Pr_PRUVU_32548_1 413-1636(-)		3	0.954993	0.730484	1.13763	0.847227	1.08643	0.954993	0.664276	1.13763	0.847227	1.08643	1.05682	0.964248	1.13763	0.928966	1.21339	0.972747	0.727413	1.15878	0.83946	1.1272	1.00925	0.719918	1.19124	0.847227	1.20226	1.02802	0.884572	1.13763	0.903649	1.19124	1.01859	0.886254	1.13763	0.895365	1.14815
787	4.83	4.91	38.01	32.75	22.22	Pr_PRUVU_47001_1 100-615(+)	Pr_PRUVU_47001_1 100-615(+)		3	0.801678	0.339993	1.38038	0.580764	1.10662	0.831764	0.417904	1.38038	0.60256	1.14815	0.887156	0.58674	1.38038	0.642688	1.22462	0.963829	0.897728	1.38038	0.698232	1.33045	0.751623	0.22215	1.69044	0.440555	1.27057	0.946237	0.828161	1.38038	0.685488	1.30617	1	0.964783	1.51356	0.660693	1.51356
788	4.82	7.17	21.64	13.19	9.763	Pr_PRUVU_34261_1 79-1218(+)	Pr_PRUVU_34261_1 79-1218(+)		5	1.03753	0.758111	1.44544	0.717794	1.70608	1.23595	0.297604	1.67494	0.737904	2.93765	0.903649	0.690007	1.88799	0.42462	1.70608	1.19124	0.334073	1.64437	0.724436	2.75423	1.0666	0.78518	2.01372	0.529663	2.37684	1.01859	0.843082	1.6293	0.625173	1.90546	0.744732	0.228663	1.64437	0.145881	1.22462
789	4.82	4.89	30.21	18.75	18.75	Pr_PRUVU_22742_1 165-743(+)	Pr_PRUVU_22742_1 165-743(+)		3	0.758578	0.259924	1.24738	0.608135	0.946237	0.887156	0.564866	1.25893	0.704693	1.11686	0.77983	0.322906	1.24738	0.625173	0.972747	0.83946	0.501857	1.28233	0.654636	1.07647	0.83946	0.511344	1.39316	0.60256	1.1695	0.862979	0.513097	1.24738	0.691831	1.07647	0.731139	0.218119	1.24738	0.586138	0.912011
790	4.8	5.12	20.19	17.79	12.5	Pr_PRUVU_41548_1 261-887(-)	Pr_PRUVU_41548_1 261-887(-)		3	0.954993	0.763772	1.24738	0.765597	1.19124	1.00925	0.929664	1.24738	0.809096	1.25893	0.895365	0.449073	1.24738	0.717794	1.11686	0.990832	0.971254	1.24738	0.794328	1.23595	0.946237	0.723648	1.24738	0.758578	1.18032	0.954993	0.786933	1.24738	0.765597	1.19124	0.954993	0.744451	1.23595	0.765597	1.18032
791	4.8	4.89	25.8	12.74	7.006	Pr_PRUVU_44872_1 232-1176(-)	Pr_PRUVU_44872_1 232-1176(-)		2	0.912011	0.599483	1.15878	0.772681	1.05682	1.02802	0.809168	1.24738	0.824138	1.30617	0.824138	0.335078	1.1695	0.666807	0.963829	1.01859	0.919017	1.18032	0.862979	1.21339	1.02802	0.866135	1.15878	0.887156	1.22462	1.1272	0.895526	1.23595	0.912011	1.44544	0.887156	0.551584	1.19124	0.711214	1.05682
792	4.8	4.86	22.65	16.38	9.408	Pr_PRUVU_25580_1 2-865(+)	Pr_PRUVU_25580_1 2-865(+)		3	0.801678	0.736727	1.52757	0.436516	1.22462	0.660693	0.451111	1.44544	0.363078	0.954993	0.474242	0.461577	1.64437	0.113763	0.77983	1.0666	0.934103	1.23595	0.862979	1.36773	0.855067	0.773703	1.41906	0.544503	1.21339	0.765597	0.592839	1.23595	0.529663	0.946237	0.49204	0.346525	1.55597	0.185353	0.765597
793	4.8	4.86	21.82	21.82	21.82	Pr_PRUVU_9661_1 146-643(+)	Pr_PRUVU_9661_1 146-643(+)		3	0.912011	0.560742	1.38038	0.660693	1.25893	0.981748	0.931135	1.47231	0.666807	1.44544	1.01859	0.879225	1.38038	0.737904	1.40605	0.928966	0.633336	1.49968	0.619441	1.39316	1.04713	0.756681	1.38038	0.758578	1.44544	1	0.914975	1.40605	0.711214	1.40605	1.04713	0.869025	1.38038	0.758578	1.44544
794	4.79	4.9	42.07	33.1	22.07	Pr_PRUVU_89570_1 100-537(+)	Pr_PRUVU_89570_1 100-537(+)		3	1.14815	0.932602	2.14783	0.534564	2.70396	1.08643	0.755894	2.208	0.49204	2.53513	0.660693	0.236597	2.1677	0.30479	1.43219	1.41906	0.650573	1.83654	0.772681	3.40408	1.09648	0.734769	2.10863	0.519996	2.53513	1.13763	0.819425	2.18776	0.519996	2.65461	0.772681	0.310189	2.208	0.359749	1.70608
795	4.77	4.83	17.97	9.804	9.804	Pr_PRUVU_58922_1 3-923(+)	Pr_PRUVU_58922_1 3-923(+)		3	0.554626	0.737771	1.69044	0.0737904	0.937562	1.48594	0.362343	1.41906	1.04713	3.10456	1.8197	0.291973	1.2942	1.40605	4.20727	1.07647	0.895229	1.2942	0.831764	1.48594	0.824138	0.954525	1.30617	0.356451	1.07647	1.52757	0.35252	1.43219	1.0666	3.22107	1.97697	0.244634	1.30617	1.51356	4.83059
796	4.76	4.87	25.25	19.31	17.33	Pr_PRUVU_71883_1 379-987(-)	Pr_PRUVU_71883_1 379-987(-)		3	1.07647	0.828644	3.43558	0.313329	3.69828	0.92045	0.854655	5.54626	0.165959	5.10505	1.09648	0.803784	2.0893	0.524807	2.29087	0.912011	0.837815	2.10863	0.436516	1.92309	1.08643	0.818498	7.58578	0.143219	8.24138	0.972747	0.967176	3.66438	0.265461	3.56451	1.04713	0.878641	2.0893	0.501187	2.18776
797	4.75	4.85	13.58	9.698	7.328	Pr_PRUVU_59709_1 75-1469(+)	Pr_PRUVU_59709_1 75-1469(+)		3	0.972747	0.933806	1.14815	0.847227	1.11686	0.954993	0.833403	1.14815	0.831764	1.09648	0.887156	0.595262	1.18032	0.751623	1.04713	0.937562	0.863205	1.22462	0.765597	1.14815	0.912011	0.706968	1.1695	0.77983	1.0666	0.903649	0.662703	1.1695	0.772681	1.05682	0.92045	0.735608	1.24738	0.737904	1.14815
798	4.75	4.82	10.25	4.193	4.193	Pr_PRUVU_22565_1 229-2163(-)	Pr_PRUVU_22565_1 229-2163(-)		3	1.0666	0.343232	1.18032	0.903649	1.25893	1.02802	0.618114	1.18032	0.870964	1.21339	1.01859	0.596583	1.18032	0.862979	1.20226	0.963829	0.791865	1.18032	0.816582	1.13763	1.04713	0.370526	1.18032	0.887156	1.23595	1.03753	0.555387	1.18032	0.879023	1.22462	1.01859	0.635506	1.18032	0.862979	1.20226
799	4.74	9.04	30.95	27.21	19.39	Pr_PRUVU_28095_1 185-1069(-)	Pr_PRUVU_28095_1 185-1069(-)		5	1.0666	0.75097	1.14815	0.928966	1.22462	1.03753	0.698815	1.14815	0.903649	1.19124	1.01859	0.941945	1.14815	0.887156	1.1695	0.990832	0.947208	1.14815	0.862979	1.13763	1.0666	0.601714	1.14815	0.928966	1.22462	0.981748	0.850608	1.15878	0.847227	1.13763	1	0.968712	1.14815	0.870964	1.14815
800	4.72	4.9	42.52	32.28	22.05	Pr_PRUVU_49890_1 92-475(+)	Pr_PRUVU_49890_1 92-475(+)		3	0.855067	0.586447	1.20226	0.711214	1.02802	0.928966	0.836073	1.19124	0.77983	1.10662	0.83946	0.394367	1.22462	0.685488	1.02802	0.972747	0.99792	1.18032	0.824138	1.14815	0.83946	0.411415	1.18032	0.711214	0.990832	0.963829	0.907717	1.22462	0.787046	1.18032	0.824138	0.33413	1.1695	0.704693	0.963829
801	4.72	4.79	17.48	12.37	4.051	Pr_PRUVU_45751_1 296-1705(-)	Pr_PRUVU_45751_1 296-1705(-)		2	0.990832	0.881534	1.10662	0.895365	1.09648	1.01859	0.796187	1.10662	0.92045	1.1272	1.04713	0.938302	1.11686	0.937562	1.1695	0.990832	0.947363	1.10662	0.895365	1.09648	1.00925	0.968909	1.1272	0.895365	1.13763	1.00925	0.881722	1.10662	0.912011	1.11686	1.03753	0.832274	1.14815	0.903649	1.19124
802	4.71	5.24	13.76	6.842	3.008	Pr_PRUVU_12805_1 221-4213(+)	Pr_PRUVU_12805_1 221-4213(+)		4	1.05682	0.553955	1.14815	0.92045	1.21339	0.981748	0.944636	1.13763	0.862979	1.11686	1.14815	0.217483	1.13763	1.00925	1.30617	0.972747	0.822818	1.15878	0.83946	1.1272	1.04713	0.618356	1.14815	0.912011	1.20226	1.04713	0.584955	1.13763	0.92045	1.19124	1.1695	0.161839	1.13763	1.02802	1.33045
803	4.7	4.75	9.711	5.992	5.992	Pr_PRUVU_39775_1 306-1760(-)	Pr_PRUVU_39775_1 306-1760(-)		3	0.928966	0.878267	1.18032	0.787046	1.09648	0.963829	0.980357	1.11686	0.862979	1.07647	0.870964	0.642435	1.15878	0.751623	1.00925	1.01859	0.855095	1.14815	0.887156	1.1695	0.937562	0.90495	1.23595	0.758578	1.15878	0.963829	0.933824	1.11686	0.862979	1.07647	0.912011	0.643785	1.14815	0.794328	1.04713
804	4.69	5.05	19.48	10	7.414	Pr_PRUVU_47847_1 226-1968(-)	Pr_PRUVU_47847_1 226-1968(-)		4	1.03753	0.756951	1.14815	0.903649	1.19124	0.937562	0.825546	1.14815	0.816582	1.07647	0.83946	0.331921	1.14815	0.731139	0.963829	0.92045	0.68189	1.14815	0.801678	1.05682	1	0.874068	1.14815	0.870964	1.14815	0.946237	0.775737	1.14815	0.824138	1.08643	0.855067	0.416736	1.14815	0.744732	0.981748
805	4.69	4.74	52.68	33.93	33.93	Pr_PRUVU_35049_1 371-709(-)	Pr_PRUVU_35049_1 371-709(-)		3	0.981748	0.823134	1.24738	0.801678	1.22462	0.972747	0.973475	1.39316	0.691831	1.35519	0.801678	0.28316	1.19124	0.608135	0.954993	1.10662	0.358898	1.25893	0.879023	1.49968	1.02802	0.610831	1.49968	0.685488	1.55597	0.963829	0.959963	1.31826	0.711214	1.27057	0.831764	0.333707	1.24738	0.580764	1.03753
806	4.68	7.1	23.55	14.09	5.405	Pr_PRUVU_30144_1 253-1809(-)	Pr_PRUVU_30144_1 253-1809(-)		3	1.13763	0.631552	1.21339	0.937562	1.5417	1.11686	0.81126	1.21339	0.92045	1.51356	1.34276	0.227788	1.30617	1.02802	2.10863	0.92045	0.616594	1.24738	0.691831	1.14815	1.01859	0.855709	1.39316	0.731139	1.47231	1.03753	0.939748	1.36773	0.758578	1.48594	1.1695	0.633906	1.2942	0.903649	1.72187
807	4.66	4.8	23.9	18.24	7.233	Pr_PRUVU_5541_1 263-1219(-)	Pr_PRUVU_5541_1 263-1219(-)		2	0.77983	0.825517	1.34276	0.474242	1.04713	0.83946	0.579908	1.38038	0.49204	1.15878	1.13763	0.680588	1.39316	0.816582	1.65959	0.928966	0.748545	1.36773	0.642688	1.27057	0.619441	0.512595	1.45881	0.187068	0.903649	0.630957	0.630663	1.7378	0.340408	1.09648	1.24738	0.527241	1.41906	0.879023	1.94089
808	4.63	6.17	31.11	21.48	18.15	Pr_PRUVU_19444_1 341-1153(-)	Pr_PRUVU_19444_1 341-1153(-)		4	0.937562	0.765905	1.09648	0.855067	1.02802	0.912011	0.589373	1.09648	0.831764	1	0.895365	0.620333	1.09648	0.816582	0.981748	0.937562	0.757205	1.10662	0.847227	1.03753	0.928966	0.599986	1.09648	0.847227	1.01859	0.954993	0.656853	1.09648	0.870964	1.04713	0.887156	0.38572	1.09648	0.809096	0.972747
809	4.63	4.81	26.47	21.69	17.65	Pr_PRUVU_71746_1 283-1101(-)	Pr_PRUVU_71746_1 283-1101(-)		4	0.794328	0.499672	2.10863	0.380189	1.67494	1.15878	0.644701	2.0893	0.554626	2.42103	1.31826	0.467287	2.10863	0.625173	2.75423	0.92045	0.807868	2.99226	0.30761	2.75423	0.870964	0.674765	2.0893	0.416869	1.8197	1.11686	0.701565	2.0893	0.534564	2.35505	1.47231	0.369147	2.0893	0.704693	3.10456
810	4.63	4.77	18.38	13.51	13.51	Pr_PRUVU_45746_1 155-712(+)	Pr_PRUVU_45746_1 155-712(+)		3	0.570164	0.495198	1.28233	0.398107	0.731139	0.751623	0.641423	1.1695	0.591562	0.879023	0.613762	0.512647	1.24738	0.436516	0.765597	0.92045	0.880839	1.27057	0.704693	1.1695	0.554626	0.481507	1.2942	0.349945	0.717794	0.794328	0.691091	1.20226	0.60256	0.954993	0.625173	0.529166	1.27057	0.413047	0.794328
811	4.63	4.76	10.28	4.246	3.24	Pr_PRUVU_102031_1 76-2763(-)	Pr_PRUVU_102031_1 76-2763(-)		3	1.13763	0.784234	1.24738	0.912011	1.43219	1.22462	0.743295	1.51356	0.809096	1.88799	0.895365	0.812334	1.7378	0.505825	1.55597	0.887156	0.541578	1.24738	0.711214	1.10662	1	0.982976	1.24738	0.801678	1.24738	0.928966	0.82388	1.24738	0.751623	1.15878	0.963829	0.786332	1.5417	0.619441	1.48594
812	4.63	4.74	23.82	11.41	7.692	Pr_PRUVU_44660_1 166-1374(+)	Pr_PRUVU_44660_1 166-1374(+)		3	1.01859	0.769658	1.14815	0.887156	1.1695	0.972747	0.900316	1.14815	0.847227	1.11686	1.08643	0.385414	1.14815	0.946237	1.24738	0.990832	0.870638	1.14815	0.862979	1.13763	1.02802	0.824927	1.14815	0.895365	1.18032	1.04713	0.740255	1.14815	0.912011	1.20226	1.08643	0.380909	1.14815	0.946237	1.24738
813	4.62	4.67	29.8	20.71	18.18	Pr_PRUVU_18964_1 258-854(-)	Pr_PRUVU_18964_1 258-854(-)		3	0.912011	0.388497	1.14815	0.794328	1.04713	0.954993	0.569552	1.14815	0.831764	1.09648	1.05682	0.935699	1.14815	0.92045	1.22462	1.01859	0.974605	1.14815	0.887156	1.1695	0.972747	0.556011	1.18032	0.824138	1.14815	0.990832	0.832441	1.14815	0.862979	1.13763	1	0.719778	1.1695	0.855067	1.1695
814	4.62	4.67	19.55	11.65	9.023	Pr_PRUVU_14591_1 187-987(+)	Pr_PRUVU_14591_1 187-987(+)		2	0.862979	0.494863	1.11686	0.758578	0.963829	0.862979	0.456174	1.11686	0.77983	0.963829	0.831764	0.287262	1.20226	0.679204	1	0.928966	0.704506	1.10662	0.83946	1.02802	0.824138	0.302717	1.11686	0.731139	0.92045	0.870964	0.410985	1.10662	0.77983	0.963829	0.831764	0.257966	1.18032	0.698232	0.981748
815	4.61	12.63	47.27	37.45	21.82	Pr_PRUVU_41501_1 3-830(+)	Pr_PRUVU_41501_1 3-830(+)		7	0.92045	0.605858	1.38038	0.666807	1.27057	1.02802	0.789274	1.24738	0.824138	1.28233	0.903649	0.504793	1.25893	0.717794	1.13763	1.10662	0.439882	1.35519	0.816582	1.49968	1.00925	0.846863	1.38038	0.731139	1.39316	0.972747	0.923185	1.28233	0.758578	1.24738	0.946237	0.741412	1.48594	0.636796	1.40605
816	4.6	4.78	18.85	12.57	8.743	Pr_PRUVU_30308_1 348-1448(-)	Pr_PRUVU_30308_1 348-1448(-)		3	0.887156	0.527234	1.23595	0.711214	1.09648	0.92045	0.681955	1.24738	0.737904	1.14815	1.00925	0.901561	1.24738	0.809096	1.25893	1.00925	0.918819	1.24738	0.809096	1.25893	0.831764	0.362277	1.24738	0.672977	1.03753	0.963829	0.875601	1.24738	0.772681	1.20226	1.08643	0.634614	1.24738	0.870964	1.35519
817	4.6	4.66	10.68	6.771	3.516	Pr_PRUVU_2981_1 441-2747(+)	Pr_PRUVU_2981_1 441-2747(+)		2	1.11686	0.783239	1.19124	0.937562	1.33045	1.0666	0.875759	1.18032	0.903649	1.25893	1.07647	0.908083	1.22462	0.879023	1.31826	1.01859	0.951236	1.14815	0.887156	1.1695	1.13763	0.691069	1.15878	0.981748	1.31826	1.0666	0.871507	1.15878	0.92045	1.23595	1.09648	0.745426	1.20226	0.912011	1.31826
818	4.58	4.74	37.93	26.44	23.56	Pr_PRUVU_84905_1 53-577(-)	Pr_PRUVU_84905_1 53-577(-)		4	0.855067	0.465828	1.30617	0.591562	1.11686	1.14815	0.800815	1.27057	0.903649	1.61436	0.928966	0.504549	1.43219	0.630957	1.33045	1.04713	0.898892	1.2942	0.809096	1.39316	0.981748	0.987464	1.33045	0.744732	1.30617	1.14815	0.763755	1.25893	0.912011	1.57036	1.08643	0.887052	1.34276	0.809096	1.55597
819	4.58	4.72	16.33	11.56	7.143	Pr_PRUVU_8450_1 379-2145(-)	Pr_PRUVU_8450_1 379-2145(-)		4	1.0666	0.713465	1.24738	0.855067	1.33045	0.937562	0.871245	1.24738	0.751623	1.1695	1.02802	0.812976	1.24738	0.824138	1.28233	0.981748	0.951009	1.24738	0.787046	1.22462	1.11686	0.562636	1.24738	0.895365	1.39316	1.10662	0.590974	1.24738	0.887156	1.38038	1.03753	0.847736	1.24738	0.831764	1.2942
820	4.58	4.71	25.54	16.85	16.85	Pr_PRUVU_83659_2 309-863(-)	Pr_PRUVU_83659_2 309-863(-)		3	1.01859	0.900754	1.14815	0.887156	1.1695	0.990832	0.878724	1.14815	0.862979	1.13763	0.981748	0.684127	1.15878	0.847227	1.13763	0.946237	0.482084	1.14815	0.824138	1.08643	0.972747	0.770189	1.14815	0.847227	1.11686	1.02802	0.927012	1.14815	0.895365	1.18032	0.963829	0.981319	1.15878	0.831764	1.11686
821	4.57	4.63	27.27	20.28	11.89	Pr_PRUVU_59028_1 358-1218(-)	Pr_PRUVU_59028_1 358-1218(-)		2	0.937562	0.693928	1.14815	0.816582	1.07647	0.903649	0.511489	1.15878	0.787046	1.04713	0.870964	0.441478	1.14815	0.758578	1	1.00925	0.867139	1.14815	0.879023	1.15878	0.954993	0.66204	1.14815	0.831764	1.09648	0.954993	0.748562	1.14815	0.831764	1.09648	0.887156	0.46535	1.14815	0.772681	1.01859
822	4.54	6.64	21.89	13.43	9.95	Pr_PRUVU_95816_1 3-608(+)	Pr_PRUVU_95816_1 3-608(+)		3	0.847227	0.499486	1.14815	0.737904	0.972747	0.824138	0.485529	1.14815	0.717794	0.946237	0.912011	0.602647	1.1695	0.772681	1.0666	1	0.972607	1.14815	0.870964	1.14815	0.912011	0.637552	1.18032	0.772681	1.07647	0.870964	0.56144	1.14815	0.758578	1	0.816582	0.406262	1.15878	0.704693	0.946237
823	4.54	4.71	34.46	25.47	6.367	Pr_PRUVU_102816_1 93-896(+)	Pr_PRUVU_102816_1 93-896(+)		2	0.83946	0.457791	1.38038	0.608135	1.15878	0.937562	0.792517	1.38038	0.679204	1.2942	0.83946	0.473617	1.38038	0.608135	1.15878	0.937562	0.792069	1.65959	0.564937	1.55597	0.862979	0.547056	1.38038	0.625173	1.19124	0.862979	0.537239	1.38038	0.625173	1.19124	0.772681	0.308087	1.38038	0.559758	1.0666
824	4.54	4.62	17.03	14.39	10.31	Pr_PRUVU_78970_1 239-1492(-)	Pr_PRUVU_78970_1 239-1492(-)		3	0.887156	0.564227	1.18032	0.751623	1.04713	0.870964	0.336633	1.2942	0.672977	1.1272	0.928966	0.662411	1.24738	0.744732	1.15878	0.963829	0.863134	1.25893	0.765597	1.21339	0.887156	0.417105	1.19124	0.744732	1.05682	0.912011	0.650774	1.23595	0.737904	1.1272	0.92045	0.638287	1.18032	0.77983	1.08643
825	4.54	4.58	12.61	12.61	9.459	Pr_PRUVU_75246_1 260-928(-)	Pr_PRUVU_75246_1 260-928(-)		2	1.00925	0.83649	1.24738	0.809096	1.25893	0.937562	0.860226	1.24738	0.751623	1.1695	0.92045	0.877174	1.27057	0.724436	1.1695	0.963829	0.944508	1.39316	0.691831	1.34276	1.05682	0.739841	1.24738	0.847227	1.31826	0.963829	0.934875	1.24738	0.772681	1.20226	0.946237	0.980679	1.41906	0.666807	1.34276
826	4.52	4.75	24.15	11.7	9.811	Pr_PRUVU_95636_1 2-799(+)	Pr_PRUVU_95636_1 2-799(+)		3	0.77983	0.310477	1.18032	0.660693	0.92045	0.895365	0.702274	1.20226	0.744732	1.07647	0.928966	0.760201	1.18032	0.787046	1.09648	0.946237	0.828969	1.18032	0.801678	1.11686	0.879023	0.586861	1.18032	0.744732	1.03753	0.887156	0.556541	1.18032	0.751623	1.04713	0.928966	0.786078	1.18032	0.787046	1.09648
827	4.52	4.7	20.14	13.99	7.85	Pr_PRUVU_117137_1 137-1018(+)	Pr_PRUVU_117137_1 137-1018(+)		3	0.49204	0.227119	1.69044	0.148594	0.831764	0.954993	0.987177	1.24738	0.744732	1.19124	0.751623	0.181348	1.44544	0.448745	1.08643	1.04713	0.926798	1.34276	0.77983	1.41906	0.630957	0.151197	1.33045	0.401791	0.83946	0.903649	0.593005	1.2942	0.660693	1.1695	0.619441	0.132029	1.44544	0.337287	0.895365
828	4.52	4.57	19.09	12.73	9.545	Pr_PRUVU_19251_1 388-1050(-)	Pr_PRUVU_19251_1 388-1050(-)		2	0.570164	0.31277	1.70608	0.30761	0.972747	0.895365	0.620844	1.34276	0.648634	1.20226	0.496592	0.527045	1.70608	0.299226	0.847227	1.47231	0.688137	1.47231	1	2.26986	0.187068	0.140496	3.0761	0.0487528	0.57544	0.534564	0.382203	1.64437	0.275423	0.879023	0.285759	0.334981	2.29087	0.0672977	0.654636
829	4.51	6.46	36.05	30.81	30.81	Pr_PRUVU_69080_1 47-565(-)	Pr_PRUVU_69080_1 47-565(-)		7	1.28233	0.684327	1.19124	1.07647	1.51356	1.45881	0.537318	1.18032	1.23595	1.7378	1.51356	0.520134	1.19124	1.27057	1.80302	1.25893	0.701308	1.18032	1.0666	1.49968	1.39316	0.589487	1.19124	1.1695	1.64437	1.47231	0.539385	1.18032	1.24738	1.75388	1.36773	0.598529	1.19124	1.14815	1.61436
830	4.5	5.34	39.62	37.74	24.53	Pr_PRUVU_96062_1 250-888(-)	Pr_PRUVU_96062_1 250-888(-)		3	0.648634	0.593654	1.57036	0.301995	1.01859	0.724436	0.640844	1.38038	0.390841	1	0.515229	0.93166	1.88799	0.131826	0.972747	1.04713	0.900917	1.35519	0.772681	1.44544	0.831764	0.882568	1.25893	0.597035	1.04713	0.613762	0.47921	1.30617	0.258226	0.801678	0.613762	0.633712	1.55597	0.190546	0.954993
831	4.5	4.54	34.25	20.87	18.9	Pr_PRUVU_39497_1 170-934(+)	Pr_PRUVU_39497_1 170-934(+)		3	0.744732	0.462349	1.21339	0.554626	0.903649	0.831764	0.716841	1.22462	0.636796	1.01859	0.816582	0.719966	1.30617	0.570164	1.0666	0.831764	0.529922	1.19124	0.648634	0.990832	0.794328	0.630308	1.31826	0.544503	1.04713	0.879023	0.861483	1.2942	0.648634	1.13763	0.787046	0.677177	1.30617	0.539511	1.02802
832	4.49	4.93	22.92	15.42	11.46	Pr_PRUVU_68457_1 265-1026(-)	Pr_PRUVU_68457_1 265-1026(-)		3	0.954993	0.958525	2.0893	0.457088	1.99526	1.03753	0.821172	6.08135	0.170608	6.30957	1	0.973845	2.0893	0.47863	2.0893	1.04713	0.86962	2.0893	0.501187	2.18776	1.09648	0.820442	2.0893	0.524807	2.29087	1.04713	0.883856	2.0893	0.501187	2.18776	1.03753	0.941644	2.63027	0.394457	2.72898
833	4.49	4.65	12.57	4.878	2.439	Pr_PRUVU_25651_1 128-3328(+)	Pr_PRUVU_25651_1 128-3328(+)		2	1.1272	0.334573	1.13763	0.990832	1.28233	1	0.959007	1.13763	0.879023	1.13763	1.09648	0.391555	1.1695	0.937562	1.28233	1.18032	0.248191	1.13763	1.03753	1.34276	1.08643	0.521687	1.13763	0.954993	1.23595	1.08643	0.531479	1.13763	0.954993	1.23595	1.13763	0.30798	1.13763	1	1.2942
834	4.49	4.55	10.54	5.364	4.023	Pr_PRUVU_26107_1 201-1769(-)	Pr_PRUVU_26107_1 201-1769(-)		2	1	0.883158	1.18032	0.847227	1.18032	1.03753	0.514012	1.21339	0.855067	1.25893	1.07647	0.412518	1.23595	0.870964	1.33045	1	0.893612	1.1695	0.855067	1.1695	1.01859	0.689142	1.22462	0.831764	1.24738	0.990832	0.672093	1.18032	0.83946	1.1695	1.00925	0.753354	1.24738	0.809096	1.25893
835	4.47	4.71	51.09	25.55	25.55	Pr_PRUVU_102490_1 3-416(+)	Pr_PRUVU_102490_1 3-416(+)		3	0.831764	0.759008	1.94089	0.42462	1.61436	0.954993	0.937553	1.85353	0.515229	1.77011	0.724436	0.489365	1.45881	0.496592	1.05682	0.887156	0.813203	1.38038	0.642688	1.22462	0.758578	0.53171	1.38038	0.549541	1.04713	0.824138	0.671824	1.39316	0.591562	1.14815	0.704693	0.469012	1.55597	0.452898	1.09648
836	4.46	4.63	12.45	8.163	5.102	Pr_PRUVU_89795_1 185-1657(-)	Pr_PRUVU_89795_1 185-1657(-)		3	0.870964	0.367539	1.19124	0.731139	1.03753	0.928966	0.665171	1.18032	0.787046	1.09648	0.912011	0.573549	1.22462	0.744732	1.11686	0.92045	0.621893	1.18032	0.77983	1.08643	0.963829	0.843662	1.23595	0.77983	1.19124	0.972747	0.883614	1.22462	0.794328	1.19124	0.937562	0.701797	1.25893	0.744732	1.18032
837	4.44	4.56	11.91	5.957	4.513	Pr_PRUVU_81670_1 35-1699(+)	Pr_PRUVU_81670_1 35-1699(+)		3	1.03753	0.928981	2.46604	0.420727	2.55859	0.963829	0.952823	2.0893	0.461318	2.01372	0.972747	0.970241	2.0893	0.465586	2.03236	0.928966	0.892511	2.0893	0.444631	1.94089	1.14815	0.776848	2.10863	0.544503	2.39883	0.981748	0.990889	2.0893	0.469894	2.05116	0.981748	0.983507	2.0893	0.469894	2.05116
838	4.43	4.68	10.86	6.54	2.848	Pr_PRUVU_87916_1 537-3383(-)	Pr_PRUVU_87916_1 537-3383(-)		3	0.963829	0.670735	1.23595	0.772681	1.19124	0.862979	0.240983	1.24738	0.691831	1.07647	0.912011	0.434281	1.24738	0.731139	1.13763	0.963829	0.744066	1.24738	0.772681	1.20226	0.937562	0.502114	1.24738	0.751623	1.1695	0.895365	0.443352	1.24738	0.717794	1.11686	0.937562	0.486683	1.24738	0.751623	1.1695
839	4.4	5	25.13	19.37	13.09	Pr_PRUVU_33015_1 2-574(+)	Pr_PRUVU_33015_1 2-574(+)		3	0.990832	0.983187	3.87258	0.255859	3.83707	1.15878	0.761414	2.0893	0.554626	2.42103	0.972747	0.985734	3.94457	0.246604	3.83707	1.28233	0.62392	3.28095	0.390841	4.20727	1.11686	0.815512	2.0893	0.534564	2.33346	0.862979	0.783495	2.37684	0.363078	2.05116	0.963829	0.956234	2.0893	0.461318	2.01372
840	4.4	4.59	20.32	13.23	10.65	Pr_PRUVU_112854_1 213-1145(-)	Pr_PRUVU_112854_1 213-1145(-)		3	0.794328	0.637302	2.10863	0.380189	1.67494	0.794328	0.697704	2.10863	0.380189	1.67494	0.824138	0.657147	2.51189	0.328095	2.07014	0.879023	0.784369	2.0893	0.420727	1.83654	0.698232	0.52493	2.10863	0.334195	1.47231	0.824138	0.691215	2.0893	0.394457	1.72187	0.794328	0.648373	2.0893	0.380189	1.65959
841	4.4	4.56	18.44	13.41	8.939	Pr_PRUVU_54183_1 62-1138(+)	Pr_PRUVU_54183_1 62-1138(+)		3	1.00925	0.817842	1.10662	0.912011	1.11686	0.981748	0.988302	1.11686	0.879023	1.09648	1.00925	0.828359	1.11686	0.903649	1.1272	0.963829	0.943964	1.10662	0.870964	1.0666	1	0.929882	1.10662	0.903649	1.10662	1.00925	0.728594	1.14815	0.879023	1.15878	0.981748	0.993327	1.1272	0.870964	1.10662
842	4.4	4.44	14.91	4.717	3.774	Pr_PRUVU_109364_1 263-1855(+)	Pr_PRUVU_109364_1 263-1855(+)		2	1.19124	0.159627	1.61436	0.737904	2.22844	1.10662	0.417769	1.28233	0.862979	1.51356	0.937562	0.275546	1.31826	0.679204	1.23595	1.31826	0.0806298	1.2942	1.01859	1.95884	0.981748	0.571169	1.5417	0.625173	1.51356	0.928966	0.141364	1.48594	0.580764	1.38038	0.870964	0.00509449	1.35519	0.549541	1.18032
843	4.4	4.44	25.49	22.88	15.69	Pr_PRUVU_50092_1 2-460(+)	Pr_PRUVU_50092_1 2-460(+)		2	1.05682	0.904269	1.88799	0.559758	1.99526	0.963829	0.801225	1.67494	0.57544	1.61436	1.07647	0.884555	2.208	0.487529	2.37684	0.903649	0.587311	1.97697	0.457088	1.78649	1	0.820115	1.8197	0.549541	1.8197	1.14815	0.991842	2.31206	0.496592	2.65461	1.04713	0.892782	1.99526	0.524807	2.0893
844	4.39	4.57	18.09	8.724	6.947	Pr_PRUVU_19607_1 285-2144(-)	Pr_PRUVU_19607_1 285-2144(-)		3	1.05682	0.710884	1.14815	0.92045	1.21339	1.10662	0.45395	1.14815	0.963829	1.27057	1.01859	0.869869	1.14815	0.887156	1.1695	0.946237	0.655279	1.14815	0.824138	1.08643	1.08643	0.610404	1.19124	0.912011	1.2942	1.03753	0.793424	1.18032	0.879023	1.22462	0.972747	0.997594	1.15878	0.83946	1.1272
845	4.37	6.63	26.81	25.3	15.06	Pr_PRUVU_77532_1 362-1357(+)	Pr_PRUVU_77532_1 362-1357(+)		5	1.33045	0.372729	1.80302	0.737904	2.77971	1.00925	0.97071	2.65461	0.380189	2.67917	0.448745	0.181609	2.63027	0.0691831	1.18032	0.636796	0.227734	1.80302	0.283139	1.14815	0.539511	0.57828	3.01995	0.155597	1.6293	0.229087	0.147762	4.05509	0.0630957	0.928966	0.231206	0.127337	4.01791	0.0496592	0.928966
846	4.37	4.42	28.11	25.41	7.568	Pr_PRUVU_98189_1 86-643(-)	Pr_PRUVU_98189_1 86-643(-)		2	1.03753	0.816664	1.11686	0.928966	1.15878	1.02802	0.704537	1.11686	0.92045	1.14815	0.954993	0.797022	1.15878	0.824138	1.10662	1.03753	0.853837	1.11686	0.928966	1.15878	1.01859	0.87217	1.11686	0.912011	1.13763	1.00925	0.722738	1.11686	0.903649	1.1272	0.912011	0.498572	1.14815	0.794328	1.04713
847	4.36	4.52	17.62	10.62	7.006	Pr_PRUVU_79877_1 140-1555(+)	Pr_PRUVU_79877_1 140-1555(+)		3	1	0.933938	1.15878	0.862979	1.15878	0.972747	0.686542	1.14815	0.847227	1.11686	1.05682	0.667491	1.14815	0.92045	1.21339	0.912011	0.487868	1.14815	0.794328	1.04713	0.990832	0.880949	1.19124	0.831764	1.18032	1.01859	0.974802	1.14815	0.887156	1.1695	1.02802	0.879546	1.15878	0.887156	1.19124
848	4.35	4.49	13.06	6.413	6.413	Pr_PRUVU_75684_1 265-1530(-)	Pr_PRUVU_75684_1 265-1530(-)		3	1	0.965526	2.0893	0.47863	2.0893	1.18032	0.699158	2.0893	0.564937	2.46604	1.24738	0.660734	2.10863	0.591562	2.60615	1.09648	0.855853	2.0893	0.524807	2.29087	1.10662	0.843961	2.0893	0.529663	2.31206	1.30617	0.606073	2.0893	0.625173	2.72898	1.19124	0.697037	2.10863	0.564937	2.48886
849	4.34	4.48	24.94	15.59	7.35	Pr_PRUVU_51604_1 74-1423(+)	Pr_PRUVU_51604_1 74-1423(+)		4	0.937562	0.734178	1.35519	0.698232	1.27057	0.903649	0.550133	1.24738	0.724436	1.1272	0.855067	0.357721	1.24738	0.685488	1.0666	0.862979	0.37394	1.24738	0.691831	1.07647	0.912011	0.59627	1.24738	0.731139	1.13763	0.912011	0.591139	1.24738	0.731139	1.13763	0.809096	0.239301	1.24738	0.648634	1.00925
850	4.32	5.51	13.7	8.806	5.479	Pr_PRUVU_6535_1 125-1660(+)	Pr_PRUVU_6535_1 125-1660(+)		3	1.03753	0.806127	1.18032	0.879023	1.22462	1.09648	0.696884	1.25893	0.870964	1.38038	1	0.987876	1.18032	0.847227	1.18032	0.963829	0.916385	1.18032	0.816582	1.13763	1.02802	0.826475	1.19124	0.862979	1.22462	1.11686	0.596008	1.19124	0.937562	1.34276	1.00925	0.94221	1.18032	0.855067	1.19124
851	4.31	6.47	15.26	9.393	5.088	Pr_PRUVU_105712_1 237-1772(+)	Pr_PRUVU_105712_1 237-1772(+)		3	1.00925	0.931853	1.21339	0.831764	1.22462	1.05682	0.676593	1.18032	0.895365	1.24738	1.13763	0.470523	1.13763	1	1.2942	1.00925	0.754398	1.23595	0.816582	1.24738	1.07647	0.750888	1.19124	0.903649	1.28233	1.07647	0.640031	1.1695	0.92045	1.25893	1.07647	0.574641	1.19124	0.903649	1.28233
852	4.31	4.42	15.69	10.36	10.36	Pr_PRUVU_27547_1 212-1285(-)	Pr_PRUVU_27547_1 212-1285(-)		3	1.02802	0.910767	1.38038	0.744732	1.41906	1.00925	0.941097	1.38038	0.731139	1.39316	0.963829	0.969466	1.38038	0.698232	1.33045	1.00925	0.913567	1.44544	0.698232	1.45881	1	0.964024	1.38038	0.724436	1.38038	0.954993	0.968379	1.38038	0.691831	1.31826	1.05682	0.874396	1.38038	0.765597	1.45881
853	4.31	4.38	27.99	16.38	11.6	Pr_PRUVU_96563_1 344-1225(-)	Pr_PRUVU_96563_1 344-1225(-)		3	0.954993	0.911623	1.22462	0.77983	1.1695	0.963829	0.973323	1.14815	0.83946	1.10662	0.92045	0.785076	1.28233	0.717794	1.18032	0.928966	0.869581	1.14815	0.809096	1.0666	0.946237	0.893143	1.14815	0.824138	1.08643	0.946237	0.81149	1.14815	0.824138	1.08643	0.928966	0.800225	1.25893	0.737904	1.1695
854	4.3	4.46	12.2	4.756	4.146	Pr_PRUVU_28033_1 211-2673(-)	Pr_PRUVU_28033_1 211-2673(-)		3	0.895365	0.603669	1.14815	0.77983	1.02802	1.01859	0.993058	1.14815	0.887156	1.1695	0.912011	0.633988	1.14815	0.794328	1.04713	1.01859	0.982556	1.14815	0.887156	1.1695	0.92045	0.707166	1.14815	0.794328	1.05682	1	0.977973	1.15878	0.862979	1.15878	0.809096	0.436401	1.14815	0.704693	0.928966
855	4.3	4.36	20.6	8.04	5.025	Pr_PRUVU_78659_1 273-1469(+)	Pr_PRUVU_78659_1 273-1469(+)		2	0.981748	0.800697	1.18032	0.831764	1.15878	0.972747	0.649792	1.18032	0.824138	1.14815	0.981748	0.691968	1.27057	0.772681	1.24738	0.963829	0.878611	1.18032	0.816582	1.13763	0.946237	0.690047	1.18032	0.801678	1.11686	0.954993	0.691882	1.18032	0.809096	1.1272	0.912011	0.526883	1.27057	0.717794	1.15878
856	4.3	4.34	24.64	16.11	13.27	Pr_PRUVU_6689_1 101-736(+)	Pr_PRUVU_6689_1 101-736(+)		2	0.879023	0.557257	1.31826	0.666807	1.15878	0.981748	0.960396	1.24738	0.787046	1.22462	1.1272	0.538624	1.24738	0.903649	1.40605	1.02802	0.853629	1.24738	0.824138	1.28233	0.928966	0.725323	1.24738	0.744732	1.15878	1.01859	0.869941	1.23595	0.824138	1.27057	1.09648	0.60474	1.24738	0.879023	1.36773
857	4.3	4.33	20.63	15.08	15.08	Pr_PRUVU_52442_1 354-1112(-)	Pr_PRUVU_52442_1 354-1112(-)		3	0.981748	0.966447	2.0893	0.469894	2.05116	1	0.980241	2.0893	0.47863	2.0893	0.937562	0.827494	2.0893	0.448745	1.95884	0.912011	0.744792	2.0893	0.432514	1.90546	0.903649	0.742394	2.10863	0.432514	1.90546	0.946237	0.868607	2.0893	0.452898	1.97697	0.903649	0.720829	2.0893	0.428549	1.88799
858	4.29	4.48	14.39	7.715	4.896	Pr_PRUVU_28891_1 350-2374(-)	Pr_PRUVU_28891_1 350-2374(-)		3	0.862979	0.552747	1.67494	0.515229	1.44544	0.724436	0.102214	1.47231	0.487529	1.0666	0.895365	0.722432	1.87068	0.47863	1.67494	0.787046	0.344896	1.75388	0.444631	1.38038	0.990832	0.980792	2.39883	0.413047	2.37684	0.824138	0.488255	1.85353	0.440555	1.52757	0.809096	0.318279	1.59956	0.501187	1.2942
859	4.29	4.34	20	11.11	5.926	Pr_PRUVU_56362_1 264-1481(-)	Pr_PRUVU_56362_1 264-1481(-)		2	1	0.942753	1.21339	0.824138	1.21339	1.00925	0.849639	1.14815	0.879023	1.15878	1.0666	0.660284	1.19124	0.895365	1.27057	1.00925	0.847007	1.14815	0.879023	1.15878	1.04713	0.644342	1.14815	0.912011	1.20226	1.02802	0.789476	1.14815	0.895365	1.18032	1.11686	0.400207	1.14815	0.972747	1.28233
860	4.28	4.31	9.61	4.505	3.904	Pr_PRUVU_69639_1 410-2410(-)	Pr_PRUVU_69639_1 410-2410(-)		3	1.27057	0.00142283	2.24905	0.564937	2.93765	1.13763	0.00171168	1.49968	0.758578	1.7378	1.43219	0.00117487	1.80302	0.794328	2.70396	1.15878	0.00147098	1.61436	0.717794	1.88799	1.27057	0.00130633	1.41906	0.895365	1.8197	1.14815	0.00146758	1.87068	0.613762	2.18776	1.05682	0.0035114	3.94457	0.267917	4.16869
861	4.27	6.45	14.85	4.436	2.797	Pr_PRUVU_95316_1 201-3314(+)	Pr_PRUVU_95316_1 201-3314(+)		3	0.972747	0.881139	1.28233	0.758578	1.24738	0.903649	0.465062	1.23595	0.724436	1.11686	0.912011	0.536334	1.30617	0.698232	1.19124	1.02802	0.772268	1.25893	0.816582	1.2942	0.981748	0.908688	1.31826	0.744732	1.2942	0.937562	0.681646	1.24738	0.751623	1.1695	0.887156	0.408397	1.36773	0.648634	1.21339
862	4.27	4.52	8.403	4.832	1.996	Pr_PRUVU_20207_1 352-3210(-)	Pr_PRUVU_20207_1 352-3210(-)		3	1.08643	0.579955	1.34276	0.809096	1.45881	1.1272	0.437925	1.35519	0.831764	1.52757	1.15878	0.352436	1.38038	0.83946	1.59956	1.01859	0.882779	1.24738	0.816582	1.27057	1.0666	0.626488	1.48594	0.717794	1.58489	1.03753	0.77101	1.57036	0.660693	1.6293	1.09648	0.531434	1.44544	0.758578	1.58489
863	4.27	4.49	11.61	3.577	2.336	Pr_PRUVU_58073_1 202-4314(+)	Pr_PRUVU_58073_1 202-4314(+)		3	0.946237	0.812103	1.24738	0.758578	1.18032	0.928966	0.73613	1.28233	0.724436	1.19124	0.946237	0.826238	1.38038	0.685488	1.30617	0.912011	0.655319	1.33045	0.679204	1.21339	0.972747	0.916511	1.30617	0.744732	1.27057	0.903649	0.64316	1.24738	0.724436	1.1272	0.946237	0.799187	1.34276	0.704693	1.27057
864	4.26	6.34	48.68	42.76	28.95	Pr_PRUVU_54503_1 160-618(+)	Pr_PRUVU_54503_1 160-618(+)		3	0.928966	0.892711	1.38038	0.672977	1.28233	1.02802	0.876187	1.38038	0.744732	1.41906	0.787046	0.615264	1.38038	0.570164	1.08643	1.18032	0.685104	1.38038	0.855067	1.6293	0.862979	0.701283	1.38038	0.625173	1.19124	0.895365	0.766376	1.38038	0.648634	1.23595	0.787046	0.622857	1.38038	0.570164	1.08643
865	4.26	4.29	25.21	16.81	9.664	Pr_PRUVU_65209_1 382-1098(-)	Pr_PRUVU_65209_1 382-1098(-)		2	0.963829	0.924628	1.31826	0.724436	1.27057	0.903649	0.66537	1.33045	0.654636	1.20226	1.04713	0.368381	1.34276	0.77983	1.45881	0.937562	0.952967	1.38038	0.672977	1.2942	0.963829	0.847586	1.48594	0.642688	1.43219	0.972747	0.774456	1.43219	0.679204	1.39316	1.15878	0.13983	1.33045	0.870964	1.65959
866	4.25	4.64	16	10.4	6.6	Pr_PRUVU_18588_1 289-1791(-)	Pr_PRUVU_18588_1 289-1791(-)		3	0.937562	0.844724	2.18776	0.428549	2.05116	0.83946	0.69213	2.10863	0.401791	1.77011	0.751623	0.576408	2.10863	0.359749	1.58489	0.972747	0.958679	2.0893	0.465586	2.03236	0.887156	0.729891	3.94457	0.224905	3.49945	0.816582	0.667128	2.0893	0.390841	1.70608	0.772681	0.626543	2.10863	0.369828	1.6293
867	4.24	6.3	26.32	19.08	17.11	Pr_PRUVU_75738_1 240-1154(-)	Pr_PRUVU_75738_1 240-1154(-)		4	0.831764	0.381478	1.23595	0.666807	1.02802	0.92045	0.649997	1.31826	0.698232	1.21339	0.937562	0.807631	1.24738	0.751623	1.1695	0.895365	0.49876	1.24738	0.717794	1.11686	0.895365	0.509731	1.27057	0.704693	1.13763	0.92045	0.574056	1.38038	0.666807	1.27057	0.903649	0.56231	1.30617	0.691831	1.18032
868	4.24	4.34	14.02	14.02	9.963	Pr_PRUVU_25396_1 250-1065(-)	Pr_PRUVU_25396_1 250-1065(-)		2	0.92045	0.883972	3.40408	0.270396	3.13329	0.92045	0.878521	2.33346	0.394457	2.14783	0.937562	0.907964	2.0893	0.448745	1.95884	0.870964	0.785407	2.0893	0.413047	1.8197	0.912011	0.864249	2.0893	0.436516	1.90546	0.895365	0.841202	2.10863	0.428549	1.88799	0.903649	0.850393	2.0893	0.432514	1.88799
869	4.24	4.28	12.77	8.874	6.277	Pr_PRUVU_81170_1 181-1569(+)	Pr_PRUVU_81170_1 181-1569(+)		2	1.0666	0.906722	1.19124	0.895365	1.27057	1.04713	0.965237	1.18032	0.887156	1.23595	1.05682	0.849241	1.15878	0.912011	1.22462	1.0666	0.869253	1.1695	0.912011	1.24738	1.01859	0.987298	1.1695	0.870964	1.19124	1.02802	0.930907	1.14815	0.895365	1.18032	1.03753	0.928509	1.14815	0.903649	1.19124
870	4.23	7.9	45.95	35.14	35.14	Pr_PRUVU_30601_1 2-334(+)	Pr_PRUVU_30601_1 2-334(+)		4	1.19124	0.694682	1.33045	0.895365	1.58489	1.0666	0.858902	1.47231	0.724436	1.58489	1.34276	0.462415	1.24738	1.07647	1.67494	1.0666	0.86617	1.33045	0.801678	1.41906	1.1695	0.713475	1.35519	0.862979	1.57036	1.13763	0.76941	1.41906	0.801678	1.61436	1.31826	0.513798	1.24738	1.05682	1.6293
871	4.23	4.26	14.25	7.009	5.607	Pr_PRUVU_65116_1 98-1384(+)	Pr_PRUVU_65116_1 98-1384(+)		2	1.07647	0.774558	1.24738	0.862979	1.34276	1.02802	0.920183	1.24738	0.824138	1.28233	1.03753	0.842727	1.24738	0.831764	1.2942	0.972747	0.927859	1.24738	0.77983	1.21339	1.09648	0.746718	1.24738	0.879023	1.36773	1.10662	0.756202	1.24738	0.887156	1.38038	1.08643	0.779684	1.24738	0.870964	1.35519
872	4.22	9.51	41.31	26.64	26.64	Pr_PRUVU_36102_1 2-781(+)	Pr_PRUVU_36102_1 2-781(+)		6	0.990832	0.999551	1.18032	0.83946	1.1695	1.07647	0.600094	1.24738	0.862979	1.34276	0.912011	0.689216	1.25893	0.724436	1.14815	0.990832	0.994953	1.18032	0.83946	1.1695	1.03753	0.680625	1.20226	0.862979	1.24738	1.03753	0.701449	1.22462	0.847227	1.27057	0.870964	0.533988	1.21339	0.717794	1.05682
873	4.22	6.35	23.77	10.54	6.054	Pr_PRUVU_73188_1 466-1806(-)	Pr_PRUVU_73188_1 466-1806(-)		3	1.0666	0.898253	1.38038	0.772681	1.47231	1	0.970978	1.52757	0.654636	1.52757	0.903649	0.825322	1.38038	0.654636	1.24738	0.946237	0.961632	1.47231	0.642688	1.39316	1.05682	0.872457	1.38038	0.765597	1.45881	0.887156	0.798495	1.38038	0.642688	1.22462	0.903649	0.810391	1.38038	0.654636	1.24738
874	4.21	13.58	29.98	25.18	25.18	Pr_PRUVU_76519_1 181-1434(-)	Pr_PRUVU_76519_1 181-1434(-)		13	1.03753	0.672385	1.18032	0.879023	1.22462	0.954993	0.741546	1.22462	0.77983	1.1695	0.946237	0.454566	1.20226	0.787046	1.13763	0.937562	0.702914	1.28233	0.731139	1.20226	0.903649	0.639844	1.24738	0.724436	1.1272	0.895365	0.440875	1.18032	0.758578	1.05682	0.954993	0.518971	1.20226	0.794328	1.14815
875	4.21	4.3	41.94	35.48	18.28	Pr_PRUVU_57675_1 2-562(+)	Pr_PRUVU_57675_1 2-562(+)		2	0.847227	0.41083	1.23595	0.679204	1.04713	0.928966	0.777154	1.24738	0.744732	1.15878	0.887156	0.565935	1.24738	0.711214	1.10662	0.895365	0.613813	1.24738	0.717794	1.11686	0.831764	0.384351	1.24738	0.666807	1.03753	0.937562	0.833409	1.24738	0.751623	1.1695	0.879023	0.48517	1.23595	0.704693	1.08643
876	4.2	7.57	31.17	19.48	19.48	Pr_PRUVU_7187_1 1-693(+)	Pr_PRUVU_7187_1 1-693(+)		6	1.0666	0.734269	1.15878	0.92045	1.23595	1.10662	0.709821	1.18032	0.937562	1.30617	1.1272	0.640386	1.20226	0.937562	1.35519	0.954993	0.769689	1.20226	0.794328	1.14815	1.09648	0.666629	1.14815	0.954993	1.25893	1.03753	0.959216	1.1695	0.887156	1.21339	1.13763	0.589183	1.15878	0.981748	1.31826
877	4.2	4.75	10.7	7.481	3.693	Pr_PRUVU_90813_1 554-3724(-)	Pr_PRUVU_90813_1 554-3724(-)		3	1.02802	0.768336	1.18032	0.870964	1.21339	1.02802	0.725825	1.15878	0.887156	1.19124	1.0666	0.671308	1.22462	0.870964	1.30617	0.981748	0.950122	1.22462	0.801678	1.20226	1.04713	0.620443	1.15878	0.903649	1.21339	1	0.898327	1.24738	0.801678	1.24738	1.01859	0.84059	1.15878	0.879023	1.18032
878	4.2	4.29	20.43	9.264	4.513	Pr_PRUVU_34568_1 335-1600(-)	Pr_PRUVU_34568_1 335-1600(-)		2	0.990832	0.895781	1.24738	0.794328	1.23595	1.01859	0.954131	1.19124	0.855067	1.21339	0.972747	0.84946	1.18032	0.824138	1.14815	1.02802	0.969812	1.27057	0.809096	1.30617	1.03753	0.842928	1.21339	0.855067	1.25893	1.05682	0.907325	1.24738	0.847227	1.31826	0.954993	0.803274	1.18032	0.809096	1.1272
879	4.2	4.23	19.79	12.34	8.997	Pr_PRUVU_74999_1 341-1510(-)	Pr_PRUVU_74999_1 341-1510(-)		3	0.903649	0.721065	2.31206	0.390841	2.0893	0.862979	0.59652	2.10863	0.409261	1.8197	0.903649	0.706361	3.01995	0.299226	2.72898	0.895365	0.693446	1.38038	0.648634	1.23595	0.990832	0.971541	1.87068	0.529663	1.85353	0.895365	0.679227	2.22844	0.398107	1.99526	0.879023	0.628189	2.53513	0.346737	2.22844
880	4.19	37.21	47.69	39.74	27.05	Pr_PRUVU_109721_1 321-2852(+)	Pr_PRUVU_109721_1 321-2852(+)		25	0.990832	0.902371	1.21339	0.801678	1.20226	0.870964	0.726008	1.22462	0.625173	1.0666	0.816582	0.92422	1.45881	0.390841	1.19124	0.887156	0.718196	1.15878	0.704693	1.02802	0.963829	0.906385	1.27057	0.717794	1.22462	0.751623	0.388994	1.27057	0.405509	0.954993	0.666807	0.420566	1.59956	0.197697	1.0666
881	4.19	4.41	21.6	9.172	7.692	Pr_PRUVU_78856_1 173-1189(+)	Pr_PRUVU_78856_1 173-1189(+)		3	1.01859	0.847108	1.24738	0.816582	1.27057	0.990832	0.961258	1.24738	0.794328	1.23595	0.990832	0.958046	1.24738	0.794328	1.23595	1.05682	0.608765	1.2942	0.816582	1.36773	0.963829	0.799247	1.24738	0.772681	1.20226	1.04713	0.730889	1.33045	0.787046	1.39316	0.990832	0.978397	1.30617	0.758578	1.2942
882	4.19	4.32	18.73	9.562	9.562	Pr_PRUVU_86870_1 2-1510(+)	Pr_PRUVU_86870_1 2-1510(+)		4	1.0666	0.527373	1.14815	0.928966	1.22462	0.895365	0.472507	1.21339	0.737904	1.08643	1.00925	0.828647	1.14815	0.879023	1.15878	1.03753	0.704405	1.14815	0.903649	1.19124	1	0.900313	1.14815	0.870964	1.14815	0.954993	0.829116	1.18032	0.809096	1.1272	1	0.925398	1.15878	0.862979	1.15878
883	4.19	4.22	15.43	10.49	8.025	Pr_PRUVU_94597_1 98-1072(+)	Pr_PRUVU_94597_1 98-1072(+)		2	1.07647	0.715298	1.38038	0.77983	1.48594	0.981748	0.979859	1.38038	0.711214	1.35519	1.0666	0.717401	1.38038	0.772681	1.47231	0.954993	0.841219	1.38038	0.691831	1.31826	1.14815	0.519081	1.38038	0.831764	1.58489	1.09648	0.65663	1.52757	0.717794	1.67494	0.954993	0.853356	1.95884	0.487529	1.87068
884	4.17	4.87	20.73	12.95	8.549	Pr_PRUVU_1054_1 277-1437(-)	Pr_PRUVU_1054_1 277-1437(-)		4	1.04713	0.81708	1.11686	0.937562	1.1695	1.04713	0.931817	1.1695	0.895365	1.21339	1.02802	0.843929	1.11686	0.92045	1.14815	0.981748	0.940982	1.11686	0.879023	1.09648	1.03753	0.819087	1.11686	0.928966	1.15878	1	0.940629	1.13763	0.879023	1.13763	1.00925	0.821214	1.11686	0.903649	1.1272
885	4.17	4.19	12.84	8.657	6.866	Pr_PRUVU_117587_1 101-1108(-)	Pr_PRUVU_117587_1 101-1108(-)		2	1.39316	0.66361	1.39316	1	4.9204	3.56451	0.09721	1.69044	2.10863	21.2814	1.72187	0.464544	1.45881	1.18032	8.95365	1.24738	0.695992	1.44544	0.862979	2.80543	1.39316	0.583082	1.55597	0.895365	3.40408	3.66438	0.0963956	1.69044	2.1677	21.677	1.57036	0.461678	1.45881	1.07647	6.85488
886	4.16	4.28	25.79	18.1	15.84	Pr_PRUVU_30705_1 291-956(-)	Pr_PRUVU_30705_1 291-956(-)		4	0.801678	0.494787	1.11686	0.711214	0.895365	0.847227	0.615993	1.1272	0.758578	0.954993	0.787046	0.509429	1.11686	0.704693	0.879023	0.981748	0.890618	1.1272	0.870964	1.10662	0.809096	0.520706	1.11686	0.724436	0.903649	0.879023	0.724439	1.11686	0.77983	0.981748	0.801678	0.553092	1.11686	0.717794	0.895365
887	4.16	4.23	13.51	7.931	5.948	Pr_PRUVU_31296_1 400-2823(+)	Pr_PRUVU_31296_1 400-2823(+)		3	1.04713	0.860932	1.38038	0.758578	1.45881	0.928966	0.73714	1.38038	0.666807	1.28233	0.862979	0.467891	1.27057	0.660693	1.09648	0.895365	0.318296	1.2942	0.672977	1.15878	0.816582	0.238376	1.30617	0.597035	1.0666	0.887156	0.484615	1.22462	0.711214	1.08643	0.765597	0.252512	1.30617	0.549541	1
888	4.15	6.64	50.49	45.63	40.78	Pr_PRUVU_103765_1 2-313(+)	Pr_PRUVU_103765_1 2-313(+)		4	0.870964	0.797168	2.0893	0.416869	1.8197	1	0.9822	2.33346	0.428549	2.33346	0.895365	0.837909	2.0893	0.428549	1.87068	1.09648	0.833023	2.0893	0.524807	2.29087	0.937562	0.905926	2.0893	0.448745	1.95884	0.963829	0.952117	2.0893	0.461318	2.01372	0.92045	0.876619	2.0893	0.440555	1.92309
889	4.15	4.21	32.4	12.4	9.6	Pr_PRUVU_3123_1 131-883(+)	Pr_PRUVU_3123_1 131-883(+)		2	1	0.956996	1.23595	0.809096	1.23595	0.981748	0.996493	1.19124	0.824138	1.1695	1.04713	0.800428	1.21339	0.862979	1.27057	0.937562	0.729058	1.18032	0.794328	1.10662	0.946237	0.760714	1.18032	0.801678	1.11686	1.02802	0.866293	1.18032	0.870964	1.21339	1.03753	0.770414	1.18032	0.879023	1.22462
890	4.14	4.16	22.44	22.44	14.74	Pr_PRUVU_49185_1 96-566(+)	Pr_PRUVU_49185_1 96-566(+)		2	0.903649	0.657874	1.13763	0.794328	1.02802	0.946237	0.89821	1.13763	0.831764	1.07647	0.879023	0.629513	1.18032	0.744732	1.03753	1	0.90775	1.13763	0.879023	1.13763	0.879023	0.656	1.13763	0.772681	1	0.954993	0.959193	1.13763	0.83946	1.08643	0.928966	0.827524	1.14815	0.809096	1.0666
891	4.13	4.27	10.48	9.524	7.619	Pr_PRUVU_87474_1 317-1579(-)	Pr_PRUVU_87474_1 317-1579(-)		3	0.92045	0.668124	1.24738	0.737904	1.14815	0.990832	0.982334	1.24738	0.794328	1.23595	1.02802	0.814527	1.31826	0.77983	1.35519	1	0.982879	1.24738	0.801678	1.24738	1.00925	0.919676	1.24738	0.809096	1.25893	1.01859	0.846059	1.24738	0.816582	1.27057	1.05682	0.688258	1.24738	0.847227	1.31826
892	4.12	4.32	11.18	5.664	3.704	Pr_PRUVU_78055_1 268-4401(-)	Pr_PRUVU_78055_1 268-4401(-)		4	1	0.816105	1.22462	0.816582	1.22462	0.972747	0.896828	1.28233	0.758578	1.24738	1.01859	0.76343	1.23595	0.824138	1.25893	1	0.802298	1.18032	0.847227	1.18032	1.03753	0.737566	1.19124	0.870964	1.23595	1.0666	0.623945	1.18032	0.903649	1.25893	1.0666	0.596328	1.20226	0.887156	1.28233
893	4.12	4.16	21.43	15	10	Pr_PRUVU_61905_1 181-1023(+)	Pr_PRUVU_61905_1 181-1023(+)		2	0.912011	0.489806	1.24738	0.731139	1.13763	0.83946	0.332234	1.24738	0.679204	1.04713	0.912011	0.467012	1.24738	0.731139	1.13763	0.92045	0.622493	1.24738	0.737904	1.14815	0.879023	0.371647	1.24738	0.704693	1.09648	0.895365	0.38454	1.28233	0.698232	1.14815	0.879023	0.396307	1.24738	0.704693	1.09648
894	4.12	4.14	34.39	25.48	21.02	Pr_PRUVU_88026_1 126-599(+)	Pr_PRUVU_88026_1 126-599(+)		3	0.413047	0.0921702	1.69044	0.170608	0.698232	0.679204	0.219958	1.61436	0.405509	1.09648	0.328095	0.06224	1.85353	0.0608135	0.608135	0.758578	0.635897	1.23595	0.340408	0.937562	0.496592	0.164979	1.39316	0.267917	0.691831	0.672977	0.222224	1.47231	0.416869	0.990832	0.322107	0.0610252	2.05116	0.060256	0.660693
895	4.11	4.14	25.1	17.28	11.52	Pr_PRUVU_12697_1 511-1242(+)	Pr_PRUVU_12697_1 511-1242(+)		2	0.928966	0.493802	1.13763	0.816582	1.05682	0.954993	0.647374	1.13763	0.83946	1.08643	0.963829	0.682923	1.13763	0.847227	1.09648	0.946237	0.673826	1.13763	0.831764	1.07647	0.946237	0.741241	1.18032	0.801678	1.11686	0.928966	0.466684	1.13763	0.816582	1.05682	0.928966	0.592477	1.13763	0.816582	1.05682
896	4.11	4.13	27.27	22.49	17.22	Pr_PRUVU_22903_1 203-832(-)	Pr_PRUVU_22903_1 203-832(-)		5	1.14815	0.707799	2.0893	0.549541	2.39883	1.01859	0.943659	2.0893	0.487529	2.12814	0.928966	0.867476	2.0893	0.444631	1.94089	0.972747	0.954917	2.0893	0.465586	2.03236	1.07647	0.82765	2.0893	0.515229	2.24905	1.07647	0.825363	2.0893	0.515229	2.24905	0.928966	0.859058	2.0893	0.444631	1.94089
897	4.1	5.02	23.84	15.07	10.96	Pr_PRUVU_76833_1 185-1282(-)	Pr_PRUVU_76833_1 185-1282(-)		3	1.15878	0.608432	1.25893	0.92045	1.45881	1.1272	0.686789	1.24738	0.903649	1.40605	1.08643	0.834616	1.35519	0.801678	1.47231	1.15878	0.59892	1.24738	0.928966	1.43219	1.15878	0.676978	1.38038	0.83946	1.59956	1.1272	0.67349	1.28233	0.879023	1.45881	1.1272	0.690459	1.24738	0.903649	1.40605
898	4.1	4.51	26.09	17	10.67	Pr_PRUVU_96340_1 105-866(+)	Pr_PRUVU_96340_1 105-866(+)		2	0.440555	0.205023	2.12814	0.042462	0.937562	0.937562	0.596887	1.80302	0.483059	1.69044	0.954993	0.952506	1.64437	0.570164	1.57036	0.954993	0.811144	1.61436	0.586138	1.5417	0.580764	0.301726	1.5417	0.0564937	0.895365	1.05682	0.928349	1.33045	0.794328	1.58489	1.2942	0.521748	1.61436	0.801678	2.58226
899	4.1	4.45	14.07	7.912	5.495	Pr_PRUVU_70406_1 1-1368(+)	Pr_PRUVU_70406_1 1-1368(+)		2	1.03753	0.915117	1.18032	0.879023	1.22462	1.00925	0.879575	1.22462	0.824138	1.23595	1.04713	0.901753	1.18032	0.887156	1.23595	0.937562	0.777574	1.18032	0.794328	1.10662	0.981748	0.896371	1.18032	0.831764	1.15878	0.990832	0.964622	1.18032	0.83946	1.1695	1.0666	0.850061	1.28233	0.831764	1.36773
900	4.1	4.18	16.6	8.936	8.936	Pr_PRUVU_114085_1 382-1089(-)	Pr_PRUVU_114085_1 382-1089(-)		2	0.765597	0.607895	2.10863	0.366438	1.61436	0.794328	0.655783	2.10863	0.380189	1.67494	0.824138	0.694607	2.80543	0.293765	2.31206	0.903649	0.8383	2.0893	0.432514	1.88799	0.879023	0.794596	2.0893	0.420727	1.83654	0.954993	0.930624	4.13048	0.231206	3.94457	0.903649	0.838729	6.08135	0.148594	5.49541
901	4.08	13.64	27.63	21.52	18.58	Pr_PRUVU_44135_1 275-1504(+)	Pr_PRUVU_44135_1 275-1504(+)		7	5.70164	0.0213723	4.74242	1.20226	25.5859	3.16228	0.0405283	4.61318	0.685488	14.1906	3.90841	0.0283815	4.61318	0.847227	17.378	3.43558	0.0346679	4.65586	0.737904	15.2757	3.90841	0.0298274	4.65586	0.83946	17.378	4.52898	0.0279368	4.74242	0.954993	20.3236	2.91072	0.0412514	4.65586	0.625173	13.0617
902	4.08	7.31	66.67	47.62	35.71	Pr_PRUVU_22178_1 171-551(+)	Pr_PRUVU_22178_1 171-551(+)		4	0.636796	0.498388	1.19124	0.42462	0.758578	0.660693	0.564217	1.19124	0.42462	0.787046	0.510505	0.286792	1.30617	0.210863	0.666807	1.09648	0.647319	1.10662	0.990832	1.24738	0.654636	0.530723	1.18032	0.452898	0.772681	0.737904	0.576593	1.13763	0.580764	0.83946	0.654636	0.305682	1.24738	0.376704	0.816582
903	4.08	4.1	27.98	23.83	23.83	Pr_PRUVU_57442_1 220-801(+)	Pr_PRUVU_57442_1 220-801(+)		3	1.10662	0.780592	1.38038	0.801678	1.52757	1.1272	0.806726	1.39316	0.809096	1.57036	1.08643	0.785099	1.38038	0.787046	1.49968	1.02802	0.925927	1.38038	0.744732	1.41906	1.20226	0.652329	1.38038	0.870964	1.65959	1.11686	0.807839	1.38038	0.809096	1.5417	1.03753	0.83575	1.69044	0.613762	1.75388
904	4.07	7.91	15.99	7.51	6.259	Pr_PRUVU_2380_1 291-2450(-)	Pr_PRUVU_2380_1 291-2450(-)		5	0.895365	0.635481	1.18032	0.758578	1.05682	0.903649	0.63667	1.18032	0.765597	1.0666	0.870964	0.626468	1.23595	0.704693	1.07647	1.02802	0.671295	1.23595	0.831764	1.27057	1	0.98386	1.18032	0.847227	1.18032	0.937562	0.865503	1.18032	0.794328	1.10662	0.879023	0.51	1.18032	0.744732	1.03753
905	4.07	6.2	10.57	5.202	3.468	Pr_PRUVU_38224_1 114-3749(+)	Pr_PRUVU_38224_1 114-3749(+)		4	1.01859	0.619299	1.18032	0.862979	1.20226	1.02802	0.821636	1.13763	0.903649	1.1695	1.1272	0.258513	1.14815	0.981748	1.2942	0.937562	0.783586	1.13763	0.824138	1.0666	1.02802	0.64106	1.13763	0.903649	1.1695	1.04713	0.49987	1.14815	0.912011	1.20226	1.0666	0.494298	1.1695	0.912011	1.24738
906	4.07	4.3	39.85	33.83	15.04	Pr_PRUVU_86584_1 2-400(-)	Pr_PRUVU_86584_1 2-400(-)		2	1.05682	0.733038	2.75423	0.383707	2.91072	1.13763	0.523035	2.0893	0.544503	2.37684	1.33045	0.328449	2.0893	0.636796	2.77971	1.11686	0.574869	2.93765	0.380189	3.28095	0.981748	0.995959	2.0893	0.469894	2.05116	1.09648	0.610773	2.72898	0.401791	2.99226	1.27057	0.364663	2.0893	0.608135	2.67917
907	4.07	4.27	18.32	12.72	7.634	Pr_PRUVU_83387_1 342-1523(-)	Pr_PRUVU_83387_1 342-1523(-)		3	0.83946	0.591239	2.0893	0.398107	1.75388	0.879023	0.69516	2.0893	0.420727	1.83654	0.809096	0.537955	2.0893	0.387258	1.69044	0.92045	0.808811	2.0893	0.440555	1.92309	0.855067	0.647451	2.10863	0.409261	1.80302	0.903649	0.760674	2.0893	0.432514	1.88799	0.824138	0.571123	2.0893	0.394457	1.72187
908	4.07	4.12	40.15	25.55	18.98	Pr_PRUVU_56619_1 274-687(-)	Pr_PRUVU_56619_1 274-687(-)		2	0.963829	0.901063	1.38038	0.698232	1.33045	1.0666	0.779728	1.38038	0.772681	1.47231	1.05682	0.803505	1.38038	0.765597	1.45881	0.946237	0.847133	1.48594	0.636796	1.40605	0.963829	0.908584	1.38038	0.698232	1.33045	1.01859	0.90932	1.38038	0.737904	1.40605	1	0.98366	1.38038	0.724436	1.38038
909	4.07	4.09	19.4	9.254	7.463	Pr_PRUVU_37680_1 3-1010(+)	Pr_PRUVU_37680_1 3-1010(+)		2	0.972747	0.946897	1.38038	0.704693	1.34276	0.946237	0.868387	1.59956	0.591562	1.51356	1.05682	0.827424	1.43219	0.737904	1.51356	0.855067	0.602934	1.38038	0.619441	1.18032	1.00925	0.936024	1.38038	0.731139	1.39316	0.912011	0.755124	1.6293	0.559758	1.48594	0.990832	0.991214	1.47231	0.672977	1.45881
910	4.06	4.67	11.3	3.865	2.029	Pr_PRUVU_15014_1 273-3377(+)	Pr_PRUVU_15014_1 273-3377(+)		2	1.1272	0.615279	1.58489	0.711214	1.78649	0.60256	0.809539	1.8197	0.296483	1.09648	0.49204	0.71552	1.97697	0.148594	0.972747	1.6293	0.413498	1.59956	1.01859	2.67917	1.44544	0.30116	1.58489	0.912011	2.37684	1.00925	0.522514	1.6293	0.619441	1.58489	0.772681	0.588904	1.67494	0.325087	1.2942
911	4.06	4.07	15.65	6.609	6.609	Pr_PRUVU_1103_1 112-1839(+)	Pr_PRUVU_1103_1 112-1839(+)		2	1.00925	0.839916	1.39316	0.724436	1.40605	0.963829	0.981724	1.36773	0.704693	1.31826	0.758578	0.339789	1.51356	0.496592	1.14815	1.09648	0.609278	1.38038	0.794328	1.51356	0.946237	0.890001	1.27057	0.744732	1.20226	1	0.841016	1.44544	0.691831	1.44544	0.787046	0.369578	1.33045	0.580764	1.04713
912	4.05	28.04	52.05	47.08	43.2	Pr_PRUVU_53752_1 390-1781(-)	Pr_PRUVU_53752_1 390-1781(-)		25	1	0.981648	1.14815	0.870964	1.14815	0.954993	0.724286	1.14815	0.831764	1.09648	0.92045	0.569273	1.19124	0.772681	1.09648	1.0666	0.774272	1.20226	0.887156	1.28233	0.954993	0.741225	1.19124	0.801678	1.13763	0.972747	0.68411	1.20226	0.809096	1.1695	0.928966	0.722335	1.14815	0.809096	1.0666
913	4.05	18.24	32.59	30.1	30.1	Pr_PRUVU_97643_1 346-1554(-)	Pr_PRUVU_97643_1 346-1554(-)		19	0.963829	0.952067	2.0893	0.461318	2.01372	1.00925	0.967026	2.0893	0.483059	2.10863	1.07647	0.866339	2.0893	0.515229	2.24905	0.990832	0.993422	2.0893	0.474242	2.07014	0.963829	0.955544	2.0893	0.461318	2.01372	1	0.987021	2.0893	0.47863	2.0893	0.972747	0.968105	2.0893	0.465586	2.03236
914	4.05	6.7	16.6	11.44	7.81	Pr_PRUVU_10378_1 1360-3513(+)	Pr_PRUVU_10378_1 1360-3513(+)		5	1.14815	0.529554	1.38038	0.831764	1.58489	1.02802	0.866793	1.38038	0.744732	1.41906	1.0666	0.734047	2.35505	0.452898	2.51189	1.03753	0.807782	1.44544	0.717794	1.49968	1.19124	0.434949	1.57036	0.758578	1.87068	1.15878	0.496699	1.65959	0.698232	1.92309	1.1695	0.478941	1.92309	0.608135	2.24905
915	4.05	4.16	16.67	3.486	2.397	Pr_PRUVU_82153_2 2-2758(+)	Pr_PRUVU_82153_2 2-2758(+)		2	0.937562	0.485199	1.18032	0.794328	1.10662	0.954993	0.648404	1.23595	0.772681	1.18032	1.04713	0.482057	1.20226	0.870964	1.25893	1.00925	0.923758	1.2942	0.77983	1.30617	0.92045	0.382393	1.18032	0.77983	1.08643	0.928966	0.441853	1.18032	0.787046	1.09648	0.937562	0.535157	1.18032	0.794328	1.10662
916	4.05	4.07	21.46	11.88	11.88	Pr_PRUVU_7506_2 3543-4328(-)	Pr_PRUVU_7506_2 3543-4328(-)		2	1.00925	0.00206551	1.35519	0.744732	1.39316	0.972747	0.707065	1.18032	0.816582	1.14815	1.13763	0.00365317	1.7378	0.654636	2.07014	1.0666	0.00189874	1.19124	0.895365	1.27057	1.1272	0.00125423	1.61436	0.698232	1.92309	0.92045	0.0489561	1.30617	0.679204	1.20226	1.11686	0.00134625	1.30617	0.855067	1.5417
917	4.05	4.06	7.505	2.13	2.13	Pr_PRUVU_90072_1 157-3117(+)	Pr_PRUVU_90072_1 157-3117(+)		2	0.937562	0.757398	1.38038	0.679204	1.2942	1.01859	0.858037	1.38038	0.737904	1.40605	1.05682	0.711137	1.39316	0.758578	1.47231	0.954993	0.824865	1.38038	0.691831	1.31826	0.946237	0.764379	1.38038	0.685488	1.30617	0.928966	0.687095	1.45881	0.636796	1.35519	1.08643	0.597858	1.38038	0.787046	1.49968
918	4.04	4.13	16.19	10.48	8.571	Pr_PRUVU_98649_1 136-1083(-)	Pr_PRUVU_98649_1 136-1083(-)		2	0.946237	0.715231	1.18032	0.801678	1.11686	0.92045	0.074442	1.22462	0.751623	1.1272	0.963829	0.904088	1.18032	0.816582	1.13763	1.00925	0.885664	1.18032	0.855067	1.19124	0.92045	0.166632	1.18032	0.77983	1.08643	0.963829	0.950524	1.18032	0.816582	1.13763	0.946237	0.502129	1.19124	0.794328	1.1272
919	4.04	4.1	21.34	11.3	7.113	Pr_PRUVU_97348_1 460-1179(+)	Pr_PRUVU_97348_1 460-1179(+)		2	0.887156	0.871344	1.51356	0.586138	1.34276	0.912011	0.89675	1.38038	0.660693	1.25893	1.02802	0.879766	1.38038	0.744732	1.41906	0.870964	0.781094	1.38038	0.630957	1.20226	0.912011	0.917018	1.44544	0.630957	1.31826	0.831764	0.718311	1.38038	0.60256	1.14815	0.912011	0.865495	1.38038	0.660693	1.25893
920	4.04	4.09	13.22	5.978	4.529	Pr_PRUVU_60529_1 346-2004(+)	Pr_PRUVU_60529_1 346-2004(+)		2	1.02802	0.824733	1.24738	0.824138	1.28233	1.08643	0.644946	1.24738	0.870964	1.35519	1.11686	0.590491	1.24738	0.895365	1.39316	1.04713	0.655522	1.31826	0.794328	1.38038	1.09648	0.616729	1.24738	0.879023	1.36773	1.10662	0.57505	1.24738	0.887156	1.38038	1.08643	0.652603	1.24738	0.870964	1.35519
921	4.04	4.07	13.85	3.05	3.05	Pr_PRUVU_4325_1 86-2449(-)	Pr_PRUVU_4325_1 86-2449(-)		3	1.00925	0.996347	1.24738	0.809096	1.24738	0.946237	0.817893	1.33045	0.711214	1.25893	0.981748	0.904355	1.24738	0.787046	1.22462	1.03753	0.882503	1.24738	0.831764	1.2942	0.990832	0.942082	1.2942	0.765597	1.28233	1	0.957312	1.31826	0.758578	1.31826	0.990832	0.929146	1.38038	0.717794	1.36773
922	4.03	8.92	64.24	54.97	43.05	Pr_PRUVU_78691_1 78-533(+)	Pr_PRUVU_78691_1 78-533(+)		8	0.711214	0.554986	2.10863	0.340408	1.49968	0.895365	0.83773	2.0893	0.428549	1.87068	0.724436	0.567443	2.0893	0.343558	1.51356	0.937562	0.906378	2.0893	0.448745	1.95884	0.765597	0.629751	2.0893	0.366438	1.59956	0.862979	0.786474	2.0893	0.413047	1.80302	0.698232	0.534747	2.0893	0.331131	1.45881
923	4.03	5.51	21.68	11.95	11.95	Pr_PRUVU_77292_1 118-798(+)	Pr_PRUVU_77292_1 118-798(+)		4	1.04713	0.823873	1.24738	0.83946	1.30617	1.07647	0.699818	1.24738	0.862979	1.34276	1.11686	0.679368	1.38038	0.809096	1.5417	1.07647	0.733555	1.24738	0.862979	1.34276	0.972747	0.952704	1.24738	0.77983	1.21339	1.05682	0.757803	1.24738	0.847227	1.31826	1.08643	0.707957	1.38038	0.787046	1.49968
924	4.03	5.13	19.93	12.42	10.78	Pr_PRUVU_76017_1 167-1087(+)	Pr_PRUVU_76017_1 167-1087(+)		6	0.809096	0.48863	2.0893	0.387258	1.69044	1.03753	0.869229	2.0893	0.496592	2.1677	0.946237	0.832401	5.59758	0.169044	5.29663	0.972747	0.954745	2.0893	0.465586	2.03236	0.787046	0.467878	2.0893	0.376704	1.64437	1.03753	0.869961	2.0893	0.496592	2.1677	0.928966	0.77453	6.60693	0.140605	6.13762
925	4.03	4.18	8.607	4.069	3.13	Pr_PRUVU_87448_1 306-2225(+)	Pr_PRUVU_87448_1 306-2225(+)		3	1.18032	0.471155	1.48594	0.794328	1.75388	1.07647	0.70458	1.38038	0.77983	1.48594	1.10662	0.631576	1.88799	0.586138	2.0893	1.08643	0.678978	1.38038	0.787046	1.49968	1.15878	0.509973	1.38038	0.83946	1.59956	1.09648	0.654718	1.38038	0.794328	1.51356	1.0666	0.733465	1.85353	0.57544	1.97697
926	4.03	4.16	7.832	6.011	5.282	Pr_PRUVU_109501_1 194-1843(-)	Pr_PRUVU_109501_1 194-1843(-)		3	0.554626	0.503536	2.37684	0.11272	1.31826	1.34276	0.805801	2.18776	0.613762	3.98107	1.7378	0.588653	2.31206	0.751623	6.13762	0.972747	0.634628	2.65461	0.49204	2.58226	0.49204	0.470337	2.48886	0.148594	1.22462	1.13763	0.832413	2.10863	0.539511	3.66438	1.8197	0.516822	2.37684	0.765597	5.44503
927	4.03	4.11	8.982	4.311	2.754	Pr_PRUVU_102867_1 108-2615(+)	Pr_PRUVU_102867_1 108-2615(+)		2	1.05682	0.773435	1.38038	0.765597	1.45881	0.92045	0.723923	1.38038	0.666807	1.27057	1.09648	0.64414	1.38038	0.794328	1.51356	1.00925	0.965462	2.03236	0.496592	2.05116	1	0.94477	1.38038	0.724436	1.38038	1.03753	0.811922	1.38038	0.751623	1.43219	1.1272	0.561584	1.48594	0.758578	1.67494
928	4.02	4.39	19.34	10.5	7.735	Pr_PRUVU_16239_1 2-1090(+)	Pr_PRUVU_16239_1 2-1090(+)		2	1.0666	0.711757	1.67494	0.636796	1.92309	1.27057	0.318002	1.48594	0.855067	2.70396	0.744732	0.521805	1.38038	0.16293	1.02802	1.1695	0.514826	1.52757	0.765597	2.208	1.10662	0.830717	1.23595	0.895365	1.51356	1.03753	0.597098	1.83654	0.564937	1.95884	0.505825	0.431967	2.03236	0.030761	1.02802
929	4.02	4.27	30.41	22.58	8.756	Pr_PRUVU_69004_1 3-653(-)	Pr_PRUVU_69004_1 3-653(-)		2	0.831764	0.70929	4.57088	0.18197	3.80189	0.83946	0.733441	2.10863	0.401791	1.77011	1.02802	0.942584	2.0893	0.49204	2.14783	1.08643	0.844033	3.83707	0.283139	4.16869	0.895365	0.831049	8.55067	0.104713	7.65597	0.809096	0.680534	2.10863	0.387258	1.70608	1	0.989737	2.0893	0.47863	2.0893
930	4.02	4.25	20.83	13.56	6.09	Pr_PRUVU_104179_1 133-1662(+)	Pr_PRUVU_104179_1 133-1662(+)		2	1.08643	0.616993	1.10662	0.981748	1.20226	0.972747	0.721717	1.1695	0.831764	1.13763	1.02802	0.968091	1.14815	0.895365	1.18032	1.03753	0.74425	1.10662	0.937562	1.14815	1.04713	0.911459	1.1695	0.895365	1.22462	1	0.940911	1.1272	0.887156	1.1272	0.963829	0.773309	1.1272	0.855067	1.08643
931	4.02	4.03	19.02	5.246	5.246	Pr_PRUVU_66384_1 1014-1931(-)	Pr_PRUVU_66384_1 1014-1931(-)		2	0.990832	0.992392	1.25893	0.787046	1.24738	1.0666	0.798514	1.27057	0.83946	1.35519	1.07647	0.719792	1.30617	0.824138	1.40605	0.963829	0.977049	1.30617	0.737904	1.25893	1.14815	0.617455	1.24738	0.92045	1.43219	1.10662	0.70831	1.24738	0.887156	1.38038	1.1272	0.645369	1.24738	0.903649	1.40605
932	4.02	4.03	18.42	12.03	8.647	Pr_PRUVU_776_1 187-987(+)	Pr_PRUVU_776_1 187-987(+)		2	0.49204	0.442864	1.52757	0.172187	0.751623	1.39316	0.634994	1.6293	0.855067	2.44343	1.87068	0.4427	1.67494	1.11686	3.49945	1.20226	0.856581	1.90546	0.630957	2.39883	0.717794	0.562715	3.13329	0.205116	2.24905	1.24738	0.742133	1.90546	0.654636	2.51189	1.87068	0.435505	1.45881	1.28233	3.01995
933	4.02	4.02	12.37	3.918	3.918	Pr_PRUVU_90046_1 349-1806(+)	Pr_PRUVU_90046_1 349-1806(+)		2	1.00925	0.949802	1.38038	0.731139	1.39316	0.946237	0.850604	1.38038	0.685488	1.30617	0.990832	0.998185	1.38038	0.717794	1.36773	0.981748	0.978227	1.38038	0.711214	1.35519	1.07647	0.758365	1.38038	0.77983	1.48594	0.990832	0.999451	1.38038	0.717794	1.36773	1.01859	0.928319	1.38038	0.737904	1.40605
934	4.02	4.02	14.29	9.677	9.677	Pr_PRUVU_42418_1 274-927(+)	Pr_PRUVU_42418_1 274-927(+)		2	1.11686	0.613051	1.38038	0.809096	1.5417	1.05682	0.787279	1.49968	0.704693	1.58489	1.09648	0.664245	1.38038	0.794328	1.51356	0.981748	0.972055	1.38038	0.711214	1.35519	1.19124	0.479749	1.38038	0.862979	1.64437	1.15878	0.524782	1.38038	0.83946	1.59956	1.1272	0.589568	1.38038	0.816582	1.55597
935	4.01	9.24	43.58	35.75	21.23	Pr_PRUVU_100235_1 1-540(+)	Pr_PRUVU_100235_1 1-540(+)		6	0.666807	0.0837276	1.27057	0.387258	0.847227	0.928966	0.789869	1.21339	0.751623	1.1272	0.30761	0.00972265	1.75388	0.0319154	0.539511	1.05682	0.7767	1.1695	0.903649	1.2942	0.724436	0.130431	1.23595	0.510505	0.895365	0.772681	0.149516	1.19124	0.586138	0.92045	0.413047	0.0103899	1.41906	0.0648634	0.586138
936	4.01	4.13	13.36	5.097	3.515	Pr_PRUVU_52013_1 182-1891(+)	Pr_PRUVU_52013_1 182-1891(+)		2	0.963829	0.856031	1.39316	0.691831	1.34276	0.972747	0.915656	1.18032	0.824138	1.14815	0.954993	0.929579	1.28233	0.744732	1.22462	1.00925	0.731922	1.25893	0.801678	1.27057	0.990832	0.745693	1.27057	0.77983	1.25893	0.981748	0.785458	1.2942	0.758578	1.27057	0.879023	0.643616	1.38038	0.636796	1.21339
937	4.01	4.12	36.89	32.04	20.39	Pr_PRUVU_6767_1 3-311(-)	Pr_PRUVU_6767_1 3-311(-)		2	1.0666	0.898207	1.1695	0.912011	1.25893	1	0.992388	1.14815	0.870964	1.14815	1.11686	0.706609	1.14815	0.972747	1.28233	1.04713	0.865227	1.14815	0.912011	1.20226	1.04713	0.853671	1.14815	0.912011	1.20226	1.04713	0.824862	1.14815	0.912011	1.20226	1.09648	0.802045	1.14815	0.954993	1.25893
938	4.01	4.07	7.714	2.857	2	Pr_PRUVU_55478_2 309-3461(+)	Pr_PRUVU_55478_2 309-3461(+)		2	0.972747	0.880763	1.25893	0.772681	1.22462	1	0.945401	1.33045	0.751623	1.33045	1.13763	0.404666	1.24738	0.912011	1.41906	1.02802	0.818262	1.40605	0.731139	1.44544	0.981748	0.966631	1.24738	0.787046	1.22462	0.928966	0.678119	1.25893	0.737904	1.1695	1.14815	0.400098	1.24738	0.92045	1.43219
939	4.01	4.06	19.38	11.52	6.461	Pr_PRUVU_64988_1 153-1223(-)	Pr_PRUVU_64988_1 153-1223(-)		2	0.895365	0.807781	2.0893	0.428549	1.87068	0.847227	0.708225	2.93765	0.288403	2.48886	0.870964	0.752683	8.01678	0.108643	6.98232	1.05682	0.866748	5.64937	0.187068	5.97035	0.887156	0.786182	2.0893	0.42462	1.85353	0.794328	0.601565	2.55859	0.310456	2.03236	0.824138	0.652984	3.94457	0.207014	3.25087
940	4.01	4.04	12.95	7.674	5.516	Pr_PRUVU_41938_1 133-1386(+)	Pr_PRUVU_41938_1 133-1386(+)		2	0.903649	0.311363	1.24738	0.724436	1.1272	0.816582	0.163998	1.2942	0.625173	1.05682	0.879023	0.261853	1.28233	0.685488	1.1272	0.912011	0.388169	1.25893	0.724436	1.14815	0.895365	0.252571	1.24738	0.717794	1.11686	0.954993	0.668172	1.23595	0.765597	1.18032	0.954993	0.739162	1.47231	0.648634	1.40605
941	4.01	4.04	11.59	9.32	7.557	Pr_PRUVU_23559_2 750-1943(-)	Pr_PRUVU_23559_2 750-1943(-)		2	0.83946	0.745268	1.38038	0.608135	1.15878	0.847227	0.757131	1.38038	0.613762	1.1695	0.92045	0.830717	1.38038	0.666807	1.27057	0.887156	0.77819	1.38038	0.642688	1.22462	0.912011	0.871361	1.38038	0.660693	1.25893	0.954993	0.922783	1.38038	0.691831	1.31826	1	0.985352	1.38038	0.724436	1.38038
942	4.01	4.03	11.52	4.636	3.974	Pr_PRUVU_9950_1 140-2407(+)	Pr_PRUVU_9950_1 140-2407(+)		2	1.03753	0.710212	1.38038	0.751623	1.43219	0.895365	0.614704	1.38038	0.648634	1.23595	0.981748	0.845725	1.38038	0.711214	1.35519	0.92045	0.587686	1.38038	0.666807	1.27057	0.981748	0.879839	1.38038	0.711214	1.35519	0.990832	0.92834	1.69044	0.586138	1.67494	1.02802	0.749144	1.38038	0.744732	1.41906
943	4.01	4.03	30.67	18.4	15.34	Pr_PRUVU_68069_1 2-490(-)	Pr_PRUVU_68069_1 2-490(-)		2	0.903649	0.641256	1.41906	0.636796	1.28233	1.00925	0.931699	1.52757	0.660693	1.5417	1.09648	0.620057	1.47231	0.744732	1.61436	0.990832	0.976484	1.41906	0.698232	1.40605	0.928966	0.741519	1.70608	0.544503	1.58489	1.03753	0.787707	1.38038	0.751623	1.43219	1.05682	0.726236	1.52757	0.691831	1.61436
944	4.01	4.03	6.857	2.381	2	Pr_PRUVU_17642_1 580-3732(+)	Pr_PRUVU_17642_1 580-3732(+)		2	0.981748	0.957344	1.18032	0.831764	1.15878	1.01859	0.835494	1.14815	0.887156	1.1695	0.862979	0.605385	1.23595	0.698232	1.0666	1.03753	0.85874	1.22462	0.847227	1.27057	1.00925	0.978188	1.1695	0.862979	1.18032	0.972747	0.99432	1.18032	0.824138	1.14815	0.895365	0.83736	1.27057	0.704693	1.13763
945	4.01	4.02	8.507	4.013	3.21	Pr_PRUVU_26235_1 2-1873(+)	Pr_PRUVU_26235_1 2-1873(+)		2	1.02802	0.872243	1.38038	0.744732	1.41906	1.02802	0.929001	1.38038	0.744732	1.41906	0.903649	0.85279	1.38038	0.654636	1.24738	0.981748	0.973041	1.38038	0.711214	1.35519	1.0666	0.895179	1.38038	0.772681	1.47231	0.990832	0.986735	1.38038	0.717794	1.36773	0.946237	0.964768	1.80302	0.524807	1.70608
946	4.01	4.02	10.68	4.729	4.729	Pr_PRUVU_68372_1 205-1920(+)	Pr_PRUVU_68372_1 205-1920(+)		2	1	0.996387	1.18032	0.847227	1.18032	0.963829	0.893567	1.18032	0.816582	1.13763	0.963829	0.809988	1.18032	0.816582	1.13763	0.937562	0.700937	1.18032	0.794328	1.10662	1.00925	0.963646	1.18032	0.855067	1.19124	1.04713	0.901083	1.18032	0.887156	1.23595	0.972747	0.907489	1.18032	0.824138	1.14815
947	4.01	4.01	19.64	7.273	7.273	Pr_PRUVU_39651_1 293-1120(+)	Pr_PRUVU_39651_1 293-1120(+)		2	0.963829	0.996041	1.38038	0.698232	1.33045	0.954993	0.99232	1.38038	0.691831	1.31826	1.10662	0.547755	1.38038	0.801678	1.52757	0.946237	0.839497	1.38038	0.685488	1.30617	1.04713	0.782542	1.38038	0.758578	1.44544	1	0.967136	1.38038	0.724436	1.38038	1.05682	0.607	1.38038	0.765597	1.45881
948	4.01	4.01	11.67	8.833	7.571	Pr_PRUVU_23819_1 170-1123(-)	Pr_PRUVU_23819_1 170-1123(-)		2	0.946237	0.874677	2.0893	0.448745	1.97697	1.02802	0.907414	2.0893	0.49204	2.14783	0.903649	0.766837	2.0893	0.432514	1.88799	1.03753	0.892189	2.0893	0.496592	2.1677	1.03753	0.890677	2.0893	0.496592	2.1677	1.02802	0.915925	2.0893	0.49204	2.14783	0.912011	0.797175	2.0893	0.436516	1.90546
949	4	14.73	32.09	27.36	21.62	Pr_PRUVU_19345_1 3-893(+)	Pr_PRUVU_19345_1 3-893(+)		9	0.855067	0.77686	1.38038	0.619441	1.18032	0.912011	0.861979	1.38038	0.660693	1.25893	0.981748	0.996636	1.51356	0.648634	1.48594	1.01859	0.924748	1.38038	0.737904	1.40605	0.972747	0.991094	1.49968	0.648634	1.45881	0.972747	0.990194	1.38038	0.704693	1.34276	0.912011	0.845053	1.38038	0.660693	1.25893
950	4	10.54	15.82	10.71	9.566	Pr_PRUVU_32062_2 184-2538(+)	Pr_PRUVU_32062_2 184-2538(+)		6	1.47231	0.777315	1.30617	1.1272	7.24436	1.28233	0.753974	1.97697	0.648634	2.96483	2.10863	0.537553	1.57036	1.34276	11.5878	0.855067	0.955725	2.01372	0.222844	1.72187	1.78649	0.616995	1.39316	1.28233	9.46237	1.55597	0.709006	1.39316	1.11686	7.37904	2.35505	0.50888	1.55597	1.51356	14.0605
951	4	8.12	24.14	21.32	18.81	Pr_PRUVU_84726_1 379-1338(+)	Pr_PRUVU_84726_1 379-1338(+)		4	0.937562	0.920029	1.35519	0.679204	1.27057	0.77983	0.688817	1.27057	0.544503	0.990832	0.564937	0.51589	1.48594	0.233346	0.83946	1.1272	0.924466	1.22462	0.92045	1.45881	0.787046	0.732368	1.22462	0.57544	0.963829	0.92045	0.840494	1.38038	0.636796	1.27057	0.625173	0.551584	1.30617	0.356451	0.816582
952	4	6.89	69.31	43.56	43.56	Pr_PRUVU_60411_1 31-336(-)	Pr_PRUVU_60411_1 31-336(-)		4	1.00925	0.985791	1.38038	0.731139	1.39316	0.972747	0.995229	1.38038	0.704693	1.34276	0.990832	0.959228	1.40605	0.704693	1.39316	0.954993	0.893949	1.38038	0.691831	1.31826	1.03753	0.939414	1.38038	0.751623	1.43219	1.00925	0.985303	1.38038	0.731139	1.39316	0.928966	0.879355	1.38038	0.672977	1.28233
953	4	6.8	50	47.47	42.41	Pr_PRUVU_34338_1 304-780(-)	Pr_PRUVU_34338_1 304-780(-)		6	0.474242	0.53547	1.48594	0.180302	0.704693	0.724436	0.705317	1.21339	0.534564	0.879023	0.376704	0.489142	1.52757	0.100925	0.57544	1.03753	0.929626	1.1695	0.887156	1.22462	0.524807	0.516197	1.39316	0.244343	0.731139	0.912011	0.820671	1.2942	0.685488	1.18032	0.233346	0.379346	2.07014	0.0285759	0.483059
954	4	6.21	30.05	25.12	16.75	Pr_PRUVU_87569_1 1-609(-)	Pr_PRUVU_87569_1 1-609(-)		3	0.912011	0.915732	1.6293	0.501187	1.48594	1.65959	0.649563	1.59956	1.03753	4.52898	1.15878	0.923043	1.55597	0.744732	2.48886	1.01859	0.981342	1.48594	0.685488	1.72187	1.01859	0.882718	1.51356	0.672977	2.03236	1.67494	0.57065	1.45881	1.14815	5.05825	1.28233	0.896121	1.47231	0.870964	3.25087
955	4	6.05	15.73	9.551	9.551	Pr_PRUVU_10910_1 277-1347(+)	Pr_PRUVU_10910_1 277-1347(+)		3	0.937562	0.862715	2.44343	0.383707	2.29087	1.0666	0.953435	3.04789	0.349945	3.25087	1.0666	0.947364	2.91072	0.366438	3.10456	1.02802	0.953411	2.0893	0.49204	2.14783	0.787046	0.635692	3.43558	0.229087	2.70396	1.01859	0.943259	10.5682	0.0963829	10.7647	1	0.93477	4.74242	0.210863	4.74242
956	4	6.02	20	14.21	11.58	Pr_PRUVU_107991_1 36-605(+)	Pr_PRUVU_107991_1 36-605(+)		3	1.03753	0.838306	1.38038	0.751623	1.43219	1.11686	0.771649	1.90546	0.586138	2.14783	1.22462	0.476928	1.38038	0.887156	1.69044	1.13763	0.646793	1.57036	0.724436	1.78649	1.08643	0.77285	1.67494	0.648634	1.8197	1.11686	0.710656	1.51356	0.737904	1.69044	1.11686	0.782281	1.94089	0.57544	2.1677
957	4	5.53	41.58	33.68	17.37	Pr_PRUVU_63454_1 1-570(+)	Pr_PRUVU_63454_1 1-570(+)		3	1.11686	0.55623	1.23595	0.903649	1.5417	0.83946	0.0426114	1.2942	0.586138	1.08643	0.862979	0.519733	1.33045	0.597035	1.14815	0.946237	0.78866	1.36773	0.672977	1.2942	1.08643	0.525215	1.19124	0.912011	1.44544	1.00925	0.894429	1.25893	0.801678	1.33045	0.879023	0.40494	1.28233	0.642688	1.1272
958	4	5.45	16.41	10.16	8.854	Pr_PRUVU_43162_1 414-1568(+)	Pr_PRUVU_43162_1 414-1568(+)		3	1.02802	0.917212	1.38038	0.744732	1.41906	1	0.971424	1.38038	0.724436	1.38038	0.879023	0.798074	1.38038	0.636796	1.21339	0.990832	0.975919	1.38038	0.717794	1.36773	0.928966	0.919179	1.38038	0.672977	1.28233	1.01859	0.932427	1.38038	0.737904	1.40605	1.01859	0.989818	1.38038	0.737904	1.40605
959	4	5.33	48.21	33.04	28.57	Pr_PRUVU_16250_1 1-336(+)	Pr_PRUVU_16250_1 1-336(+)		5	1.25893	0.474297	1.2942	0.972747	1.61436	1.22462	0.548231	1.23595	0.990832	1.52757	1.25893	0.527783	1.23595	1.01859	1.57036	0.903649	0.796602	1.24738	0.724436	1.1272	1.13763	0.665075	1.28233	0.887156	1.47231	1.14815	0.659218	1.23595	0.928966	1.43219	1.30617	0.487422	1.24738	1.04713	1.64437
960	4	4.45	18.15	11.9	7.738	Pr_PRUVU_26419_1 1-1011(+)	Pr_PRUVU_26419_1 1-1011(+)		2	1.03753	0.92035	1.24738	0.831764	1.2942	0.990832	0.990588	1.24738	0.794328	1.23595	1.02802	0.905445	1.23595	0.831764	1.28233	0.954993	0.952634	1.24738	0.765597	1.19124	1.0666	0.872883	1.24738	0.855067	1.33045	0.981748	0.971401	1.24738	0.787046	1.22462	0.972747	0.960593	1.28233	0.758578	1.24738
961	4	4.31	10.89	4.355	3.518	Pr_PRUVU_79791_1 251-2044(-)	Pr_PRUVU_79791_1 251-2044(-)		2	0.954993	0.937848	2.0893	0.457088	1.99526	0.83946	0.728044	2.0893	0.401791	1.75388	0.972747	0.964676	2.0893	0.465586	2.03236	1.0666	0.872386	2.0893	0.510505	2.22844	0.946237	0.927916	2.31206	0.409261	2.18776	0.954993	0.939969	2.0893	0.457088	1.99526	1	0.986832	2.44343	0.409261	2.44343
962	4	4.19	11.93	7.197	6.25	Pr_PRUVU_62797_1 111-1697(+)	Pr_PRUVU_62797_1 111-1697(+)		2	1	0.996862	1.24738	0.801678	1.24738	0.946237	0.865611	1.24738	0.758578	1.18032	0.963829	0.939266	1.24738	0.772681	1.20226	0.928966	0.810214	1.24738	0.744732	1.15878	1	0.906734	1.24738	0.801678	1.24738	1	0.983955	1.24738	0.801678	1.24738	1	0.996203	1.24738	0.801678	1.24738
963	4	4.15	12.7	9.016	5.943	Pr_PRUVU_31325_1 355-1821(-)	Pr_PRUVU_31325_1 355-1821(-)		2	1.03753	0.720677	4.36516	0.237684	4.52898	1	0.835505	7.44732	0.134276	7.44732	1.04713	0.697776	7.44732	0.140605	7.7983	1	0.874577	15.8489	0.0630957	15.5597	0.895365	0.730345	7.7983	0.114815	6.98232	1.04713	0.704513	8.95365	0.11695	9.37562	0.855067	0.567009	4.96592	0.170608	4.2462
964	4	4.1	13.02	5.128	4.142	Pr_PRUVU_104522_1 50-1573(+)	Pr_PRUVU_104522_1 50-1573(+)		2	0.92045	0.830379	1.24738	0.737904	1.14815	0.990832	0.968373	1.24738	0.794328	1.23595	1	0.979413	1.24738	0.801678	1.24738	0.903649	0.741821	1.24738	0.724436	1.1272	1	0.981315	1.24738	0.801678	1.24738	1.03753	0.951379	1.24738	0.831764	1.2942	1.03753	0.983963	1.27057	0.816582	1.31826
965	4	4.06	17.44	4.359	2.774	Pr_PRUVU_93737_1 329-2602(-)	Pr_PRUVU_93737_1 329-2602(-)		2	1	0.972842	2.0893	0.47863	2.0893	0.963829	0.952958	2.0893	0.461318	2.01372	1.02802	0.920718	2.0893	0.49204	2.14783	0.912011	0.829081	2.0893	0.436516	1.90546	1.02802	0.922979	2.0893	0.49204	2.14783	0.937562	0.894792	2.0893	0.448745	1.95884	0.937562	0.879256	3.90841	0.239883	3.66438
966	4	4.05	15.8	6.84	6.84	Pr_PRUVU_88930_1 276-1550(-)	Pr_PRUVU_88930_1 276-1550(-)		2	1.0666	0.815188	2.0893	0.510505	2.22844	0.855067	0.659765	4.20727	0.203236	3.59749	0.928966	0.863073	2.96483	0.313329	2.75423	0.981748	0.992323	2.46604	0.398107	2.42103	0.972747	0.976844	6.30957	0.15417	6.13762	0.963829	0.95128	5.19996	0.185353	5.01187	1.01859	0.950131	18.197	0.0559758	18.197
967	4	4.04	19.94	10.44	10.44	Pr_PRUVU_47885_1 3-953(+)	Pr_PRUVU_47885_1 3-953(+)		6	0.816582	0.583471	1.83654	0.448745	1.49968	0.954993	0.912475	1.27057	0.751623	1.21339	0.772681	0.483898	1.47231	0.524807	1.13763	0.847227	0.662156	1.40605	0.60256	1.19124	0.801678	0.488565	1.67494	0.47863	1.34276	0.731139	0.435208	1.70608	0.432514	1.24738	0.744732	0.565061	1.36773	0.549541	1.01859
968	4	4.04	14.78	9.852	9.852	Pr_PRUVU_74629_1 322-933(-)	Pr_PRUVU_74629_1 322-933(-)		2	0.963829	0.931032	1.13763	0.847227	1.09648	0.937562	0.854895	1.13763	0.824138	1.0666	0.990832	0.99173	1.13763	0.870964	1.1272	1.04713	0.85673	1.13763	0.92045	1.19124	0.937562	0.840296	1.13763	0.824138	1.0666	1	0.977322	1.13763	0.879023	1.13763	0.981748	0.971462	1.18032	0.831764	1.15878
969	4	4.03	11.54	6.469	5.245	Pr_PRUVU_95478_1 153-1871(+)	Pr_PRUVU_95478_1 153-1871(+)		2	1.04713	0.903757	2.14783	0.487529	2.24905	1.11686	0.809992	2.0893	0.534564	2.33346	1.08643	0.855715	2.0893	0.519996	2.26986	1.11686	0.813333	2.0893	0.534564	2.33346	0.990832	0.992832	2.0893	0.474242	2.07014	1.13763	0.78952	2.10863	0.539511	2.37684	0.990832	0.993853	2.0893	0.474242	2.07014
970	4	4.03	14.44	10.35	9.264	Pr_PRUVU_28302_1 227-1330(-)	Pr_PRUVU_28302_1 227-1330(-)		2	0.77983	0.573409	1.25893	0.619441	0.981748	0.801678	0.643545	1.31826	0.586138	1.05682	0.515229	0.227406	1.35519	0.30761	0.698232	0.879023	0.918791	1.65959	0.515229	1.45881	0.660693	0.383304	1.36773	0.428549	0.903649	0.642688	0.37268	1.2942	0.457088	0.831764	0.474242	0.183359	1.58489	0.199526	0.751623
971	4	4.02	31.11	23.7	23.7	Pr_PRUVU_81918_1 1-405(+)	Pr_PRUVU_81918_1 1-405(+)		3	0.963829	0.580743	1.35519	0.711214	1.30617	1.00925	0.769273	1.36773	0.737904	1.39316	0.954993	0.656544	1.22462	0.77983	1.1695	1.07647	0.973233	1.51356	0.711214	1.64437	1.0666	0.902506	1.35519	0.787046	1.43219	0.981748	0.686067	1.30617	0.751623	1.28233	0.83946	0.370468	1.19124	0.698232	1
972	4	4.01	23.24	12.97	12.97	Pr_PRUVU_38794_1 365-922(-)	Pr_PRUVU_38794_1 365-922(-)		2	1.11686	0.770436	1.59956	0.698232	1.78649	1.11686	0.731732	1.40605	0.794328	1.57036	1.0666	0.815876	1.38038	0.772681	1.47231	1.0666	0.966867	1.72187	0.619441	1.83654	1.11686	0.690206	1.38038	0.809096	1.5417	1.21339	0.524078	1.38038	0.879023	1.67494	1.07647	0.798899	1.38038	0.77983	1.48594
973	4	4.01	19.11	11.11	8.444	Pr_PRUVU_32359_1 396-1073(-)	Pr_PRUVU_32359_1 396-1073(-)		2	0.928966	0.554055	1.65959	0.559758	1.5417	0.831764	0.241739	1.65959	0.501187	1.38038	0.870964	0.557695	1.47231	0.591562	1.28233	0.937562	0.982283	1.45881	0.648634	1.36773	0.963829	0.814793	1.59956	0.60256	1.5417	0.895365	0.442596	1.45881	0.613762	1.30617	0.862979	0.456067	1.38038	0.625173	1.19124
974	4	4.01	38.12	20	20	Pr_PRUVU_33688_1 254-736(-)	Pr_PRUVU_33688_1 254-736(-)		2
975	4	4.01	12.12	7.407	7.407	Pr_PRUVU_44048_2 1526-2419(-)	Pr_PRUVU_44048_2 1526-2419(-)		2	1.09648	0.832954	2.0893	0.524807	2.29087	1.27057	0.635397	2.0893	0.608135	2.67917	1.10662	0.825938	2.0893	0.529663	2.31206	1.13763	0.778264	2.0893	0.544503	2.39883	1.08643	0.847145	2.0893	0.519996	2.26986	1.10662	0.821589	2.0893	0.529663	2.31206	1.02802	0.941057	2.0893	0.49204	2.14783
976	4	4.01	6.392	5.567	4.536	Pr_PRUVU_1767_1 141-1598(-)	Pr_PRUVU_1767_1 141-1598(-)		2	0.895365	0.741029	2.26986	0.394457	2.03236	0.660693	0.498326	1.65959	0.398107	1.09648	0.862979	0.758353	2.33346	0.369828	2.01372	1.05682	0.776375	2.48886	0.42462	2.63027	0.954993	0.918905	2.31206	0.413047	2.208	0.903649	0.85309	1.67494	0.539511	1.51356	0.847227	0.81102	3.37287	0.251189	2.85759
977	4	4	37.8	26.83	18.9	Pr_PRUVU_80048_1 215-709(-)	Pr_PRUVU_80048_1 215-709(-)		2
978	4	4	12.17	9.496	8.012	Pr_PRUVU_90976_1 127-1140(+)	Pr_PRUVU_90976_1 127-1140(+)		2	1.03753	0.924791	2.0893	0.496592	2.1677	1.08643	0.831872	2.0893	0.519996	2.26986	1.0666	0.872248	2.0893	0.510505	2.22844	1	0.989952	2.0893	0.47863	2.0893	0.990832	0.995211	2.0893	0.474242	2.07014	1.14815	0.749361	2.0893	0.549541	2.39883	1.08643	0.834285	2.0893	0.519996	2.26986
979	4	4	11.14	5.446	5.446	Pr_PRUVU_28204_1 283-1497(-)	Pr_PRUVU_28204_1 283-1497(-)		3	0.246604	0.286146	4.61318	0.0366438	1.13763	0.436516	0.413939	3.69828	0.110662	1.61436	0.363078	0.336794	4.44631	0.0698232	1.61436	2.48886	0.343287	4.40555	0.564937	10.9648	0.469894	0.44835	2.42103	0.178649	1.13763	0.207014	0.451931	4.9204	0.0465586	1.01859	0.0409261	0.042258	6.0256	0.0136773	0.246604
980	4	4	10.46	6.122	6.122	Pr_PRUVU_5429_1 1049-2227(-)	Pr_PRUVU_5429_1 1049-2227(-)		2	0.831764	0.729437	2.0893	0.398107	1.7378	0.704693	0.541891	2.0893	0.337287	1.47231	1	0.992418	2.0893	0.47863	2.0893	0.954993	0.939687	2.0893	0.457088	1.99526	0.879023	0.806899	2.0893	0.420727	1.83654	0.794328	0.67714	2.0893	0.380189	1.65959	0.92045	0.888347	2.0893	0.440555	1.92309
981	4	4	22.58	19.35	19.35	Pr_PRUVU_42334_1 316-690(-)	Pr_PRUVU_42334_1 316-690(-)		2	0.963829	0.921212	1.18032	0.816582	1.13763	0.954993	0.959267	1.13763	0.83946	1.08643	0.862979	0.666623	1.13763	0.758578	0.981748	1.03753	0.879525	1.13763	0.912011	1.18032	0.954993	0.957948	1.13763	0.83946	1.08643	0.954993	0.925472	1.13763	0.83946	1.08643	0.879023	0.85114	1.1695	0.751623	1.02802
982	4	4	25.33	17.03	17.03	Pr_PRUVU_36740_1 155-844(+)	Pr_PRUVU_36740_1 155-844(+)		3	1	0.902701	1.92309	0.519996	1.92309	1.14815	0.819112	1.83654	0.625173	2.10863	0.928966	0.843824	1.38038	0.672977	1.28233	1.10662	0.756296	1.38038	0.801678	1.52757	1.18032	0.612685	1.55597	0.758578	1.83654	1.18032	0.745124	1.6293	0.724436	1.92309	1.07647	0.836341	1.38038	0.77983	1.48594
983	4	4	31.71	18.7	18.7	Pr_PRUVU_10433_1 370-741(+)	Pr_PRUVU_10433_1 370-741(+)		2	1.04713	0.853749	1.18032	0.887156	1.23595	1.01859	0.857214	1.20226	0.847227	1.22462	0.928966	0.912982	1.18032	0.77983	1.09648	0.928966	0.940271	1.18032	0.787046	1.09648	1.1272	0.69954	1.18032	0.954993	1.34276	1.02802	0.844421	1.18032	0.870964	1.21339	0.903649	0.84099	1.18032	0.758578	1.0666
984	4	4	6.735	4.082	4.082	Pr_PRUVU_86759_1 345-1817(-)	Pr_PRUVU_86759_1 345-1817(-)		2	1.02802	0.929036	2.208	0.465586	2.26986	1.04713	0.901016	3.43558	0.30479	3.59749	0.963829	0.955885	4.36516	0.2208	4.20727	1	0.984014	2.37684	0.420727	2.37684	0.972747	0.975205	2.31206	0.420727	2.24905	1	0.977163	4.2462	0.235505	4.2462	1	0.979968	2.67917	0.37325	2.67917
985	4	4	18.05	9.756	9.756	Pr_PRUVU_26181_1 45-662(+)	Pr_PRUVU_26181_1 45-662(+)		2	0.253513	0.431703	2.77971	0.102802	0.704693	0.613762	0.594521	1.28233	0.465586	0.787046	0.0648634	0.234182	5.54626	0.0185353	0.359749	0.319154	0.655612	2.26986	0.144544	0.724436	0.483059	0.537902	1.78649	0.244343	0.862979	0.515229	0.50334	1.51356	0.316228	0.77983	0.185353	0.277615	2.80543	0.0704693	0.519996
986	4	4	9.247	4.795	4.795	Pr_PRUVU_23090_1 187-1065(-)	Pr_PRUVU_23090_1 187-1065(-)		2	0.946237	0.903228	2.0893	0.452898	1.97697	0.928966	0.853945	2.0893	0.444631	1.94089	0.895365	0.785673	2.0893	0.428549	1.87068	0.855067	0.690916	2.72898	0.313329	2.33346	0.972747	0.950855	4.2462	0.229087	4.13048	0.963829	0.933823	4.61318	0.20893	4.44631	0.928966	0.8634	2.24905	0.413047	2.0893
987	4	4	14.45	8.671	8.671	Pr_PRUVU_1481_1 169-690(+)	Pr_PRUVU_1481_1 169-690(+)		2	0.963829	0.952139	6.42688	0.149968	6.19441	1.03753	0.910194	8.47227	0.122462	8.79023	0.895365	0.815582	5.86138	0.152757	5.24807	0.912011	0.847001	3.43558	0.265461	3.13329	1.04713	0.880833	4.44631	0.235505	4.65586	0.963829	0.959742	6.13762	0.157036	5.91562	0.954993	0.930598	2.58226	0.369828	2.46604
988	4	4	24.26	16.91	16.91	Pr_PRUVU_9769_1 228-638(-)	Pr_PRUVU_9769_1 228-638(-)		2	0.937562	0.88135	2.88403	0.325087	2.70396	0.83946	0.676465	2.0893	0.398107	1.75388	0.895365	0.798181	3.22107	0.277971	2.88403	0.946237	0.90471	2.0893	0.452898	1.97697	0.912011	0.838599	2.96483	0.30761	2.70396	0.862979	0.733229	2.0893	0.413047	1.80302	0.887156	0.783091	2.0893	0.42462	1.85353
989	4	4	15.3	10.93	10.93	Pr_PRUVU_51922_1 3-554(+)	Pr_PRUVU_51922_1 3-554(+)		2	0.855067	0.774356	2.0893	0.409261	1.78649	1.02802	0.939248	2.0893	0.49204	2.14783	0.963829	0.952462	2.0893	0.461318	2.01372	0.954993	0.943414	2.0893	0.457088	1.99526	0.724436	0.571456	2.10863	0.346737	1.52757	1.18032	0.728045	2.0893	0.564937	2.48886	0.928966	0.894981	2.0893	0.444631	1.94089
990	4	4	22.44	19.23	19.23	Pr_PRUVU_2714_1 124-594(+)	Pr_PRUVU_2714_1 124-594(+)		2	0.831764	0.730684	2.0893	0.398107	1.7378	0.824138	0.731185	2.0893	0.394457	1.72187	0.679204	0.505634	2.0893	0.322107	1.41906	0.870964	0.788381	2.0893	0.413047	1.8197	0.679204	0.51447	2.0893	0.322107	1.41906	0.809096	0.687723	2.0893	0.383707	1.69044	0.691831	0.526608	2.10863	0.331131	1.45881
991	4	4	19.23	19.23	19.23	Pr_PRUVU_107982_1 1-315(+)	Pr_PRUVU_107982_1 1-315(+)		2	0.619441	0.428248	2.0893	0.293765	1.2942	0.737904	0.574394	2.88403	0.253513	2.12814	0.299226	0.19092	2.10863	0.143219	0.630957	0.981748	0.982547	2.0893	0.469894	2.05116	0.580764	0.392344	2.10863	0.277971	1.22462	0.636796	0.448048	2.0893	0.30479	1.33045	0.380189	0.235507	5.24807	0.0724436	1.99526
992	4	4	27.27	27.27	27.27	Pr_PRUVU_58298_1 1-330(+)	Pr_PRUVU_58298_1 1-330(+)		2	1.08643	0.853753	2.0893	0.519996	2.26986	0.879023	0.814754	2.88403	0.30479	2.53513	1.40605	0.535405	2.12814	0.660693	2.99226	0.990832	0.995434	2.58226	0.383707	2.55859	1.10662	0.823194	2.0893	0.529663	2.31206	0.946237	0.926477	2.39883	0.394457	2.26986	1.45881	0.502789	2.0893	0.698232	3.04789
993	3.97	4.09	22.73	19.7	14.39	Pr_PRUVU_84510_1 422-820(-)	Pr_PRUVU_84510_1 422-820(-)		2	0.870964	0.693985	1.51356	0.524807	1.31826	1.20226	0.925496	1.38038	0.870964	1.83654	1.55597	0.520668	1.38038	1.1272	2.58226	1	0.891231	1.36773	0.731139	1.35519	1.02802	0.852856	1.34276	0.765597	1.43219	1.23595	0.937466	1.43219	0.862979	1.95884	1.1695	0.982195	1.6293	0.717794	1.97697
994	3.97	4.09	31.01	31.01	31.01	Pr_PRUVU_5027_1 1-387(-)	Pr_PRUVU_5027_1 1-387(-)		6	0.765597	0.536706	1.22462	0.570164	0.937562	0.855067	0.596738	1.15878	0.717794	0.990832	0.591562	0.293391	1.23595	0.369828	0.731139	1.02802	0.951863	1.23595	0.831764	1.27057	0.685488	0.400296	1.22462	0.487529	0.83946	0.787046	0.512693	1.18032	0.608135	0.928966	0.586138	0.243959	1.20226	0.380189	0.704693
995	3.96	6.54	27.97	27.97	27.97	Pr_PRUVU_86702_1 120-548(+)	Pr_PRUVU_86702_1 120-548(+)		6	1.03753	0.804788	2.26986	0.457088	2.35505	0.751623	0.561914	1.44544	0.49204	1.08643	0.83946	0.946114	1.75388	0.457088	1.47231	0.685488	0.447463	1.64437	0.376704	1.1272	1.19124	0.702918	1.47231	0.809096	1.8197	0.772681	0.539249	1.34276	0.544503	1.03753	0.903649	0.865881	1.28233	0.691831	1.15878
996	3.96	4.04	28.07	14.04	11.11	Pr_PRUVU_70987_1 221-736(-)	Pr_PRUVU_70987_1 221-736(-)		2	0.963829	0.866723	1.24738	0.772681	1.20226	1.01859	0.922339	1.34276	0.758578	1.36773	1.10662	0.914173	1.31826	0.83946	1.45881	0.963829	0.944593	1.24738	0.772681	1.20226	0.963829	0.889062	1.24738	0.772681	1.20226	1.02802	0.966652	1.27057	0.809096	1.30617	1.08643	0.900583	1.24738	0.870964	1.35519
997	3.96	4.02	13.5	8.759	6.934	Pr_PRUVU_93804_1 143-967(+)	Pr_PRUVU_93804_1 143-967(+)		2	0.903649	0.703795	1.38038	0.654636	1.24738	1.00925	0.941718	1.47231	0.685488	1.48594	0.903649	0.652878	1.41906	0.636796	1.28233	1.04713	0.790813	1.38038	0.758578	1.44544	1.01859	0.754802	1.51356	0.672977	1.5417	0.972747	0.912944	1.38038	0.704693	1.34276	0.972747	0.885597	1.97697	0.49204	1.92309
998	3.96	4.02	9.496	3.682	3.682	Pr_PRUVU_63396_1 174-1724(-)	Pr_PRUVU_63396_1 174-1724(-)		2	1.1695	0.660539	2.0893	0.559758	2.44343	1.13763	0.713214	2.0893	0.544503	2.37684	1.00925	0.963022	2.0893	0.483059	2.10863	1.09648	0.788568	2.0893	0.524807	2.29087	1.15878	0.684655	2.10863	0.549541	2.44343	1.15878	0.677467	2.0893	0.554626	2.42103	1.02802	0.925057	3.59749	0.285759	3.69828
999	3.96	4	30.77	23.08	18.27	Pr_PRUVU_38908_1 37-351(-)	Pr_PRUVU_38908_1 37-351(-)		2	1.14815	0.494957	1.23595	0.928966	1.43219	1.28233	0.367187	1.30617	0.981748	1.67494	1.25893	0.359648	1.24738	1.00925	1.57036	1.14815	0.541969	1.24738	0.92045	1.43219	1.25893	0.366798	1.24738	1.00925	1.57036	1.24738	0.411825	1.24738	1	1.55597	1.21339	0.452608	1.38038	0.879023	1.65959
1000	3.95	4.07	31.35	19.46	19.46	Pr_PRUVU_72587_1 3-557(-)	Pr_PRUVU_72587_1 3-557(-)		3	1.23595	0.714472	1.2942	0.954993	1.72187	1.01859	0.922178	1.34276	0.758578	1.38038	1.75388	0.431552	1.28233	1.36773	2.58226	1	0.955587	1.23595	0.809096	1.23595	1.21339	0.771854	1.20226	1.00925	1.49968	1.03753	0.822625	1.64437	0.630957	1.72187	1.52757	0.519326	1.24738	1.22462	2.1677
1001	3.93	4.09	20.77	14.7	8.946	Pr_PRUVU_100695_1 324-1265(+)	Pr_PRUVU_100695_1 324-1265(+)		3	1.07647	0.807716	1.44544	0.744732	1.55597	1.02802	0.862645	1.61436	0.636796	1.65959	0.928966	0.916592	1.38038	0.672977	1.28233	1.01859	0.944819	1.38038	0.737904	1.40605	0.963829	0.975117	1.58489	0.608135	1.52757	1.03753	0.898067	1.38038	0.751623	1.43219	0.92045	0.88578	1.38038	0.666807	1.27057
1002	3.92	8.09	16.3	11.33	8.748	Pr_PRUVU_106026_1 176-1687(-)	Pr_PRUVU_106026_1 176-1687(-)		4	1.08643	0.804244	1.14815	0.946237	1.24738	1.00925	0.938351	1.14815	0.879023	1.1695	1	0.929311	1.14815	0.870964	1.14815	1.04713	0.906572	1.14815	0.912011	1.20226	1.10662	0.790993	1.14815	0.963829	1.27057	1.05682	0.899415	1.14815	0.92045	1.21339	1.10662	0.724482	1.14815	0.963829	1.27057
1003	3.92	4.32	10.64	2.853	1.495	Pr_PRUVU_108433_1 488-7114(-)	Pr_PRUVU_108433_1 488-7114(-)		3	1.01859	0.69521	1.13763	0.895365	1.15878	1.05682	0.443508	1.14815	0.92045	1.21339	1.03753	0.543934	1.13763	0.912011	1.18032	0.981748	0.846994	1.19124	0.824138	1.1695	1.02802	0.690504	1.19124	0.862979	1.22462	0.981748	0.925777	1.14815	0.855067	1.1272	1.02802	0.612726	1.13763	0.903649	1.1695
1004	3.92	4.1	14.8	6.983	5.587	Pr_PRUVU_116517_1 291-1367(-)	Pr_PRUVU_116517_1 291-1367(-)		2	1	0.940581	1.38038	0.724436	1.38038	1.05682	0.502392	1.38038	0.765597	1.45881	1.0666	0.472867	1.38038	0.772681	1.47231	1.09648	0.355867	1.38038	0.794328	1.51356	1.14815	0.251531	1.38038	0.831764	1.58489	1.02802	0.707829	1.38038	0.744732	1.41906	1.08643	0.425022	1.38038	0.787046	1.49968
1005	3.92	4.01	15.05	10.75	10.75	Pr_PRUVU_86502_1 411-971(-)	Pr_PRUVU_86502_1 411-971(-)		3	0.937562	0.824076	1.13763	0.824138	1.0666	0.946237	0.919737	1.13763	0.831764	1.07647	0.903649	0.762679	1.13763	0.794328	1.02802	0.946237	0.881393	1.13763	0.831764	1.07647	0.946237	0.860319	1.13763	0.831764	1.07647	0.946237	0.859489	1.13763	0.831764	1.07647	0.963829	0.929078	1.15878	0.831764	1.11686
1006	3.92	4	8.312	7.305	6.297	Pr_PRUVU_34116_1 1-1194(+)	Pr_PRUVU_34116_1 1-1194(+)		2	1.09648	0.821317	1.38038	0.794328	1.51356	1.07647	0.876774	1.38038	0.77983	1.48594	1.01859	0.994572	1.38038	0.737904	1.40605	0.92045	0.796707	1.38038	0.666807	1.27057	1	0.898007	1.38038	0.724436	1.38038	1.14815	0.788206	1.38038	0.831764	1.58489	1.08643	0.859601	1.38038	0.787046	1.49968
1007	3.89	4.12	16.41	8.27	2.29	Pr_PRUVU_13140_1 1-2361(+)	Pr_PRUVU_13140_1 1-2361(+)		2	1.21339	0.298552	1.51356	0.801678	4.57088	1.38038	0.159186	1.5417	0.895365	4.52898	1.36773	0.287399	1.72187	0.794328	4.74242	0.737904	0.319554	1.72187	0.210863	1.27057	0.954993	0.891559	1.7378	0.564937	1.65959	1.1695	0.617021	1.70608	0.685488	2.85759	1.04713	0.902552	1.75388	0.597035	2.1677
1008	3.89	4	8.418	6.378	5.102	Pr_PRUVU_20262_1 284-1462(-)	Pr_PRUVU_20262_1 284-1462(-)		2	5.70164	0.0255528	31.9154	0.178649	47.4242	0.16293	0.0237674	31.9154	0.0194089	5.19996	5.24807	0.0259532	31.9154	0.164437	45.7088	0.103753	0.0237674	31.6228	0.0165959	3.28095	0.831764	0.514484	4.05509	0.205116	3.37287	3.43558	0.0274297	30.479	0.11272	36.9828	7.7983	0.0248651	32.5087	0.239883	54.9541
1009	3.89	3.97	17.89	6.098	6.098	Pr_PRUVU_53775_1 156-896(+)	Pr_PRUVU_53775_1 156-896(+)		2	1.07647	0.91546	1.48594	0.724436	1.7378	1.04713	0.852354	1.5417	0.679204	1.69044	0.501187	0.260102	1.87068	0.0731139	0.937562	1.01859	0.750765	2.07014	0.49204	1.44544	1.00925	0.983693	1.33045	0.758578	1.40605	0.981748	0.879623	1.57036	0.613762	1.5417	0.452898	0.260591	1.8197	0.047863	0.824138
1010	3.88	3.98	18.21	11.82	8.626	Pr_PRUVU_81637_1 139-1080(+)	Pr_PRUVU_81637_1 139-1080(+)		2	0.77983	0.262865	1.18032	0.660693	0.92045	0.772681	0.274565	1.24738	0.619441	0.963829	0.816582	0.324595	1.30617	0.625173	1.0666	0.963829	0.921015	1.25893	0.765597	1.21339	0.724436	0.190583	1.19124	0.608135	0.862979	0.816582	0.314226	1.18032	0.691831	0.963829	0.847227	0.359017	1.49968	0.564937	1.27057
1011	3.86	4.3	12.65	7.407	6.636	Pr_PRUVU_74873_1 275-2221(+)	Pr_PRUVU_74873_1 275-2221(+)		4	0.937562	0.822523	1.1695	0.801678	1.09648	0.92045	0.757102	1.14815	0.801678	1.05682	0.937562	0.824538	1.14815	0.816582	1.07647	0.895365	0.665233	1.14815	0.77983	1.02802	1	0.995214	1.14815	0.870964	1.14815	0.972747	0.94581	1.15878	0.847227	1.1272	0.92045	0.78912	1.1695	0.787046	1.07647
1012	3.85	4.14	15.53	8.202	6.283	Pr_PRUVU_70704_2 266-1987(-)	Pr_PRUVU_70704_2 266-1987(-)		3	1.1272	0.321206	1.24738	0.903649	1.40605	1.10662	0.368305	1.24738	0.887156	1.38038	1.1695	0.230947	1.24738	0.937562	1.45881	0.972747	0.890479	1.28233	0.758578	1.24738	1.0666	0.509857	1.24738	0.855067	1.33045	1.04713	0.647568	1.27057	0.824138	1.33045	1.08643	0.477303	1.36773	0.794328	1.48594
1013	3.85	4.02	9.647	4.62	3.668	Pr_PRUVU_87191_1 1070-3280(+)	Pr_PRUVU_87191_1 1070-3280(+)		2	0.990832	0.924396	1.36773	0.724436	1.35519	1.00925	0.895222	1.21339	0.831764	1.22462	1.09648	0.669861	1.31826	0.831764	1.44544	1	0.984291	1.35519	0.737904	1.35519	0.981748	0.902417	1.27057	0.772681	1.24738	0.954993	0.84633	1.23595	0.772681	1.18032	1.09648	0.772108	1.34276	0.816582	1.47231
1014	3.85	4.02	36.93	27.84	23.3	Pr_PRUVU_10582_1 364-894(-)	Pr_PRUVU_10582_1 364-894(-)		7	0.731139	0.607269	1.52757	0.331131	1.11686	0.765597	0.74154	1.28233	0.337287	0.981748	0.436516	0.622307	2.1677	0.0394457	0.946237	1.07647	0.966413	1.92309	0.559758	1.70608	0.92045	0.969138	1.48594	0.597035	1.36773	0.937562	0.965345	1.38038	0.660693	1.2942	0.559758	0.760593	1.72187	0.110662	0.963829
1015	3.85	3.97	17.29	8.75	7.083	Pr_PRUVU_21743_1 190-1632(-)	Pr_PRUVU_21743_1 190-1632(-)		2	0.937562	0.676903	1.14815	0.816582	1.07647	0.963829	0.864192	1.14815	0.83946	1.10662	0.92045	0.855019	1.18032	0.77983	1.08643	0.887156	0.489953	1.14815	0.772681	1.01859	0.903649	0.551109	1.14815	0.787046	1.03753	0.972747	0.850549	1.14815	0.847227	1.11686	0.972747	0.92609	1.14815	0.847227	1.11686
1016	3.83	4.37	13.62	6.19	3.576	Pr_PRUVU_88237_1 281-2464(-)	Pr_PRUVU_88237_1 281-2464(-)		3	1.07647	0.529243	1.09648	0.981748	1.18032	1.03753	0.721127	1.11686	0.928966	1.1695	1.01859	0.943542	1.14815	0.887156	1.1695	1.03753	0.812025	1.1272	0.92045	1.1695	1.02802	0.767386	1.13763	0.903649	1.1695	1.00925	0.995822	1.1272	0.895365	1.13763	1.03753	0.746359	1.10662	0.937562	1.14815
1017	3.83	3.98	15.38	7.003	6.544	Pr_PRUVU_100430_1 197-2812(+)	Pr_PRUVU_100430_1 197-2812(+)		4	0.990832	0.516757	5.19996	0.190546	5.15229	0.92045	0.977709	3.98107	0.231206	3.66438	0.946237	0.794741	10	0.0946237	9.46237	0.972747	0.614218	8.01678	0.121339	7.7983	1.02802	0.453844	14.4544	0.0711213	14.4544	0.981748	0.582122	10.1859	0.0963829	10	0.903649	0.950634	5.54626	0.16293	5.01187
1018	3.82	3.92	4.749	3.562	3.562	Pr_PRUVU_110112_1 163-2439(-)	Pr_PRUVU_110112_1 163-2439(-)		3	1.00925	0.953753	2.0893	0.483059	2.10863	1.07647	0.795997	2.0893	0.515229	2.24905	1	0.982333	2.0893	0.47863	2.0893	1	0.985885	2.0893	0.47863	2.0893	1.05682	0.838076	2.0893	0.505825	2.208	1.15878	0.660765	2.10863	0.549541	2.42103	1.07647	0.788629	2.0893	0.515229	2.26986
1019	3.82	3.91	25.72	13.41	9.42	Pr_PRUVU_97419_1 2091-2921(-)	Pr_PRUVU_97419_1 2091-2921(-)		2	0.937562	0.571356	1.24738	0.751623	1.1695	0.954993	0.702165	1.24738	0.765597	1.19124	0.895365	0.306155	1.24738	0.717794	1.11686	0.937562	0.580491	1.24738	0.751623	1.1695	0.937562	0.585889	1.25893	0.744732	1.18032	0.954993	0.665795	1.2942	0.737904	1.23595	0.990832	0.9846	1.24738	0.794328	1.23595
1020	3.82	3.91	8.333	3.125	3.125	Pr_PRUVU_32702_1 182-2200(+)	Pr_PRUVU_32702_1 182-2200(+)		3	0.870964	0.773723	1.27057	0.685488	1.10662	0.963829	0.906203	1.40605	0.685488	1.35519	0.928966	0.802425	1.35519	0.685488	1.25893	1.00925	0.979071	1.24738	0.809096	1.25893	0.887156	0.729753	1.24738	0.711214	1.10662	0.946237	0.861507	1.24738	0.758578	1.18032	0.879023	0.709162	1.25893	0.698232	1.10662
1021	3.8	10.89	46.41	41.18	38.56	Pr_PRUVU_22718_1 271-729(+)	Pr_PRUVU_22718_1 271-729(+)		9	0.879023	0.804286	2.0893	0.420727	1.83654	1.03753	0.91522	2.0893	0.496592	2.1677	0.724436	0.558293	2.0893	0.346737	1.51356	0.862979	0.77793	2.0893	0.413047	1.80302	0.895365	0.836998	2.0893	0.428549	1.87068	0.831764	0.718452	2.0893	0.398107	1.7378	0.765597	0.619592	3.01995	0.253513	2.31206
1022	3.8	3.94	17.48	15.03	10.74	Pr_PRUVU_80587_1 258-1238(+)	Pr_PRUVU_80587_1 258-1238(+)		3	0.981748	0.889081	1.38038	0.711214	1.35519	0.990832	0.924203	1.38038	0.717794	1.36773	1.0666	0.995892	1.83654	0.580764	1.95884	1.04713	0.908459	1.38038	0.758578	1.44544	1.08643	0.843888	1.38038	0.787046	1.49968	0.990832	0.92696	1.38038	0.717794	1.36773	1.0666	0.935242	1.45881	0.731139	1.55597
1023	3.79	4	47.43	16.18	9.926	Pr_PRUVU_50420_1 86-904(+)	Pr_PRUVU_50420_1 86-904(+)		5	1.05682	0.821221	1.38038	0.765597	1.45881	1.01859	0.937311	1.38038	0.737904	1.40605	1.28233	0.562594	1.38038	0.928966	1.77011	1.03753	0.882604	1.38038	0.751623	1.43219	1.00925	0.942068	1.38038	0.731139	1.39316	1.02802	0.869882	1.38038	0.744732	1.41906	1.22462	0.618775	1.38038	0.887156	1.69044
1024	3.78	4.1	18.98	11.04	5.74	Pr_PRUVU_104523_1 200-1561(-)	Pr_PRUVU_104523_1 200-1561(-)		2	1.03753	0.778282	1.18032	0.879023	1.22462	0.92045	0.577805	1.27057	0.724436	1.1695	1	0.866266	1.19124	0.83946	1.19124	0.954993	0.811853	1.18032	0.809096	1.1272	1.05682	0.643636	1.18032	0.895365	1.24738	0.972747	0.863237	1.25893	0.772681	1.22462	1.04713	0.673669	1.21339	0.862979	1.27057
1025	3.78	3.91	23.79	19.42	10.19	Pr_PRUVU_50055_1 124-744(+)	Pr_PRUVU_50055_1 124-744(+)		2	0.928966	0.771624	1.18032	0.787046	1.09648	0.981748	0.891962	1.20226	0.816582	1.18032	0.855067	0.613103	1.18032	0.724436	1.00925	1	0.998258	1.18032	0.847227	1.18032	1.00925	0.952988	1.21339	0.831764	1.22462	0.981748	0.930581	1.18032	0.831764	1.15878	0.895365	0.707566	1.18032	0.758578	1.05682
1026	3.77	3.85	23.12	12.14	12.14	Pr_PRUVU_34476_1 35-553(+)	Pr_PRUVU_34476_1 35-553(+)		3	1.00925	0.91681	1.24738	0.809096	1.25893	0.972747	0.93527	1.18032	0.824138	1.14815	1.08643	0.785022	1.23595	0.879023	1.34276	0.937562	0.811555	1.18032	0.794328	1.10662	0.887156	0.600404	1.2942	0.685488	1.14815	0.981748	0.901805	1.31826	0.744732	1.2942	1.01859	0.929207	1.2942	0.787046	1.31826
1027	3.75	4.01	9.091	5.495	2.797	Pr_PRUVU_104895_1 818-3823(-)	Pr_PRUVU_104895_1 818-3823(-)		3	1.94089	0.210967	2.07014	0.937562	28.8403	2.37684	0.174368	2.31206	1.02802	38.7258	1.41906	0.479006	1.52757	0.928966	11.8032	0.83946	0.761241	4.96592	0.260615	4.16869	1.8197	0.245911	2.33346	0.77983	26.5461	2.58226	0.142833	1.97697	1.30617	41.6869	1.31826	0.522358	1.78649	0.737904	19.5884
1028	3.75	3.87	20.26	13.18	13.18	Pr_PRUVU_46295_1 307-1242(-)	Pr_PRUVU_46295_1 307-1242(-)		2	1.21339	0.399497	1.34276	0.903649	1.6293	1.19124	0.493744	1.24738	0.954993	1.48594	1.19124	0.480452	1.23595	0.963829	1.48594	1.14815	0.520094	1.28233	0.895365	1.47231	1.11686	0.552204	1.5417	0.724436	1.72187	1.13763	0.583924	1.24738	0.912011	1.41906	1.24738	0.355254	1.41906	0.879023	1.78649
1029	3.74	5.92	9.404	4.106	4.106	Pr_PRUVU_82782_1 1-2265(-)	Pr_PRUVU_82782_1 1-2265(-)		3	0.928966	0.947306	1.24738	0.744732	1.15878	0.92045	0.869676	1.24738	0.737904	1.14815	0.972747	0.904234	1.24738	0.77983	1.21339	0.963829	0.950183	1.24738	0.772681	1.20226	0.937562	0.927345	1.24738	0.751623	1.1695	0.990832	0.983941	1.24738	0.794328	1.23595	0.912011	0.825164	1.24738	0.731139	1.13763
1030	3.74	4.02	18.06	12.26	12.26	Pr_PRUVU_98513_1 187-1119(-)	Pr_PRUVU_98513_1 187-1119(-)		3	1.07647	0.572072	1.25893	0.855067	1.35519	1.07647	0.531746	1.19124	0.903649	1.28233	1.25893	0.230526	1.18032	1.0666	1.48594	1.09648	0.666238	1.21339	0.903649	1.33045	1.0666	0.759176	1.21339	0.879023	1.2942	1.18032	0.404075	1.23595	0.954993	1.45881	1.09648	0.634786	1.18032	0.928966	1.2942
1031	3.73	3.87	19.74	8.158	6.842	Pr_PRUVU_50567_1 228-1370(+)	Pr_PRUVU_50567_1 228-1370(+)		2	0.946237	0.920498	2.0893	0.452898	1.97697	0.870964	0.767918	2.0893	0.413047	1.8197	0.990832	0.994067	2.0893	0.474242	2.07014	1.02802	0.933327	2.55859	0.401791	2.63027	0.912011	0.856056	2.0893	0.436516	1.90546	1.14815	0.753243	2.0893	0.549541	2.39883	1.09648	0.824628	2.0893	0.524807	2.29087
[truncated: 906 more rows]

## Sheet: Original
N	Unused	Total	%Cov	%Cov(50)	%Cov(95)	Accession	Name	Species	Peptides(95%)			114:113	PVal 114:113	EF 114:113	LowerCI 114:113	UpperCI 114:113	115:113	PVal 115:113	EF 115:113	LowerCI 115:113	UpperCI 115:113	116:113	PVal 116:113	EF 116:113	LowerCI 116:113	UpperCI 116:113	117:113	PVal 117:113	EF 117:113	LowerCI 117:113	UpperCI 117:113	118:113	PVal 118:113	EF 118:113	LowerCI 118:113	UpperCI 118:113	119:113	PVal 119:113	EF 119:113	LowerCI 119:113	UpperCI 119:113	121:113	PVal 121:113	EF 121:113	LowerCI 121:113	UpperCI 121:113
[truncated: 5,066 more rows]
