# Supplementary material for: iTRAQ-based quantitative proteomic analysis of salt stress in Spica Prunellae
Source: Sci Rep. 2019 Jul 3;9:9590. doi: 10.1038/s41598-019-46043-9 (PMC6610069; doi:10.1038/s41598-019-46043-9)
Supplement: Supplementary file 1 — Dataset 1 [file 41598_2019_46043_MOESM1_ESM.zip › Supplementary/Supplementary Table S2.xlsx]

## Sheet: CK vs Na50-1.3 DOWN
N	Unused	Total	%Cov	%Cov(50)	%Cov(95)	Accession	Name	Species	Peptides(95%)	114:113	118:113	114:117	118:117	C.V	AVG.	T.TEST	1.3
38	28.29	28.48	72.41	62.56	52.22	Pr_PRUVU_38491_2 167-778(-)	Pr_PRUVU_38491_2 167-778(-)		72	0.328095	0.380189	0.328095	0.383707	0.0759256	0.355022	3.09153e-05	1.3 DOWN
51	23.42	23.42	42.68	38.49	35.98	Pr_PRUVU_16158_1 266-1702(-)	Pr_PRUVU_16158_1 266-1702(-)		15	0.685488	0.679204	0.672977	0.666807	0.0102973	0.676119	4.21339e-06	1.3 DOWN
52	23.37	23.38	76.58	67.09	67.09	Pr_PRUVU_105187_1 133-609(+)	Pr_PRUVU_105187_1 133-609(+)		18	0.510505	0.505825	0.49204	0.49204	0.0164581	0.500102	1.89372e-06	1.3 DOWN
57	22.45	22.98	59.92	52.23	46.96	Pr_PRUVU_61286_1 184-927(-)	Pr_PRUVU_61286_1 184-927(-)		19	0.515229	0.580764	0.47863	0.534564	0.0698461	0.527297	0.000199279	1.3 DOWN
116	16.92	16.99	31.2	27.48	18.6	Pr_PRUVU_59608_1 509-1963(-)	Pr_PRUVU_59608_1 509-1963(-)		11	0.319154	0.390841	0.387258	0.436516	0.109247	0.383442	0.000132373	1.3 DOWN
148	15.11	15.17	71.43	68.71	57.14	Pr_PRUVU_94782_1 202-645(+)	Pr_PRUVU_94782_1 202-645(+)		9	0.580764	0.619441	0.613762	0.654636	0.0424538	0.617151	0.000135268	1.3 DOWN
158	14.63	14.79	56.85	53.81	41.62	Pr_PRUVU_73329_1 2-595(+)	Pr_PRUVU_73329_1 2-595(+)		12	0.597035	0.597035	0.765597	0.765597	0.123703	0.681316	0.00723755	1.3 DOWN
165	14.27	14.33	70.16	59.16	59.16	Pr_PRUVU_93904_1 343-918(-)	Pr_PRUVU_93904_1 343-918(-)		12	0.461318	0.60256	0.428549	0.554626	0.13661	0.511763	0.00121608	1.3 DOWN
171	13.91	13.94	43.5	37.8	26.83	Pr_PRUVU_96563_2 1669-2409(+)	Pr_PRUVU_96563_2 1669-2409(+)		7	0.717794	0.751623	0.648634	0.685488	0.0544581	0.700885	0.000864927	1.3 DOWN
177	13.76	13.92	36.01	27.25	22.87	Pr_PRUVU_71178_1 393-1628(-)	Pr_PRUVU_71178_1 393-1628(-)		7	0.698232	0.809096	0.737904	0.831764	0.0697689	0.769249	0.00501241	1.3 DOWN
205	12.65	12.69	42.57	33.33	29.72	Pr_PRUVU_22689_1 176-925(+)	Pr_PRUVU_22689_1 176-925(+)		7	0.731139	0.636796	0.855067	0.717794	0.10617	0.735199	0.00983379	1.3 DOWN
207	12.62	12.67	49.09	47.27	47.27	Pr_PRUVU_32660_1 1-330(+)	Pr_PRUVU_32660_1 1-330(+)		9	0.549541	0.539511	0.737904	0.744732	0.153191	0.642922	0.00815415	1.3 DOWN
209	12.56	15.32	40.67	32.29	23.48	Pr_PRUVU_55246_1 285-1718(+)	Pr_PRUVU_55246_1 285-1718(+)		8	0.444631	0.474242	0.586138	0.630957	0.144078	0.533992	0.00184919	1.3 DOWN
214	12.37	14.4	30.39	24.36	18.79	Pr_PRUVU_106159_2 3-1295(+)	Pr_PRUVU_106159_2 3-1295(+)		8	0.92045	0.758578	0.717794	0.608135	0.149246	0.751239	0.0310883	1.3 DOWN
221	12.29	12.37	43.04	39.24	39.24	Pr_PRUVU_3405_1 259-972(-)	Pr_PRUVU_3405_1 259-972(-)		9	0.724436	0.630957	0.731139	0.625173	0.0736945	0.677926	0.00153948	1.3 DOWN
225	12.14	14.57	48.75	37.5	28.75	Pr_PRUVU_98123_1 2-481(-)	Pr_PRUVU_98123_1 2-481(-)		51	0.331131	0.383707	0.260615	0.296483	0.142785	0.317984	0.000124556	1.3 DOWN
230	12.06	12.2	72.11	66.67	52.38	Pr_PRUVU_36040_1 335-778(+)	Pr_PRUVU_36040_1 335-778(+)		15	0.343558	0.359749	0.359749	0.380189	0.0360151	0.360812	3.56435e-06	1.3 DOWN
232	12.05	12.14	36.99	35.62	26.37	Pr_PRUVU_3241_1 2-877(-)	Pr_PRUVU_3241_1 2-877(-)		7	0.570164	0.591562	0.613762	0.636796	0.0411797	0.603071	0.000103459	1.3 DOWN
246	11.67	11.88	31.15	29.06	19.9	Pr_PRUVU_61163_1 275-1423(-)	Pr_PRUVU_61163_1 275-1423(-)		9	0.363078	0.353183	0.296483	0.280543	0.109597	0.323322	6.07456e-05	1.3 DOWN
259	11.17	11.32	63.74	53.3	53.3	Pr_PRUVU_76168_1 2-550(+)	Pr_PRUVU_76168_1 2-550(+)		12	0.847227	0.654636	0.660693	0.501187	0.184164	0.665936	0.0180336	1.3 DOWN
263	11	11.39	42.67	31.33	24.67	Pr_PRUVU_99871_1 440-1342(-)	Pr_PRUVU_99871_1 440-1342(-)		8	0.794328	0.751623	0.698232	0.660693	0.0700817	0.726219	0.00261743	1.3 DOWN
266	10.94	13.02	46.79	45.51	45.51	Pr_PRUVU_46793_1 376-846(-)	Pr_PRUVU_46793_1 376-846(-)		8	0.737904	0.77983	0.724436	0.765597	0.02912	0.751942	0.000289207	1.3 DOWN
283	10.59	10.63	53.9	43.51	40.91	Pr_PRUVU_52946_1 2-466(+)	Pr_PRUVU_52946_1 2-466(+)		7	0.270396	0.539511	0.231206	0.483059	0.3477	0.381043	0.00394427	1.3 DOWN
288	10.48	10.56	47.24	30.65	25.63	Pr_PRUVU_116822_1 273-872(-)	Pr_PRUVU_116822_1 273-872(-)		22	0.630957	0.630957	0.60256	0.60256	0.0230218	0.616758	2.15487e-05	1.3 DOWN
289	10.44	10.51	35.8	25.51	25.51	Pr_PRUVU_26193_1 112-843(+)	Pr_PRUVU_26193_1 112-843(+)		6	0.679204	0.648634	0.625173	0.591562	0.0504387	0.636143	0.000288347	1.3 DOWN
293	10.38	10.4	35.12	27.8	24.88	Pr_PRUVU_81392_1 2-619(+)	Pr_PRUVU_81392_1 2-619(+)		5	0.698232	0.724436	0.613762	0.630957	0.0687512	0.666847	0.00108142	1.3 DOWN
301	10.13	10.23	56.35	54.76	50	Pr_PRUVU_80677_2 227-607(+)	Pr_PRUVU_80677_2 227-607(+)		6	0.717794	0.698232	0.717794	0.704693	0.0119488	0.709629	1.05573e-05	1.3 DOWN
319	9.96	10.15	49.2	42.8	37.6	Pr_PRUVU_106474_1 307-1059(+)	Pr_PRUVU_106474_1 307-1059(+)		8	0.744732	0.711214	0.648634	0.613762	0.0755171	0.679585	0.00169165	1.3 DOWN
322	9.9	10.05	44.4	38.36	36.64	Pr_PRUVU_8875_2 2-697(-)	Pr_PRUVU_8875_2 2-697(-)		6	0.515229	0.580764	0.483059	0.544503	0.0679537	0.530889	0.000191662	1.3 DOWN
333	9.65	9.7	67.46	67.46	67.46	Pr_PRUVU_74090_1 151-528(+)	Pr_PRUVU_74090_1 151-528(+)		8	0.724436	0.744732	0.704693	0.717794	0.0200046	0.722914	6.01419e-05	1.3 DOWN
338	9.54	9.59	33.15	33.15	32.02	Pr_PRUVU_93996_1 461-997(-)	Pr_PRUVU_93996_1 461-997(-)		5	0.501187	0.267917	0.704693	0.37325	0.352504	0.461762	0.0105655	1.3 DOWN
345	9.37	9.4	25.48	25.48	25.48	Pr_PRUVU_31369_2 1-933(+)	Pr_PRUVU_31369_2 1-933(+)		5	0.229087	0.30761	0.310456	0.42462	0.219254	0.317943	0.000447509	1.3 DOWN
359	9.06	9.2	34.63	21.2	19.43	Pr_PRUVU_116131_1 332-1183(-)	Pr_PRUVU_116131_1 332-1183(-)		5	0.534564	0.47863	0.483059	0.428549	0.0779647	0.4812	0.000159494	1.3 DOWN
367	8.94	9.02	30.88	22.1	18.41	Pr_PRUVU_67744_2 1147-2208(+)	Pr_PRUVU_67744_2 1147-2208(+)		7	0.625173	0.277971	0.613762	0.270396	0.386526	0.446825	0.0115491	1.3 DOWN
368	8.92	9.33	29.63	25.23	17.82	Pr_PRUVU_70040_2 1-1296(-)	Pr_PRUVU_70040_2 1-1296(-)		6	0.831764	0.387258	0.642688	0.334195	0.36549	0.548976	0.0300527	1.3 DOWN
370	8.89	8.97	76.12	57.46	57.46	Pr_PRUVU_95806_1 57-458(+)	Pr_PRUVU_95806_1 57-458(+)		11	0.672977	0.737904	0.636796	0.704693	0.0544581	0.688092	0.00072338	1.3 DOWN
384	8.66	8.71	35.32	27.52	19.72	Pr_PRUVU_91766_1 1211-1867(+)	Pr_PRUVU_91766_1 1211-1867(+)		6	0.293765	0.16293	0.30761	0.175388	0.281339	0.234923	0.000271185	1.3 DOWN
394	8.59	8.63	36.26	26.65	16.48	Pr_PRUVU_79042_1 2-1096(+)	Pr_PRUVU_79042_1 2-1096(+)		4	0.787046	0.731139	0.691831	0.648634	0.0713205	0.714663	0.00232956	1.3 DOWN
409	8.3	8.37	32.67	23.01	21.88	Pr_PRUVU_58773_1 2383-3441(-)	Pr_PRUVU_58773_1 2383-3441(-)		7	0.185353	0.436516	0.432514	0.847227	0.499697	0.475403	0.0314691	1.3 DOWN
430	8.03	8.05	38.36	34.93	27.4	Pr_PRUVU_82998_1 3-443(+)	Pr_PRUVU_82998_1 3-443(+)		5	0.660693	0.636796	0.613762	0.591562	0.0411797	0.625703	0.000137667	1.3 DOWN
431	8.02	8.07	33.82	25	19.85	Pr_PRUVU_87208_1 3-413(+)	Pr_PRUVU_87208_1 3-413(+)		4	0.496592	0.549541	0.57544	0.642688	0.092886	0.566065	0.000741937	1.3 DOWN
452	7.88	8.1	31.75	23.12	16.99	Pr_PRUVU_705_1 252-1331(-)	Pr_PRUVU_705_1 252-1331(-)		5	0.580764	0.711214	0.570164	0.698232	0.101392	0.640094	0.0023948	1.3 DOWN
461	7.8	7.88	34.16	31.06	31.06	Pr_PRUVU_87826_1 81-566(+)	Pr_PRUVU_87826_1 81-566(+)		4	0.483059	0.235505	0.505825	0.246604	0.345372	0.367748	0.00328086	1.3 DOWN
464	7.73	7.84	42.31	30.77	30.77	Pr_PRUVU_109183_1 1-471(+)	Pr_PRUVU_109183_1 1-471(+)		5	0.691831	0.77983	0.559758	0.619441	0.124056	0.662715	0.00573463	1.3 DOWN
473	7.66	7.7	29.59	29.59	29.59	Pr_PRUVU_81419_1 315-905(-)	Pr_PRUVU_81419_1 315-905(-)		5	0.698232	0.77983	0.619441	0.679204	0.0826361	0.694177	0.00268695	1.3 DOWN
482	7.58	7.71	20.33	18.94	16.71	Pr_PRUVU_87314_1 53-1132(+)	Pr_PRUVU_87314_1 53-1132(+)		4	0.666807	0.679204	0.597035	0.613762	0.0541229	0.639202	0.000370068	1.3 DOWN
486	7.46	7.51	32.3	24.22	19.57	Pr_PRUVU_61066_1 2-970(+)	Pr_PRUVU_61066_1 2-970(+)		4	0.648634	0.744732	0.636796	0.731139	0.069583	0.690325	0.00153937	1.3 DOWN
491	7.39	7.47	27.8	25.37	25.37	Pr_PRUVU_6405_1 274-891(+)	Pr_PRUVU_6405_1 274-891(+)		4	0.765597	0.731139	0.685488	0.648634	0.0627295	0.707715	0.00144698	1.3 DOWN
527	7	7.11	19.2	14.21	12.97	Pr_PRUVU_97342_1 277-1482(+)	Pr_PRUVU_97342_1 277-1482(+)		4	0.141906	0.192309	0.12942	0.147231	0.155553	0.152716	9.34508e-06	1.3 DOWN
537	6.79	6.85	48.26	40.87	26.96	Pr_PRUVU_18402_1 182-874(-)	Pr_PRUVU_18402_1 182-874(-)		5	0.47863	0.457088	0.47863	0.474242	0.0188017	0.472148	2.01804e-06	1.3 DOWN
540	6.75	6.95	60.62	47.5	28.13	Pr_PRUVU_89381_1 260-742(+)	Pr_PRUVU_89381_1 260-742(+)		5	0.744732	0.809096	0.698232	0.758578	0.0524984	0.752659	0.00167878	1.3 DOWN
556	6.59	6.76	9.211	5.827	3.665	Pr_PRUVU_15037_1 216-3410(+)	Pr_PRUVU_15037_1 216-3410(+)		3	0.432514	0.296483	0.496592	0.346737	0.196022	0.393082	0.00085197	1.3 DOWN
567	6.47	6.57	20.87	11.38	11.38	Pr_PRUVU_895_1 2-1111(+)	Pr_PRUVU_895_1 2-1111(+)		4	0.559758	0.672977	0.654636	0.787046	0.120792	0.668604	0.00573134	1.3 DOWN
568	6.45	6.53	33.78	29.73	29.73	Pr_PRUVU_27076_2 164-610(+)	Pr_PRUVU_27076_2 164-610(+)		4	0.765597	0.613762	0.737904	0.586138	0.114152	0.67585	0.00535542	1.3 DOWN
570	6.41	6.45	66.93	51.18	41.73	Pr_PRUVU_37297_1 163-546(-)	Pr_PRUVU_37297_1 163-546(-)		9	0.737904	0.744732	0.717794	0.724436	0.0145621	0.731217	2.63376e-05	1.3 DOWN
579	6.33	6.5	37.95	35.54	32.53	Pr_PRUVU_89264_1 2-502(+)	Pr_PRUVU_89264_1 2-502(+)		5	0.636796	0.816582	0.554626	0.711214	0.141886	0.679804	0.0104505	1.3 DOWN
599	6.14	6.15	16.67	9.903	7.005	Pr_PRUVU_34413_2 4523-5767(-)	Pr_PRUVU_34413_2 4523-5767(-)		3	0.654636	0.666807	0.711214	0.724436	0.0424361	0.689273	0.000350295	1.3 DOWN
601	6.13	6.15	28.29	21.46	18.54	Pr_PRUVU_8065_1 1117-1734(-)	Pr_PRUVU_8065_1 1117-1734(-)		3	0.704693	0.704693	0.666807	0.666807	0.027624	0.68575	9.25613e-05	1.3 DOWN
602	6.12	6.19	72.82	48.54	38.83	Pr_PRUVU_80678_1 33-344(+)	Pr_PRUVU_80678_1 33-344(+)		6	0.474242	0.413047	0.47863	0.405509	0.0761427	0.442857	9.36826e-05	1.3 DOWN
603	6.11	6.12	31.17	31.17	27.27	Pr_PRUVU_39342_1 1-693(-)	Pr_PRUVU_39342_1 1-693(-)		7	0.698232	0.831764	0.698232	0.831764	0.0872756	0.764998	0.00886523	1.3 DOWN
624	6.04	6.04	23.37	19.57	19.57	Pr_PRUVU_66226_1 245-799(-)	Pr_PRUVU_66226_1 245-799(-)		3	0.564937	0.60256	0.613762	0.648634	0.0491599	0.607473	0.000185604	1.3 DOWN
625	6.03	10.61	37.45	22.63	22.63	Pr_PRUVU_66154_3 182-913(+)	Pr_PRUVU_66154_3 182-913(+)		6	0.591562	0.636796	0.591562	0.636796	0.0368247	0.614179	8.51421e-05	1.3 DOWN
639	6	8.71	68.92	64.86	40.54	Pr_PRUVU_63581_1 128-574(+)	Pr_PRUVU_63581_1 128-574(+)		5	0.642688	0.77983	0.597035	0.731139	0.10441	0.687673	0.00484685	1.3 DOWN
659	5.93	6.16	28.02	18.68	14.79	Pr_PRUVU_40250_2 240-1013(-)	Pr_PRUVU_40250_2 240-1013(-)		5	0.60256	0.505825	0.613762	0.515229	0.0877639	0.559344	0.000578153	1.3 DOWN
660	5.93	6.05	43.36	32.74	28.32	Pr_PRUVU_73033_1 203-544(+)	Pr_PRUVU_73033_1 203-544(+)		3	0.280543	0.265461	0.405509	0.432514	0.213346	0.346007	0.000601141	1.3 DOWN
679	5.7	7.99	38.71	28.74	22.58	Pr_PRUVU_19492_1 58-1083(+)	Pr_PRUVU_19492_1 58-1083(+)		11	0.293765	0.346737	0.260615	0.30479	0.102083	0.301477	3.62126e-05	1.3 DOWN
691	5.66	5.92	57.96	49.04	42.68	Pr_PRUVU_70105_1 317-790(+)	Pr_PRUVU_70105_1 317-790(+)		9	0.510505	0.672977	0.608135	0.801678	0.163117	0.648324	0.0103993	1.3 DOWN
695	5.63	5.71	34.32	18.93	18.93	Pr_PRUVU_92776_2 119-628(+)	Pr_PRUVU_92776_2 119-628(+)		3	0.717794	0.654636	0.731139	0.672977	0.0451962	0.694137	0.000452263	1.3 DOWN
696	5.62	5.79	30.46	25.89	16.24	Pr_PRUVU_50928_1 3-596(-)	Pr_PRUVU_50928_1 3-596(-)		3	0.197697	0.218776	0.195884	0.214783	0.0489106	0.206785	8.79627e-07	1.3 DOWN
704	5.55	5.7	39.04	28.69	23.9	Pr_PRUVU_77539_1 2-757(+)	Pr_PRUVU_77539_1 2-757(+)		5	0.642688	0.765597	0.380189	0.444631	0.275665	0.558276	0.015636	1.3 DOWN
719	5.4	5.61	45.33	34.67	30	Pr_PRUVU_25211_1 99-548(+)	Pr_PRUVU_25211_1 99-548(+)		4	0.47863	0.465586	0.60256	0.580764	0.113648	0.531885	0.000895879	1.3 DOWN
725	5.36	5.44	33.59	23.44	17.97	Pr_PRUVU_4839_1 274-660(-)	Pr_PRUVU_4839_1 274-660(-)		3	0.564937	0.580764	0.529663	0.529663	0.0404655	0.551257	5.1979e-05	1.3 DOWN
727	5.35	5.48	38.1	25.11	22.94	Pr_PRUVU_69740_2 3224-3919(+)	Pr_PRUVU_69740_2 3224-3919(+)		4	0.591562	0.666807	0.698232	0.787046	0.102176	0.685912	0.00444759	1.3 DOWN
741	5.23	5.37	25.27	16.48	13.19	Pr_PRUVU_38241_1 341-1435(-)	Pr_PRUVU_38241_1 341-1435(-)		4	0.613762	0.691831	0.608135	0.691831	0.0621596	0.65139	0.000654381	1.3 DOWN
772	4.96	5.22	20.16	10.61	8.753	Pr_PRUVU_57508_1 308-1441(+)	Pr_PRUVU_57508_1 308-1441(+)		3	0.816582	0.724436	0.744732	0.654636	0.0785024	0.735097	0.00414967	1.3 DOWN
784	4.85	4.98	34.5	20.47	16.96	Pr_PRUVU_62706_1 21-536(-)	Pr_PRUVU_62706_1 21-536(-)		3	0.465586	0.428549	0.465586	0.428549	0.0414228	0.447067	1.5923e-05	1.3 DOWN
795	4.77	4.83	17.97	9.804	9.804	Pr_PRUVU_58922_1 3-923(+)	Pr_PRUVU_58922_1 3-923(+)		3	0.554626	0.824138	0.501187	0.765597	0.206219	0.661387	0.0231386	1.3 DOWN
807	4.66	4.8	23.9	18.24	7.233	Pr_PRUVU_5541_1 263-1219(-)	Pr_PRUVU_5541_1 263-1219(-)		2	0.77983	0.619441	0.83946	0.672977	0.118817	0.727927	0.012143	1.3 DOWN
810	4.63	4.77	18.38	13.51	13.51	Pr_PRUVU_45746_1 155-712(+)	Pr_PRUVU_45746_1 155-712(+)		3	0.570164	0.554626	0.625173	0.597035	0.0458039	0.586749	0.000116148	1.3 DOWN
827	4.52	4.7	20.14	13.99	7.85	Pr_PRUVU_117137_1 137-1018(+)	Pr_PRUVU_117137_1 137-1018(+)		3	0.49204	0.630957	0.465586	0.591562	0.125341	0.545036	0.00139891	1.3 DOWN
830	4.5	5.34	39.62	37.74	24.53	Pr_PRUVU_96062_1 250-888(-)	Pr_PRUVU_96062_1 250-888(-)		3	0.648634	0.831764	0.613762	0.787046	0.126796	0.720301	0.0130804	1.3 DOWN
894	4.12	4.14	34.39	25.48	21.02	Pr_PRUVU_88026_1 126-599(+)	Pr_PRUVU_88026_1 126-599(+)		3	0.413047	0.496592	0.559758	0.685488	0.184582	0.538721	0.00402583	1.3 DOWN
898	4.1	4.51	26.09	17	10.67	Pr_PRUVU_96340_1 105-866(+)	Pr_PRUVU_96340_1 105-866(+)		2	0.440555	0.580764	0.483059	0.608135	0.130059	0.528128	0.0012765	1.3 DOWN
902	4.08	7.31	66.67	47.62	35.71	Pr_PRUVU_22178_1 171-551(+)	Pr_PRUVU_22178_1 171-551(+)		4	0.636796	0.654636	0.570164	0.591562	0.0552584	0.613289	0.000283031	1.3 DOWN
922	4.03	8.92	64.24	54.97	43.05	Pr_PRUVU_78691_1 78-533(+)	Pr_PRUVU_78691_1 78-533(+)		8	0.711214	0.765597	0.758578	0.809096	0.0456024	0.761121	0.00126965	1.3 DOWN
926	4.03	4.16	7.832	6.011	5.282	Pr_PRUVU_109501_1 194-1843(-)	Pr_PRUVU_109501_1 194-1843(-)		3	0.554626	0.49204	0.625173	0.501187	0.0975447	0.543256	0.000652268	1.3 DOWN
932	4.02	4.03	18.42	12.03	8.647	Pr_PRUVU_776_1 187-987(+)	Pr_PRUVU_776_1 187-987(+)		2	0.49204	0.717794	0.413047	0.597035	0.206201	0.554979	0.00668218	1.3 DOWN
935	4.01	9.24	43.58	35.75	21.23	Pr_PRUVU_100235_1 1-540(+)	Pr_PRUVU_100235_1 1-540(+)		6	0.666807	0.724436	0.630957	0.679204	0.0494876	0.675351	0.000457222	1.3 DOWN
953	4	6.8	50	47.47	42.41	Pr_PRUVU_34338_1 304-780(-)	Pr_PRUVU_34338_1 304-780(-)		6	0.474242	0.524807	0.452898	0.501187	0.0556156	0.488284	6.3218e-05	1.3 DOWN
970	4	4.03	14.44	10.35	9.264	Pr_PRUVU_28302_1 227-1330(-)	Pr_PRUVU_28302_1 227-1330(-)		2	0.77983	0.660693	0.887156	0.744732	0.105756	0.768103	0.0158693	1.3 DOWN
991	4	4	19.23	19.23	19.23	Pr_PRUVU_107982_1 1-315(+)	Pr_PRUVU_107982_1 1-315(+)		2	0.619441	0.580764	0.625173	0.586138	0.0325527	0.602879	5.10743e-05	1.3 DOWN
994	3.97	4.09	31.01	31.01	31.01	Pr_PRUVU_5027_1 1-387(-)	Pr_PRUVU_5027_1 1-387(-)		6	0.765597	0.685488	0.737904	0.660693	0.0582062	0.712421	0.00124137	1.3 DOWN
1010	3.88	3.98	18.21	11.82	8.626	Pr_PRUVU_81637_1 139-1080(+)	Pr_PRUVU_81637_1 139-1080(+)		2	0.77983	0.724436	0.801678	0.737904	0.0409262	0.760962	0.000919824	1.3 DOWN
1032	3.72	3.95	33.33	28.65	22.92	Pr_PRUVU_14759_1 3-581(+)	Pr_PRUVU_14759_1 3-581(+)		5	0.92045	0.717794	0.801678	0.625173	0.141886	0.766274	0.0337271	1.3 DOWN
1046	3.64	3.73	22.41	22.41	18.1	Pr_PRUVU_98035_1 488-838(-)	Pr_PRUVU_98035_1 488-838(-)		2	0.717794	0.672977	0.666807	0.625173	0.0489481	0.670688	0.000415508	1.3 DOWN
1051	3.59	3.79	17.8	11	9.385	Pr_PRUVU_30208_1 126-1055(-)	Pr_PRUVU_30208_1 126-1055(-)		2	0.711214	0.685488	0.847227	0.816582	0.0892125	0.765128	0.0094497	1.3 DOWN
1063	3.5	3.61	29.65	19.6	17.59	Pr_PRUVU_116180_1 85-684(+)	Pr_PRUVU_116180_1 85-684(+)		3	0.685488	0.751623	0.717794	0.787046	0.0514674	0.735488	0.00121395	1.3 DOWN
1089	3.33	3.42	10.99	10.99	10.99	Pr_PRUVU_89210_1 2-577(+)	Pr_PRUVU_89210_1 2-577(+)		3	0.666807	0.648634	0.717794	0.691831	0.0382757	0.681267	0.000230542	1.3 DOWN
1092	3.31	3.72	12	12	6	Pr_PRUVU_91383_1 121-1023(+)	Pr_PRUVU_91383_1 121-1023(+)		2	0.625173	0.672977	0.744732	0.801678	0.0947809	0.71114	0.0050592	1.3 DOWN
1115	3.17	3.4	10	4.13	4.13	Pr_PRUVU_67323_1 1-1380(+)	Pr_PRUVU_67323_1 1-1380(+)		3	0.711214	0.608135	0.912011	0.772681	0.146451	0.75101	0.0295045	1.3 DOWN
1126	3.1	3.2	23.38	17.41	12.94	Pr_PRUVU_71680_1 143-748(-)	Pr_PRUVU_71680_1 143-748(-)		2	0.717794	0.737904	0.751623	0.772681	0.0268505	0.745001	0.000203375	1.3 DOWN
1141	3.01	8.2	55.97	47.17	35.85	Pr_PRUVU_117976_1 154-633(+)	Pr_PRUVU_117976_1 154-633(+)		7	0.591562	0.586138	0.630957	0.625173	0.0325528	0.608457	5.47739e-05	1.3 DOWN
1178	2.81	5.03	31.98	31.98	18.02	Pr_PRUVU_11492_1 3-521(+)	Pr_PRUVU_11492_1 3-521(+)		4	0.660693	0.731139	0.679204	0.758578	0.055471	0.707403	0.00100204	1.3 DOWN
1240	2.46	2.53	43.45	14.88	7.143	Pr_PRUVU_31732_1 154-660(+)	Pr_PRUVU_31732_1 154-660(+)		1	0.515229	0.580764	0.483059	0.539511	0.0673425	0.529641	0.00018379	1.3 DOWN
1258	2.36	2.4	30.63	19.82	19.82	Pr_PRUVU_83849_1 76-411(+)	Pr_PRUVU_83849_1 76-411(+)		2	0.737904	0.772681	0.711214	0.751623	0.030014	0.743355	0.00027633	1.3 DOWN
1275	2.31	4.43	27.07	24.06	18.05	Pr_PRUVU_16589_1 124-525(+)	Pr_PRUVU_16589_1 124-525(+)		3	0.510505	0.57544	0.666807	0.744732	0.142461	0.624371	0.00527774	1.3 DOWN
1294	2.22	2.27	20.68	16.88	7.595	Pr_PRUVU_71750_1 216-929(-)	Pr_PRUVU_71750_1 216-929(-)		1	0.613762	0.704693	0.816582	0.870964	0.132517	0.7515	0.0228277	1.3 DOWN
1306	2.17	2.23	16.8	8.13	3.523	Pr_PRUVU_27677_1 222-1331(+)	Pr_PRUVU_27677_1 222-1331(+)		1	0.751623	0.717794	0.731139	0.704693	0.0238856	0.726312	0.000107576	1.3 DOWN
1343	2.08	2.19	14.34	5.487	1.77	Pr_PRUVU_9143_1 339-2036(+)	Pr_PRUVU_9143_1 339-2036(+)		1	0.359749	0.448745	0.420727	0.534564	0.142654	0.440946	0.000595492	1.3 DOWN
1353	2.07	6.27	33.33	28.07	22.37	Pr_PRUVU_68525_1 2-685(+)	Pr_PRUVU_68525_1 2-685(+)		4	0.711214	0.559758	0.737904	0.580764	0.120601	0.64741	0.00435092	1.3 DOWN
1393	2.04	2.04	31.97	21.31	21.31	Pr_PRUVU_112790_1 399-767(-)	Pr_PRUVU_112790_1 399-767(-)		2	0.787046	0.816582	0.711214	0.744732	0.0525007	0.764893	0.00204312	1.3 DOWN
1414	2.02	3.83	8.96	2.697	1.349	Pr_PRUVU_20506_1 260-3376(-)	Pr_PRUVU_20506_1 260-3376(-)		2	0.428549	0.544503	0.698232	0.92045	0.284188	0.647933	0.0453349	1.3 DOWN
1418	2.02	2.11	17.05	7.752	4.264	Pr_PRUVU_49615_1 277-1053(-)	Pr_PRUVU_49615_1 277-1053(-)		1	0.654636	0.630957	0.711214	0.685488	0.0453396	0.670574	0.000330267	1.3 DOWN
1435	2.02	2.03	11.81	2.392	1.644	Pr_PRUVU_109917_1 395-2404(+)	Pr_PRUVU_109917_1 395-2404(+)		1	0.570164	0.539511	0.630957	0.597035	0.0576782	0.584417	0.000224699	1.3 DOWN
1489	2	15.67	44.05	36.76	29.46	Pr_PRUVU_38173_1 95-1207(+)	Pr_PRUVU_38173_1 95-1207(+)		9	0.691831	0.636796	0.77983	0.717794	0.0727841	0.706563	0.00220305	1.3 DOWN
1496	2	10.45	46.52	33.69	29.95	Pr_PRUVU_115428_1 260-823(-)	Pr_PRUVU_115428_1 260-823(-)		7	0.192309	0.42462	0.164437	0.383707	0.392229	0.291268	0.0017237	1.3 DOWN
1498	2	8.73	45.76	35.59	32.2	Pr_PRUVU_62335_1 247-780(-)	Pr_PRUVU_62335_1 247-780(-)		6	0.711214	0.731139	0.685488	0.704693	0.0230251	0.708133	7.37156e-05	1.3 DOWN
1521	2	5.38	20.72	20.72	20.72	Pr_PRUVU_14374_1 1-333(-)	Pr_PRUVU_14374_1 1-333(-)		3	0.636796	0.60256	0.691831	0.660693	0.0504387	0.64797	0.000336149	1.3 DOWN
1545	2	4.01	8.911	6.931	6.931	Pr_PRUVU_49345_2 1115-1723(+)	Pr_PRUVU_49345_2 1115-1723(+)		2	0.704693	0.711214	0.794328	0.809096	0.0625642	0.754833	0.00290352	1.3 DOWN
1580	2	2.06	19.12	16.67	8.824	Pr_PRUVU_83159_1 213-827(-)	Pr_PRUVU_83159_1 213-827(-)		2	0.660693	0.619441	0.42462	0.398107	0.220003	0.525715	0.00574186	1.3 DOWN
1666	2	2.01	11.7	6.915	6.915	Pr_PRUVU_73304_1 185-751(+)	Pr_PRUVU_73304_1 185-751(+)		1	0.515229	0.519996	0.691831	0.698232	0.146382	0.606322	0.00458209	1.3 DOWN
1674	2	2	13.37	4.95	4.95	Pr_PRUVU_21779_1 74-682(+)	Pr_PRUVU_21779_1 74-682(+)		1	0.60256	0.474242	0.77983	0.608135	0.176248	0.616192	0.00876468	1.3 DOWN
1689	2	2	3.96	1.815	0.9901	Pr_PRUVU_73925_1 31-1848(+)	Pr_PRUVU_73925_1 31-1848(+)		1	0.654636	0.666807	0.765597	0.772681	0.0761427	0.71493	0.00283091	1.3 DOWN
1700	2	2	17.5	8.125	8.125	Pr_PRUVU_29872_1 96-578(+)	Pr_PRUVU_29872_1 96-578(+)		1	0.685488	0.608135	0.724436	0.642688	0.0658889	0.665187	0.000932803	1.3 DOWN
1711	2	2	6.995	1.813	1.813	Pr_PRUVU_21344_1 414-1574(-)	Pr_PRUVU_21344_1 414-1574(-)		1	0.625173	0.711214	0.570164	0.648634	0.0791943	0.638796	0.00113913	1.3 DOWN
1712	2	2	16.95	8.475	8.475	Pr_PRUVU_14523_1 26-382(-)	Pr_PRUVU_14523_1 26-382(-)		1	0.895365	0.731139	0.765597	0.625173	0.12791	0.754318	0.0216265	1.3 DOWN
1713	2	2	13.97	11.03	5.147	Pr_PRUVU_111152_2 927-1337(-)	Pr_PRUVU_111152_2 927-1337(-)		1	0.559758	0.505825	0.619441	0.554626	0.0719798	0.559912	0.000322707	1.3 DOWN
1761	2	2	20.19	20.19	15.38	Pr_PRUVU_108553_1 47-361(-)	Pr_PRUVU_108553_1 47-361(-)		1	0.724436	0.685488	0.801678	0.758578	0.0576782	0.742545	0.00189082	1.3 DOWN
1772	1.92	2.07	19.37	10.92	3.169	Pr_PRUVU_87178_1 83-937(+)	Pr_PRUVU_87178_1 83-937(+)		1	0.717794	0.870964	0.636796	0.772681	0.113593	0.749558	0.0146203	1.3 DOWN
1779	1.89	10.19	50.37	32.72	21.32	Pr_PRUVU_99677_1 293-1111(-)	Pr_PRUVU_99677_1 293-1111(-)		8	0.801678	0.879023	0.529663	0.57544	0.211596	0.696451	0.0376126	1.3 DOWN
1840	1.66	2	22.07	11.03	7.586	Pr_PRUVU_88145_2 1232-1669(-)	Pr_PRUVU_88145_2 1232-1669(-)		1	0.660693	0.613762	0.717794	0.660693	0.0555892	0.663236	0.000549002	1.3 DOWN
1917	1.36	1.52	9.84	4.119	2.975	Pr_PRUVU_53194_1 294-1607(-)	Pr_PRUVU_53194_1 294-1607(-)		1	0.630957	0.625173	0.870964	0.862979	0.159868	0.747518	0.0352601	1.3 DOWN

## Sheet: CK vs Na50-1.3 UP
N	Unused	Total	%Cov	%Cov(50)	%Cov(95)	Accession	Name	Species	Peptides(95%)	114:113	118:113	114:117	118:117	C.V	AVG.	T.TEST	1.3
15	40.98	41.05	57.7	53.02	52.83	Pr_PRUVU_20132_1 301-1842(-)	Pr_PRUVU_20132_1 301-1842(-)		47	2.93765	3.31131	1.85353	1.95884	0.248245	2.51533	0.0245804	1.3 UP
19	37.53	37.48	38.04	33.82	24.9	Pr_PRUVU_87836_1 1-3063(+)	Pr_PRUVU_87836_1 1-3063(+)		23	1.8197	1.92309	1.6293	1.72187	0.0617503	1.77349	0.00117619	1.3 UP
30	31.35	31.3	46.73	42.36	32.91	Pr_PRUVU_66413_1 2-1651(+)	Pr_PRUVU_66413_1 2-1651(+)		24	1.36773	1.45881	1.25893	1.34276	0.0524984	1.35706	0.0032169	1.3 UP
34	30.15	30.18	57.66	52.42	52.42	Pr_PRUVU_70439_1 148-1638(-)	Pr_PRUVU_70439_1 148-1638(-)		24	1.27057	1.43219	1.34276	1.51356	0.0658889	1.38977	0.00515921	1.3 UP
44	25.28	25.52	26.88	19.98	18	Pr_PRUVU_21397_1 224-2659(-)	Pr_PRUVU_21397_1 224-2659(-)		18	1.23595	1.25893	1.7378	1.78649	0.17149	1.50479	0.0428347	1.3 UP
79	19.64	19.71	38.14	30.74	25.62	Pr_PRUVU_58374_1 285-1868(-)	Pr_PRUVU_58374_1 285-1868(-)		11	2.33346	2.208	2.72898	2.58226	0.0828962	2.46318	0.00112702	1.3 UP
82	19.53	19.56	64.53	60.8	51.2	Pr_PRUVU_106457_1 26-1153(-)	Pr_PRUVU_106457_1 26-1153(-)		20	1.78649	1.94089	2.10863	2.29087	0.0925607	2.03172	0.00247131	1.3 UP
98	17.91	17.96	26.07	19.84	14.72	Pr_PRUVU_98683_1 378-3314(+)	Pr_PRUVU_98683_1 378-3314(+)		11	1.45881	1.40605	1.28233	1.22462	0.0697366	1.34295	0.00792669	1.3 UP
103	17.68	17.72	33.76	24.77	21.65	Pr_PRUVU_87993_2 199-1836(-)	Pr_PRUVU_87993_2 199-1836(-)		11	1.27057	1.5417	1.08643	1.30617	0.124472	1.30122	0.0485395	1.3 UP
131	15.9	18.42	36.5	31.75	29.28	Pr_PRUVU_101983_1 283-1863(-)	Pr_PRUVU_101983_1 283-1863(-)		16	1.47231	1.15878	1.44544	1.13763	0.119526	1.30354	0.0432717	1.3 UP
135	15.82	18.14	55.41	44.26	40.98	Pr_PRUVU_93518_2 1-915(-)	Pr_PRUVU_93518_2 1-915(-)		9	1.41906	1.38038	1.59956	1.55597	0.0613764	1.48874	0.00266129	1.3 UP
142	15.53	15.61	46.69	38.17	28.39	Pr_PRUVU_63978_1 134-1087(+)	Pr_PRUVU_63978_1 134-1087(+)		7	1.45881	1.33045	1.45881	1.33045	0.0460192	1.39463	0.00176924	1.3 UP
143	15.41	15.43	59.48	57.76	57.76	Pr_PRUVU_39843_1 133-831(-)	Pr_PRUVU_39843_1 133-831(-)		9	11.695	11.9124	6.30957	7.04693	0.278877	9.24098	0.0116009	1.3 UP
169	14.11	14.64	32.18	27.66	21.54	Pr_PRUVU_54204_1 3-1130(+)	Pr_PRUVU_54204_1 3-1130(+)		8	1.2942	1.39316	1.28233	1.38038	0.0371119	1.33752	0.00131577	1.3 UP
180	13.71	13.74	27.96	17.17	14.34	Pr_PRUVU_3120_1 1-1698(+)	Pr_PRUVU_3120_1 1-1698(+)		7	1.5417	1.58489	1.38038	1.40605	0.0587691	1.47826	0.00244663	1.3 UP
186	13.41	13.58	37.73	27.18	23.48	Pr_PRUVU_51316_2 133-1272(+)	Pr_PRUVU_51316_2 133-1272(+)		8	1.43219	1.44544	1.22462	1.23595	0.0782648	1.33455	0.0115482	1.3 UP
187	13.4	13.48	49.12	39.22	31.1	Pr_PRUVU_102304_1 917-1768(-)	Pr_PRUVU_102304_1 917-1768(-)		7	1.27057	1.38038	1.51356	1.6293	0.0934056	1.44845	0.0104944	1.3 UP
202	12.74	12.82	29.09	18.25	15.21	Pr_PRUVU_27732_1 184-1764(+)	Pr_PRUVU_27732_1 184-1764(+)		7	1.6293	1.33045	1.51356	1.23595	0.107538	1.42731	0.0169954	1.3 UP
218	12.34	22.08	31.73	26.38	21.21	Pr_PRUVU_114134_1 199-1884(-)	Pr_PRUVU_114134_1 199-1884(-)		16	1.52757	1.95884	1.31826	1.65959	0.143765	1.61606	0.0193945	1.3 UP
245	11.77	13.78	48.34	47.02	47.02	Pr_PRUVU_59287_1 297-752(-)	Pr_PRUVU_59287_1 297-752(-)		7	1.35519	1.34276	1.67494	1.65959	0.105626	1.50812	0.0116821	1.3 UP
251	11.54	11.76	17.5	13.13	11.02	Pr_PRUVU_85665_2 3-1856(+)	Pr_PRUVU_85665_2 3-1856(+)		6	1.38038	1.5417	1.36773	1.52757	0.0553982	1.45434	0.00228019	1.3 UP
255	11.28	18.62	68.46	60.93	45.52	Pr_PRUVU_99965_1 1-837(-)	Pr_PRUVU_99965_1 1-837(-)		17	1.75388	1.92309	1.38038	1.47231	0.132947	1.63242	0.0150003	1.3 UP
262	11.02	11.23	49.55	44.64	31.25	Pr_PRUVU_79070_1 204-878(-)	Pr_PRUVU_79070_1 204-878(-)		8	1.51356	1.52757	1.36773	1.36773	0.0530263	1.44415	0.00210009	1.3 UP
277	10.69	11	27.11	22.64	12.4	Pr_PRUVU_36109_1 180-1997(-)	Pr_PRUVU_36109_1 180-1997(-)		8	1.28233	1.40605	1.24738	1.36773	0.0480522	1.32587	0.00303194	1.3 UP
279	10.63	10.71	12	6.844	4.978	Pr_PRUVU_111984_1 288-3665(-)	Pr_PRUVU_111984_1 288-3665(-)		6	1.47231	1.36773	1.33045	1.23595	0.06262	1.35161	0.00553215	1.3 UP
295	10.34	10.42	33.88	27.04	24.43	Pr_PRUVU_113148_1 90-1013(-)	Pr_PRUVU_113148_1 90-1013(-)		8	1.72187	1.85353	1.7378	1.87068	0.0371119	1.79597	0.000247111	1.3 UP
355	9.1	9.13	16.49	13.87	13.87	Pr_PRUVU_65348_1 291-1439(-)	Pr_PRUVU_65348_1 291-1439(-)		6	1.39316	1.38038	1.2942	1.2942	0.0346942	1.34048	0.00105784	1.3 UP
426	8.08	8.09	31.86	21.69	19.32	Pr_PRUVU_93038_1 3-887(-)	Pr_PRUVU_93038_1 3-887(-)		5	2.05116	1.70608	1.77011	1.47231	0.117858	1.74992	0.00808725	1.3 UP
433	8.01	22.8	67.01	59.52	57.48	Pr_PRUVU_29814_1 2-886(+)	Pr_PRUVU_29814_1 2-886(+)		27	1.90546	1.40605	2.80543	2.05116	0.245588	2.04203	0.0367904	1.3 UP
444	7.93	8.1	13.15	4.212	2.773	Pr_PRUVU_66210_4 338-6181(-)	Pr_PRUVU_66210_4 338-6181(-)		6	1.65959	1.44544	1.33045	1.15878	0.130119	1.39856	0.0321472	1.3 UP
456	7.85	7.94	22.22	14.05	10.06	Pr_PRUVU_71600_1 243-1676(-)	Pr_PRUVU_71600_1 243-1676(-)		4	1.48594	1.41906	1.52757	1.44544	0.0279859	1.4695	0.000282634	1.3 UP
493	7.36	7.97	21.32	14.22	10.05	Pr_PRUVU_113299_1 318-1544(-)	Pr_PRUVU_113299_1 318-1544(-)		4	1.30617	1.20226	1.49968	1.36773	0.0800702	1.34396	0.0116154	1.3 UP
502	7.27	7.56	18.96	11.41	9.481	Pr_PRUVU_87693_1 207-2234(-)	Pr_PRUVU_87693_1 207-2234(-)		6	1.18032	1.24738	1.40605	1.49968	0.0946888	1.33336	0.0196185	1.3 UP
510	7.18	7.39	31.6	20.14	15.63	Pr_PRUVU_74477_1 109-975(-)	Pr_PRUVU_74477_1 109-975(-)		4	1.7378	2.05116	1.51356	1.77011	0.10799	1.76816	0.00606521	1.3 UP
552	6.61	6.81	57.3	48.65	37.3	Pr_PRUVU_102952_1 2-556(-)	Pr_PRUVU_102952_1 2-556(-)		8	2.77971	2.67917	3.19154	3.04789	0.0700093	2.92458	0.000504164	1.3 UP
604	6.1	10.43	68.47	60.36	54.05	Pr_PRUVU_49961_1 2-337(+)	Pr_PRUVU_49961_1 2-337(+)		13	1.14815	1.44544	1.22462	1.5417	0.119124	1.33998	0.0345396	1.3 UP
608	6.09	8.12	41.73	38.58	38.58	Pr_PRUVU_11666_1 76-459(-)	Pr_PRUVU_11666_1 76-459(-)		5	1.2942	1.44544	1.39316	1.57036	0.0698461	1.42579	0.00509331	1.3 UP
618	6.06	6.09	32.62	25.53	25.53	Pr_PRUVU_9637_1 12-437(-)	Pr_PRUVU_9637_1 12-437(-)		3	1.20226	1.14815	1.52757	1.44544	0.119835	1.33086	0.036939	1.3 UP
621	6.05	6.05	55	35.83	35.83	Pr_PRUVU_67978_1 2-361(+)	Pr_PRUVU_67978_1 2-361(+)		6	1.59956	1.35519	1.33045	1.10662	0.12951	1.34796	0.0408685	1.3 UP
653	5.97	6.09	22.1	15.94	15.94	Pr_PRUVU_56541_1 187-1017(-)	Pr_PRUVU_56541_1 187-1017(-)		4	1.38038	1.30617	1.43219	1.35519	0.0332052	1.36848	0.000781637	1.3 UP
722	5.39	5.67	25.35	24.65	19.72	Pr_PRUVU_41109_1 1-426(-)	Pr_PRUVU_41109_1 1-426(-)		3	1.20226	1.35519	1.33045	1.49968	0.0783992	1.3469	0.0107603	1.3 UP
756	5.08	5.28	17.62	11.88	8.713	Pr_PRUVU_64753_1 370-1887(-)	Pr_PRUVU_64753_1 370-1887(-)		4	1.36773	1.47231	1.19124	1.25893	0.0808722	1.32255	0.0136488	1.3 UP
763	5.04	22.88	48.59	37.9	36.69	Pr_PRUVU_62722_1 126-1616(-)	Pr_PRUVU_62722_1 126-1616(-)		18	1.78649	1.99526	1.97697	2.12814	0.0617834	1.97171	0.000820711	1.3 UP
765	5.04	5.18	12.31	5.325	2.959	Pr_PRUVU_101801_1 2-2539(+)	Pr_PRUVU_101801_1 2-2539(+)		3	1.27057	1.41906	1.39316	1.5417	0.068482	1.40612	0.00529746	1.3 UP
773	4.96	5.05	23.01	9.071	6.637	Pr_PRUVU_7759_1 281-1639(+)	Pr_PRUVU_7759_1 281-1639(+)		3	1.44544	1.25893	1.48594	1.35519	0.063106	1.38637	0.00464009	1.3 UP
950	4	10.54	15.82	10.71	9.566	Pr_PRUVU_32062_2 184-2538(+)	Pr_PRUVU_32062_2 184-2538(+)		6	1.47231	1.78649	1.69044	2.07014	0.122347	1.75485	0.00889369	1.3 UP
1027	3.75	4.01	9.091	5.495	2.797	Pr_PRUVU_104895_1 818-3823(-)	Pr_PRUVU_104895_1 818-3823(-)		3	1.94089	1.8197	2.22844	2.0893	0.0761575	2.01958	0.00141812	1.3 UP
1050	3.6	3.71	14.71	8.742	4.478	Pr_PRUVU_109860_1 1-1410(+)	Pr_PRUVU_109860_1 1-1410(+)		2	1.5417	1.27057	1.61436	1.28233	0.107212	1.42724	0.0168608	1.3 UP
1137	3.02	3.25	26.29	13.62	7.042	Pr_PRUVU_92544_1 3-641(+)	Pr_PRUVU_92544_1 3-641(+)		3	1.64437	1.55597	1.61436	1.5417	0.0263955	1.5891	0.000152276	1.3 UP
1206	2.64	11.94	21.56	12.91	9.123	Pr_PRUVU_13522_1 267-2801(-)	Pr_PRUVU_13522_1 267-2801(-)		9	1.64437	1.64437	1.70608	1.69044	0.016458	1.67132	2.91368e-05	1.3 UP
1245	2.42	3.48	9.379	3.879	1.763	Pr_PRUVU_43660_1 261-4517(-)	Pr_PRUVU_43660_1 261-4517(-)		3	1.41906	1.18032	1.6293	1.39316	0.113132	1.40546	0.0215429	1.3 UP
1311	2.17	2.2	14.69	9.953	4.265	Pr_PRUVU_46794_1 32-667(+)	Pr_PRUVU_46794_1 32-667(+)		1	16.293	20.893	14.1906	16.4437	0.144015	16.9551	0.0014796	1.3 UP
1403	2.03	2.04	8.554	2.851	1.833	Pr_PRUVU_37906_1 12-1487(-)	Pr_PRUVU_37906_1 12-1487(-)		1	1.51356	1.65959	1.24738	1.36773	0.10692	1.44707	0.0153524	1.3 UP
1430	2.02	2.04	15.55	7.622	6.098	Pr_PRUVU_98154_2 306-1292(-)	Pr_PRUVU_98154_2 306-1292(-)		2	1.48594	1.28233	1.31826	1.13763	0.0948917	1.30604	0.0234711	1.3 UP
1454	2.01	2.13	17.59	4.881	2.043	Pr_PRUVU_43604_1 526-3171(-)	Pr_PRUVU_43604_1 526-3171(-)		2	1.58489	1.72187	1.95884	2.14783	0.116726	1.85336	0.00641591	1.3 UP
1503	2	8.08	19.28	12.69	8.072	Pr_PRUVU_63390_1 283-2106(+)	Pr_PRUVU_63390_1 283-2106(+)		4	1.34276	1.61436	1.31826	1.59956	0.0943628	1.46873	0.00991873	1.3 UP
1532	2	4.15	13.16	11.84	11.84	Pr_PRUVU_25215_1 130-1044(-)	Pr_PRUVU_25215_1 130-1044(-)		3	1.2942	1.40605	1.30617	1.41906	0.0416784	1.35637	0.00164437	1.3 UP
1535	2	4.05	50	33.8	33.8	Pr_PRUVU_26189_1 1-426(-)	Pr_PRUVU_26189_1 1-426(-)		5	1.80302	1.59956	1.52757	1.33045	0.107984	1.56515	0.0102399	1.3 UP
1564	2	2.15	9.07	1.75	0.7827	Pr_PRUVU_73126_1 346-6864(-)	Pr_PRUVU_73126_1 346-6864(-)		1	12.7057	15.417	9.46237	11.5878	0.174654	12.2932	0.00279478	1.3 UP
1640	2	2.01	23.6	8.075	4.969	Pr_PRUVU_40092_1 2-484(+)	Pr_PRUVU_40092_1 2-484(+)		1	1.45881	1.45881	1.25893	1.24738	0.0758938	1.35598	0.00931009	1.3 UP
1731	2	2	21.85	10.92	10.92	Pr_PRUVU_10721_1 1-357(+)	Pr_PRUVU_10721_1 1-357(+)		1	1.5417	1.49968	1.57036	1.5417	0.0163879	1.53836	4.34676e-05	1.3 UP
1735	2	2	15.54	11.49	8.784	Pr_PRUVU_70717_1 2-448(+)	Pr_PRUVU_70717_1 2-448(+)		1	1.20226	1.5417	1.14815	1.47231	0.125859	1.34111	0.0394727	1.3 UP
1754	2	2	13.01	10.27	10.27	Pr_PRUVU_61926_1 255-695(-)	Pr_PRUVU_61926_1 255-695(-)		1	1.55597	1.47231	1.21339	1.13763	0.129351	1.34482	0.0414353	1.3 UP
1789	1.84	3.02	18.52	11.73	11.73	Pr_PRUVU_7318_1 2-490(+)	Pr_PRUVU_7318_1 2-490(+)		2	1.38038	1.49968	1.34276	1.45881	0.0436695	1.42041	0.00132834	1.3 UP
1812	1.77	4	5.923	3.872	2.961	Pr_PRUVU_60617_1 411-1730(-)	Pr_PRUVU_60617_1 411-1730(-)		2	1.30617	1.33045	1.2942	1.31826	0.0102973	1.31227	3.43135e-05	1.3 UP
1843	1.65	2.12	12.53	4.451	1.863	Pr_PRUVU_4100_1 322-3222(-)	Pr_PRUVU_4100_1 322-3222(-)		2	1.58489	1.57036	1.64437	1.64437	0.020959	1.611	7.13634e-05	1.3 UP

## Sheet: CK vs Na100-1.3 DOWN
N	Unused	Total	%Cov	%Cov(50)	%Cov(95)	Accession	Name	Species	Peptides(95%)	115:113	119:113	115:117	119:117	C.V	AVG.	T.TEST	1.3
35	30.1	30.23	55.13	49.09	42.25	Pr_PRUVU_81184_1 147-1640(-)	Pr_PRUVU_81184_1 147-1640(-)		18	0.570164	0.613762	0.515229	0.554626	0.06262	0.563445	0.000222318	1.3 DOWN
38	28.29	28.48	72.41	62.56	52.22	Pr_PRUVU_38491_2 167-778(-)	Pr_PRUVU_38491_2 167-778(-)		72	0.539511	0.591562	0.534564	0.591562	0.0484106	0.5643	0.000104119	1.3 DOWN
52	23.37	23.38	76.58	67.09	67.09	Pr_PRUVU_105187_1 133-609(+)	Pr_PRUVU_105187_1 133-609(+)		18	0.570164	0.501187	0.554626	0.487529	0.0658546	0.528376	0.000169341	1.3 DOWN
57	22.45	22.98	59.92	52.23	46.96	Pr_PRUVU_61286_1 184-927(-)	Pr_PRUVU_61286_1 184-927(-)		19	0.654636	0.580764	0.591562	0.524807	0.0783992	0.587942	0.000585289	1.3 DOWN
58	22.39	22.4	74.81	72.52	72.52	Pr_PRUVU_35900_1 125-913(-)	Pr_PRUVU_35900_1 125-913(-)		21	0.630957	0.666807	0.666807	0.711214	0.0425376	0.668946	0.000267146	1.3 DOWN
68	20.56	21.06	60.89	53.14	47.6	Pr_PRUVU_19237_1 1-816(+)	Pr_PRUVU_19237_1 1-816(+)		14	0.744732	0.672977	0.679204	0.613762	0.0684465	0.677669	0.00123395	1.3 DOWN
74	20.06	20.07	62.6	54.58	48.47	Pr_PRUVU_78280_1 85-870(+)	Pr_PRUVU_78280_1 85-870(+)		19	0.724436	0.744732	0.666807	0.691831	0.0422781	0.706951	0.000444723	1.3 DOWN
90	18.48	18.51	48.57	48.57	43.27	Pr_PRUVU_97664_1 290-1027(-)	Pr_PRUVU_97664_1 290-1027(-)		15	0.711214	0.772681	0.717794	0.787046	0.0443715	0.747184	0.00093773	1.3 DOWN
133	15.84	17.98	50.14	40.77	30.03	Pr_PRUVU_21181_1 135-1223(+)	Pr_PRUVU_21181_1 135-1223(+)		12	0.515229	0.666807	0.501187	0.648634	0.128989	0.582964	0.00239422	1.3 DOWN
141	15.56	15.73	63.12	48.58	34.75	Pr_PRUVU_63343_1 2-850(+)	Pr_PRUVU_63343_1 2-850(+)		12	0.744732	0.765597	0.586138	0.608135	0.117929	0.67615	0.00590233	1.3 DOWN
148	15.11	15.17	71.43	68.71	57.14	Pr_PRUVU_94782_1 202-645(+)	Pr_PRUVU_94782_1 202-645(+)		9	0.672977	0.660693	0.711214	0.698232	0.02912	0.685779	0.00010842	1.3 DOWN
158	14.63	14.79	56.85	53.81	41.62	Pr_PRUVU_73329_1 2-595(+)	Pr_PRUVU_73329_1 2-595(+)		12	0.636796	0.642688	0.816582	0.831764	0.12623	0.731957	0.0151854	1.3 DOWN
164	14.39	14.45	26.45	20	18.06	Pr_PRUVU_2134_1 175-1572(-)	Pr_PRUVU_2134_1 175-1572(-)		8	0.642688	0.698232	0.564937	0.619441	0.0757757	0.631325	0.000908863	1.3 DOWN
165	14.27	14.33	70.16	59.16	59.16	Pr_PRUVU_93904_1 343-918(-)	Pr_PRUVU_93904_1 343-918(-)		12	0.816582	0.666807	0.751623	0.60256	0.114737	0.709393	0.00851537	1.3 DOWN
174	13.81	16.13	85.61	78.42	66.91	Pr_PRUVU_12739_1 2-418(+)	Pr_PRUVU_12739_1 2-418(+)		16	0.691831	0.691831	0.711214	0.711214	0.0138146	0.701522	1.45093e-05	1.3 DOWN
225	12.14	14.57	48.75	37.5	28.75	Pr_PRUVU_98123_1 2-481(-)	Pr_PRUVU_98123_1 2-481(-)		51	0.580764	0.597035	0.457088	0.465586	0.122088	0.525118	0.0010219	1.3 DOWN
230	12.06	12.2	72.11	66.67	52.38	Pr_PRUVU_36040_1 335-778(+)	Pr_PRUVU_36040_1 335-778(+)		15	0.586138	0.737904	0.613762	0.772681	0.116942	0.677621	0.00587406	1.3 DOWN
231	12.05	12.14	34.6	27.73	19.67	Pr_PRUVU_95674_1 100-1368(+)	Pr_PRUVU_95674_1 100-1368(+)		7	0.636796	0.787046	0.679204	0.855067	0.116714	0.739528	0.0136233	1.3 DOWN
232	12.05	12.14	36.99	35.62	26.37	Pr_PRUVU_3241_1 2-877(-)	Pr_PRUVU_3241_1 2-877(-)		7	0.57544	0.630957	0.619441	0.679204	0.0589635	0.626261	0.000404606	1.3 DOWN
258	11.19	11.37	15.09	8.19	7.328	Pr_PRUVU_13155_1 151-2937(+)	Pr_PRUVU_13155_1 151-2937(+)		6	0.483059	0.619441	0.685488	0.870964	0.210097	0.664738	0.025297	1.3 DOWN
263	11	11.39	42.67	31.33	24.67	Pr_PRUVU_99871_1 440-1342(-)	Pr_PRUVU_99871_1 440-1342(-)		8	0.816582	0.737904	0.717794	0.654636	0.0790275	0.731729	0.0040249	1.3 DOWN
288	10.48	10.56	47.24	30.65	25.63	Pr_PRUVU_116822_1 273-872(-)	Pr_PRUVU_116822_1 273-872(-)		22	0.654636	0.636796	0.625173	0.608135	0.0268505	0.631185	4.1076e-05	1.3 DOWN
289	10.44	10.51	35.8	25.51	25.51	Pr_PRUVU_26193_1 112-843(+)	Pr_PRUVU_26193_1 112-843(+)		6	0.765597	0.717794	0.698232	0.648634	0.0592584	0.707564	0.00122077	1.3 DOWN
301	10.13	10.23	56.35	54.76	50	Pr_PRUVU_80677_2 227-607(+)	Pr_PRUVU_80677_2 227-607(+)		6	0.636796	0.711214	0.636796	0.717794	0.0576094	0.67565	0.000721003	1.3 DOWN
338	9.54	9.59	33.15	33.15	32.02	Pr_PRUVU_93996_1 461-997(-)	Pr_PRUVU_93996_1 461-997(-)		5	0.570164	0.510505	0.794328	0.711214	0.173549	0.646553	0.0120979	1.3 DOWN
345	9.37	9.4	25.48	25.48	25.48	Pr_PRUVU_31369_2 1-933(+)	Pr_PRUVU_31369_2 1-933(+)		5	0.325087	0.356451	0.444631	0.49204	0.165305	0.404552	0.000592247	1.3 DOWN
353	9.14	9.17	53.23	49.19	49.19	Pr_PRUVU_82717_1 149-523(+)	Pr_PRUVU_82717_1 149-523(+)		6	0.711214	0.77983	0.666807	0.724436	0.0559639	0.720572	0.00124446	1.3 DOWN
359	9.06	9.2	34.63	21.2	19.43	Pr_PRUVU_116131_1 332-1183(-)	Pr_PRUVU_116131_1 332-1183(-)		5	0.559758	0.496592	0.539511	0.487529	0.0572838	0.520847	0.000101995	1.3 DOWN
368	8.92	9.33	29.63	25.23	17.82	Pr_PRUVU_70040_2 1-1296(-)	Pr_PRUVU_70040_2 1-1296(-)		6	0.855067	0.625173	0.679204	0.505825	0.18871	0.666317	0.0193533	1.3 DOWN
419	8.18	8.2	21.62	14.64	13.06	Pr_PRUVU_107750_1 145-1479(-)	Pr_PRUVU_107750_1 145-1479(-)		4	0.765597	0.731139	0.529663	0.501187	0.186009	0.631897	0.0122937	1.3 DOWN
430	8.03	8.05	38.36	34.93	27.4	Pr_PRUVU_82998_1 3-443(+)	Pr_PRUVU_82998_1 3-443(+)		5	0.672977	0.570164	0.625173	0.529663	0.0905828	0.599494	0.00103504	1.3 DOWN
431	8.02	8.07	33.82	25	19.85	Pr_PRUVU_87208_1 3-413(+)	Pr_PRUVU_87208_1 3-413(+)		4	0.474242	0.586138	0.554626	0.685488	0.131558	0.575124	0.0023086	1.3 DOWN
452	7.88	8.1	31.75	23.12	16.99	Pr_PRUVU_705_1 252-1331(-)	Pr_PRUVU_705_1 252-1331(-)		5	0.636796	0.717794	0.619441	0.704693	0.0631162	0.669681	0.00087206	1.3 DOWN
464	7.73	7.84	42.31	30.77	30.77	Pr_PRUVU_109183_1 1-471(+)	Pr_PRUVU_109183_1 1-471(+)		5	0.787046	0.737904	0.636796	0.591562	0.113053	0.688327	0.00614263	1.3 DOWN
473	7.66	7.7	29.59	29.59	29.59	Pr_PRUVU_81419_1 315-905(-)	Pr_PRUVU_81419_1 315-905(-)		5	0.401791	0.772681	0.356451	0.679204	0.320811	0.552532	0.0221328	1.3 DOWN
482	7.58	7.71	20.33	18.94	16.71	Pr_PRUVU_87314_1 53-1132(+)	Pr_PRUVU_87314_1 53-1132(+)		4	0.772681	0.77983	0.691831	0.704693	0.0533628	0.737259	0.00138745	1.3 DOWN
491	7.39	7.47	27.8	25.37	25.37	Pr_PRUVU_6405_1 274-891(+)	Pr_PRUVU_6405_1 274-891(+)		4	0.731139	0.751623	0.654636	0.666807	0.0587691	0.701051	0.00108614	1.3 DOWN
507	7.22	9.46	25.31	19.14	16.26	Pr_PRUVU_18755_2 7742-9202(-)	Pr_PRUVU_18755_2 7742-9202(-)		6	0.524807	0.469894	0.887156	0.787046	0.261689	0.667226	0.0456977	1.3 DOWN
556	6.59	6.76	9.211	5.827	3.665	Pr_PRUVU_15037_1 216-3410(+)	Pr_PRUVU_15037_1 216-3410(+)		3	0.42462	0.37325	0.49204	0.448745	0.0987047	0.434664	0.000184225	1.3 DOWN
567	6.47	6.57	20.87	11.38	11.38	Pr_PRUVU_895_1 2-1111(+)	Pr_PRUVU_895_1 2-1111(+)		4	0.619441	0.679204	0.724436	0.794328	0.0907454	0.704352	0.00405949	1.3 DOWN
568	6.45	6.53	33.78	29.73	29.73	Pr_PRUVU_27076_2 164-610(+)	Pr_PRUVU_27076_2 164-610(+)		4	0.524807	0.539511	0.501187	0.519996	0.0262656	0.521375	9.93099e-06	1.3 DOWN
570	6.41	6.45	66.93	51.18	41.73	Pr_PRUVU_37297_1 163-546(-)	Pr_PRUVU_37297_1 163-546(-)		9	0.672977	0.809096	0.648634	0.772681	0.0921125	0.725847	0.00574303	1.3 DOWN
579	6.33	6.5	37.95	35.54	32.53	Pr_PRUVU_89264_1 2-502(+)	Pr_PRUVU_89264_1 2-502(+)		5	0.510505	0.613762	0.440555	0.534564	0.11788	0.524847	0.000918214	1.3 DOWN
599	6.14	6.15	16.67	9.903	7.005	Pr_PRUVU_34413_2 4523-5767(-)	Pr_PRUVU_34413_2 4523-5767(-)		3	0.731139	0.580764	0.809096	0.630957	0.128532	0.687989	0.00880452	1.3 DOWN
601	6.13	6.15	28.29	21.46	18.54	Pr_PRUVU_8065_1 1117-1734(-)	Pr_PRUVU_8065_1 1117-1734(-)		3	0.731139	0.772681	0.691831	0.737904	0.0391428	0.733389	0.00052252	1.3 DOWN
602	6.12	6.19	72.82	48.54	38.83	Pr_PRUVU_80678_1 33-344(+)	Pr_PRUVU_80678_1 33-344(+)		6	0.648634	0.483059	0.648634	0.483059	0.146308	0.565847	0.0028192	1.3 DOWN
603	6.11	6.12	31.17	31.17	27.27	Pr_PRUVU_39342_1 1-693(-)	Pr_PRUVU_39342_1 1-693(-)		7	0.679204	0.672977	0.679204	0.672977	0.00460512	0.67609	3.76882e-07	1.3 DOWN
624	6.04	6.04	23.37	19.57	19.57	Pr_PRUVU_66226_1 245-799(-)	Pr_PRUVU_66226_1 245-799(-)		3	0.711214	0.751623	0.772681	0.809096	0.0465248	0.761153	0.0013476	1.3 DOWN
639	6	8.71	68.92	64.86	40.54	Pr_PRUVU_63581_1 128-574(+)	Pr_PRUVU_63581_1 128-574(+)		5	0.717794	0.801678	0.660693	0.737904	0.0690562	0.729518	0.00263207	1.3 DOWN
652	5.98	6.11	23.33	15	10	Pr_PRUVU_34678_1 120-1022(+)	Pr_PRUVU_34678_1 120-1022(+)		3	0.765597	0.731139	0.794328	0.758578	0.029486	0.76241	0.000355694	1.3 DOWN
660	5.93	6.05	43.36	32.74	28.32	Pr_PRUVU_73033_1 203-544(+)	Pr_PRUVU_73033_1 203-544(+)		3	0.405509	0.37325	0.648634	0.597035	0.234523	0.506107	0.00550639	1.3 DOWN
679	5.7	7.99	38.71	28.74	22.58	Pr_PRUVU_19492_1 58-1083(+)	Pr_PRUVU_19492_1 58-1083(+)		11	0.731139	0.77983	0.642688	0.685488	0.0720274	0.709786	0.00223651	1.3 DOWN
685	5.69	5.8	32.84	29.1	29.1	Pr_PRUVU_34236_1 252-656(-)	Pr_PRUVU_34236_1 252-656(-)		4	0.816582	0.824138	0.698232	0.711214	0.0761427	0.762542	0.00578614	1.3 DOWN
691	5.66	5.92	57.96	49.04	42.68	Pr_PRUVU_70105_1 317-790(+)	Pr_PRUVU_70105_1 317-790(+)		9	0.619441	0.60256	0.711214	0.717794	0.0786821	0.662752	0.00152511	1.3 DOWN
695	5.63	5.71	34.32	18.93	18.93	Pr_PRUVU_92776_2 119-628(+)	Pr_PRUVU_92776_2 119-628(+)		3	0.751623	0.724436	0.765597	0.744732	0.0198761	0.746597	8.48829e-05	1.3 DOWN
719	5.4	5.61	45.33	34.67	30	Pr_PRUVU_25211_1 99-548(+)	Pr_PRUVU_25211_1 99-548(+)		4	0.570164	0.505825	0.711214	0.630957	0.125442	0.60454	0.00286578	1.3 DOWN
725	5.36	5.44	33.59	23.44	17.97	Pr_PRUVU_4839_1 274-660(-)	Pr_PRUVU_4839_1 274-660(-)		3	0.711214	0.765597	0.648634	0.698232	0.0589635	0.705919	0.00117506	1.3 DOWN
727	5.35	5.48	38.1	25.11	22.94	Pr_PRUVU_69740_2 3224-3919(+)	Pr_PRUVU_69740_2 3224-3919(+)		4	0.457088	0.660693	0.524807	0.77983	0.205536	0.605605	0.0119016	1.3 DOWN
741	5.23	5.37	25.27	16.48	13.19	Pr_PRUVU_38241_1 341-1435(-)	Pr_PRUVU_38241_1 341-1435(-)		4	0.77983	0.597035	0.77983	0.597035	0.132762	0.688433	0.0097009	1.3 DOWN
792	4.8	4.86	22.65	16.38	9.408	Pr_PRUVU_25580_1 2-865(+)	Pr_PRUVU_25580_1 2-865(+)		3	0.660693	0.765597	0.613762	0.704693	0.0816094	0.686186	0.00232257	1.3 DOWN
807	4.66	4.8	23.9	18.24	7.233	Pr_PRUVU_5541_1 263-1219(-)	Pr_PRUVU_5541_1 263-1219(-)		2	0.83946	0.630957	0.912011	0.679204	0.149655	0.765408	0.0381661	1.3 DOWN
828	4.52	4.57	19.09	12.73	9.545	Pr_PRUVU_19251_1 388-1050(-)	Pr_PRUVU_19251_1 388-1050(-)		2	0.895365	0.534564	0.60256	0.363078	0.320809	0.598892	0.0363499	1.3 DOWN
830	4.5	5.34	39.62	37.74	24.53	Pr_PRUVU_96062_1 250-888(-)	Pr_PRUVU_96062_1 250-888(-)		3	0.724436	0.613762	0.685488	0.580764	0.0872251	0.651113	0.00177413	1.3 DOWN
902	4.08	7.31	66.67	47.62	35.71	Pr_PRUVU_22178_1 171-551(+)	Pr_PRUVU_22178_1 171-551(+)		4	0.660693	0.737904	0.597035	0.666807	0.0749482	0.66561	0.00137244	1.3 DOWN
970	4	4.03	14.44	10.35	9.264	Pr_PRUVU_28302_1 227-1330(-)	Pr_PRUVU_28302_1 227-1330(-)		2	0.801678	0.642688	0.903649	0.724436	0.125442	0.768113	0.0251291	1.3 DOWN
976	4	4.01	6.392	5.567	4.536	Pr_PRUVU_1767_1 141-1598(-)	Pr_PRUVU_1767_1 141-1598(-)		2	0.660693	0.903649	0.619441	0.847227	0.158696	0.757753	0.0397895	1.3 DOWN
980	4	4	10.46	6.122	6.122	Pr_PRUVU_5429_1 1049-2227(-)	Pr_PRUVU_5429_1 1049-2227(-)		2	0.704693	0.794328	0.731139	0.824138	0.0625779	0.763575	0.00333915	1.3 DOWN
991	4	4	19.23	19.23	19.23	Pr_PRUVU_107982_1 1-315(+)	Pr_PRUVU_107982_1 1-315(+)		2	0.737904	0.636796	0.744732	0.642688	0.0736945	0.69053	0.00182755	1.3 DOWN
1033	3.72	3.84	14.23	14.23	11.07	Pr_PRUVU_35752_1 221-982(+)	Pr_PRUVU_35752_1 221-982(+)		3	0.654636	0.751623	0.672977	0.772681	0.0703443	0.712979	0.00218412	1.3 DOWN
1046	3.64	3.73	22.41	22.41	18.1	Pr_PRUVU_98035_1 488-838(-)	Pr_PRUVU_98035_1 488-838(-)		2	0.717794	0.744732	0.666807	0.691831	0.0411796	0.705291	0.000401535	1.3 DOWN
1063	3.5	3.61	29.65	19.6	17.59	Pr_PRUVU_116180_1 85-684(+)	Pr_PRUVU_116180_1 85-684(+)		3	0.751623	0.691831	0.77983	0.724436	0.044213	0.73693	0.000791712	1.3 DOWN
1074	3.44	3.7	16.25	7.031	5.625	Pr_PRUVU_60704_1 150-2072(-)	Pr_PRUVU_60704_1 150-2072(-)		3	0.60256	0.648634	0.698232	0.751623	0.0822979	0.675262	0.00205456	1.3 DOWN
1089	3.33	3.42	10.99	10.99	10.99	Pr_PRUVU_89210_1 2-577(+)	Pr_PRUVU_89210_1 2-577(+)		3	0.630957	0.724436	0.679204	0.77983	0.0782245	0.703607	0.00260926	1.3 DOWN
1141	3.01	8.2	55.97	47.17	35.85	Pr_PRUVU_117976_1 154-633(+)	Pr_PRUVU_117976_1 154-633(+)		7	0.737904	0.737904	0.787046	0.787046	0.032225	0.762475	0.00046384	1.3 DOWN
1178	2.81	5.03	31.98	31.98	18.02	Pr_PRUVU_11492_1 3-521(+)	Pr_PRUVU_11492_1 3-521(+)		4	0.737904	0.737904	0.765597	0.758578	0.016458	0.749996	5.09317e-05	1.3 DOWN
1214	2.6	2.67	9.323	2.331	1.776	Pr_PRUVU_44098_1 647-3352(+)	Pr_PRUVU_44098_1 647-3352(+)		2	0.731139	0.77983	0.666807	0.717794	0.0555904	0.723893	0.00128119	1.3 DOWN
1219	2.58	2.75	17.27	12.95	12.95	Pr_PRUVU_88932_1 460-879(-)	Pr_PRUVU_88932_1 460-879(-)		2	0.751623	0.737904	0.765597	0.751623	0.0130253	0.751687	2.59688e-05	1.3 DOWN
1240	2.46	2.53	43.45	14.88	7.143	Pr_PRUVU_31732_1 154-660(+)	Pr_PRUVU_31732_1 154-660(+)		1	0.787046	0.744732	0.737904	0.691831	0.0456024	0.740378	0.000914841	1.3 DOWN
1258	2.36	2.4	30.63	19.82	19.82	Pr_PRUVU_83849_1 76-411(+)	Pr_PRUVU_83849_1 76-411(+)		2	0.751623	0.744732	0.731139	0.724436	0.0145621	0.737982	2.92236e-05	1.3 DOWN
1275	2.31	4.43	27.07	24.06	18.05	Pr_PRUVU_16589_1 124-525(+)	Pr_PRUVU_16589_1 124-525(+)		3	0.630957	0.580764	0.824138	0.758578	0.139182	0.698609	0.0126505	1.3 DOWN
1343	2.08	2.19	14.34	5.487	1.77	Pr_PRUVU_9143_1 339-2036(+)	Pr_PRUVU_9143_1 339-2036(+)		1	0.461318	0.487529	0.586138	0.591562	0.10908	0.531636	0.000791014	1.3 DOWN
1353	2.07	6.27	33.33	28.07	22.37	Pr_PRUVU_68525_1 2-685(+)	Pr_PRUVU_68525_1 2-685(+)		4	0.831764	0.47863	0.862979	0.501187	0.26808	0.66864	0.0492613	1.3 DOWN
1393	2.04	2.04	31.97	21.31	21.31	Pr_PRUVU_112790_1 399-767(-)	Pr_PRUVU_112790_1 399-767(-)		2	0.794328	0.809096	0.724436	0.737904	0.0469337	0.766441	0.00150752	1.3 DOWN
1435	2.02	2.03	11.81	2.392	1.644	Pr_PRUVU_109917_1 395-2404(+)	Pr_PRUVU_109917_1 395-2404(+)		1	0.60256	0.549541	0.666807	0.60256	0.0686438	0.605367	0.000489011	1.3 DOWN
1538	2	4.03	10.19	6.796	5.583	Pr_PRUVU_53958_1 1-1236(-)	Pr_PRUVU_53958_1 1-1236(-)		2	0.717794	0.672977	0.772681	0.717794	0.0490627	0.720311	0.000840081	1.3 DOWN
1580	2	2.06	19.12	16.67	8.824	Pr_PRUVU_83159_1 213-827(-)	Pr_PRUVU_83159_1 213-827(-)		2	0.809096	0.731139	0.519996	0.469894	0.223599	0.632531	0.0204883	1.3 DOWN
1666	2	2.01	11.7	6.915	6.915	Pr_PRUVU_73304_1 185-751(+)	Pr_PRUVU_73304_1 185-751(+)		1	0.549541	0.539511	0.737904	0.724436	0.146604	0.637848	0.00676088	1.3 DOWN
1674	2	2	13.37	4.95	4.95	Pr_PRUVU_21779_1 74-682(+)	Pr_PRUVU_21779_1 74-682(+)		1	0.49204	0.570164	0.636796	0.731139	0.144599	0.607535	0.00448832	1.3 DOWN
1689	2	2	3.96	1.815	0.9901	Pr_PRUVU_73925_1 31-1848(+)	Pr_PRUVU_73925_1 31-1848(+)		1	0.619441	0.648634	0.717794	0.758578	0.0801771	0.686112	0.00220303	1.3 DOWN
1698	2	2	4.582	1.793	0.996	Pr_PRUVU_39697_1 800-2308(-)	Pr_PRUVU_39697_1 800-2308(-)		1	0.77983	0.717794	0.772681	0.711214	0.0416784	0.74538	0.000757307	1.3 DOWN
1713	2	2	13.97	11.03	5.147	Pr_PRUVU_111152_2 927-1337(-)	Pr_PRUVU_111152_2 927-1337(-)		1	0.554626	0.586138	0.608135	0.642688	0.0536886	0.597897	0.000214284	1.3 DOWN
1734	2	2	13.21	9.434	9.434	Pr_PRUVU_79615_1 140-460(-)	Pr_PRUVU_79615_1 140-460(-)		1	0.685488	0.751623	0.717794	0.77983	0.0483167	0.733684	0.000980072	1.3 DOWN
1755	2	2	9.677	7.527	7.527	Pr_PRUVU_52299_1 2-562(+)	Pr_PRUVU_52299_1 2-562(+)		1	0.349945	0.369828	0.413047	0.469894	0.114842	0.400679	0.000190737	1.3 DOWN
1757	2	2	16.81	12.61	12.61	Pr_PRUVU_28265_1 268-624(+)	Pr_PRUVU_28265_1 268-624(+)		1	0.685488	0.672977	0.717794	0.704693	0.0247966	0.695238	7.6528e-05	1.3 DOWN
1772	1.92	2.07	19.37	10.92	3.169	Pr_PRUVU_87178_1 83-937(+)	Pr_PRUVU_87178_1 83-937(+)		1	0.570164	0.77983	0.505825	0.691831	0.166681	0.636913	0.00961174	1.3 DOWN
1786	1.86	2.01	22.55	20.1	20.1	Pr_PRUVU_101732_2 1678-2292(-)	Pr_PRUVU_101732_2 1678-2292(-)		3	0.515229	0.608135	0.772681	0.912011	0.216963	0.702014	0.0428177	1.3 DOWN
1840	1.66	2	22.07	11.03	7.586	Pr_PRUVU_88145_2 1232-1669(-)	Pr_PRUVU_88145_2 1232-1669(-)		1	0.648634	0.564937	0.704693	0.613762	0.080502	0.633007	0.00111046	1.3 DOWN
1898	1.43	1.59	14.29	6.667	6.667	Pr_PRUVU_91727_1 3-317(-)	Pr_PRUVU_91727_1 3-317(-)		1	0.77983	0.731139	0.717794	0.672977	0.0524984	0.725435	0.00110701	1.3 DOWN

## Sheet: CK vs Na100-1.3 UP
N	Unused	Total	%Cov	%Cov(50)	%Cov(95)	Accession	Name	Species	Peptides(95%)	115:113	119:113	115:117	119:117	C.V	AVG.	T.TEST	1.3
15	40.98	41.05	57.7	53.02	52.83	Pr_PRUVU_20132_1 301-1842(-)	Pr_PRUVU_20132_1 301-1842(-)		47	3.63078	4.09261	2.10863	2.42103	0.268475	3.06326	0.0225018	1.3 UP
36	29.5	29.55	61.27	55.88	52.45	Pr_PRUVU_85006_1 3-1229(+)	Pr_PRUVU_85006_1 3-1229(+)		29	1.52757	1.65959	1.28233	1.36773	0.0995859	1.4593	0.0119856	1.3 UP
55	22.85	22.89	36.35	27.42	23.27	Pr_PRUVU_74241_1 3-2390(+)	Pr_PRUVU_74241_1 3-2390(+)		17	1.80302	1.90546	1.30617	1.36773	0.164248	1.59559	0.0292079	1.3 UP
79	19.64	19.71	38.14	30.74	25.62	Pr_PRUVU_58374_1 285-1868(-)	Pr_PRUVU_58374_1 285-1868(-)		11	2.01372	2.55859	2.39883	2.96483	0.137286	2.48399	0.00484137	1.3 UP
82	19.53	19.56	64.53	60.8	51.2	Pr_PRUVU_106457_1 26-1153(-)	Pr_PRUVU_106457_1 26-1153(-)		20	1.51356	1.69044	1.78649	1.99526	0.0995411	1.74644	0.00503159	1.3 UP
89	18.69	18.72	35.31	28.4	25.84	Pr_PRUVU_59671_1 167-1690(+)	Pr_PRUVU_59671_1 167-1690(+)		10	1.41906	1.2942	1.34276	1.22462	0.0536886	1.32016	0.00434758	1.3 UP
124	16.48	18.3	37.89	28.21	24.84	Pr_PRUVU_5106_2 1-1425(-)	Pr_PRUVU_5106_2 1-1425(-)		11	1.35519	1.38038	1.49968	1.52757	0.0514468	1.44071	0.00195252	1.3 UP
129	16.02	16.05	57.73	55.15	55.15	Pr_PRUVU_68294_1 179-763(+)	Pr_PRUVU_68294_1 179-763(+)		10	1.69044	1.39316	1.43219	1.14815	0.135773	1.41598	0.0331682	1.3 UP
135	15.82	18.14	55.41	44.26	40.98	Pr_PRUVU_93518_2 1-915(-)	Pr_PRUVU_93518_2 1-915(-)		9	1.18032	1.36773	1.33045	1.52757	0.091378	1.35152	0.0159985	1.3 UP
138	15.66	15.79	13.29	9.164	7.446	Pr_PRUVU_62446_1 280-2901(-)	Pr_PRUVU_62446_1 280-2901(-)		8	1.35519	1.27057	1.43219	1.34276	0.0424539	1.35018	0.00180324	1.3 UP
143	15.41	15.43	59.48	57.76	57.76	Pr_PRUVU_39843_1 133-831(-)	Pr_PRUVU_39843_1 133-831(-)		9	21.4783	21.2814	11.695	12.7057	0.274218	16.7901	0.00953803	1.3 UP
187	13.4	13.48	49.12	39.22	31.1	Pr_PRUVU_102304_1 917-1768(-)	Pr_PRUVU_102304_1 917-1768(-)		7	1.38038	1.24738	1.64437	1.47231	0.10055	1.43611	0.0135933	1.3 UP
218	12.34	22.08	31.73	26.38	21.21	Pr_PRUVU_114134_1 199-1884(-)	Pr_PRUVU_114134_1 199-1884(-)		16	1.51356	2.10863	1.31826	1.8197	0.177855	1.69004	0.0284485	1.3 UP
233	12.03	12.03	38.05	30.38	25.37	Pr_PRUVU_12823_1 76-1095(+)	Pr_PRUVU_12823_1 76-1095(+)		8	1.49968	1.38038	1.49968	1.38038	0.0414228	1.44003	0.00103436	1.3 UP
245	11.77	13.78	48.34	47.02	47.02	Pr_PRUVU_59287_1 297-752(-)	Pr_PRUVU_59287_1 297-752(-)		7	1.27057	1.13763	1.58489	1.44544	0.124884	1.35963	0.0350358	1.3 UP
255	11.28	18.62	68.46	60.93	45.52	Pr_PRUVU_99965_1 1-837(-)	Pr_PRUVU_99965_1 1-837(-)		17	1.57036	1.70608	1.23595	1.33045	0.127947	1.46071	0.0235797	1.3 UP
262	11.02	11.23	49.55	44.64	31.25	Pr_PRUVU_79070_1 204-878(-)	Pr_PRUVU_79070_1 204-878(-)		8	1.38038	1.45881	1.22462	1.2942	0.0658889	1.3395	0.00689259	1.3 UP
278	10.68	10.71	18.62	11.48	9.566	Pr_PRUVU_9267_2 184-2538(+)	Pr_PRUVU_9267_2 184-2538(+)		6	2.12814	2.24905	1.94089	2.03236	0.0547673	2.08761	0.000486577	1.3 UP
295	10.34	10.42	33.88	27.04	24.43	Pr_PRUVU_113148_1 90-1013(-)	Pr_PRUVU_113148_1 90-1013(-)		8	1.5417	1.69044	1.57036	1.7378	0.049803	1.63508	0.000877381	1.3 UP
322	9.9	10.05	44.4	38.36	36.64	Pr_PRUVU_8875_2 2-697(-)	Pr_PRUVU_8875_2 2-697(-)		6	1.39316	1.43219	1.33045	1.39316	0.0262765	1.38724	0.000350275	1.3 UP
367	8.94	9.02	30.88	22.1	18.41	Pr_PRUVU_67744_2 1147-2208(+)	Pr_PRUVU_67744_2 1147-2208(+)		7	1.57036	1.83654	1.49968	1.78649	0.0846218	1.67327	0.00374786	1.3 UP
426	8.08	8.09	31.86	21.69	19.32	Pr_PRUVU_93038_1 3-887(-)	Pr_PRUVU_93038_1 3-887(-)		5	1.85353	1.70608	1.58489	1.43219	0.0942799	1.64417	0.00552709	1.3 UP
433	8.01	22.8	67.01	59.52	57.48	Pr_PRUVU_29814_1 2-886(+)	Pr_PRUVU_29814_1 2-886(+)		27	1.70608	2.18776	2.31206	3.31131	0.245346	2.37931	0.0263769	1.3 UP
445	7.93	8.02	10.97	9.235	7.215	Pr_PRUVU_95938_1 143-2224(+)	Pr_PRUVU_95938_1 143-2224(+)		4	1.19124	1.24738	1.43219	1.48594	0.0918346	1.33919	0.0174347	1.3 UP
456	7.85	7.94	22.22	14.05	10.06	Pr_PRUVU_71600_1 243-1676(-)	Pr_PRUVU_71600_1 243-1676(-)		4	1.38038	1.40605	1.40605	1.43219	0.0130253	1.40617	3.88233e-05	1.3 UP
461	7.8	7.88	34.16	31.06	31.06	Pr_PRUVU_87826_1 81-566(+)	Pr_PRUVU_87826_1 81-566(+)		4	2.77971	2.1677	3.04789	2.42103	0.129052	2.60409	0.00370638	1.3 UP
510	7.18	7.39	31.6	20.14	15.63	Pr_PRUVU_74477_1 109-975(-)	Pr_PRUVU_74477_1 109-975(-)		4	2.03236	1.78649	1.7378	1.5417	0.0984842	1.77459	0.00459257	1.3 UP
527	7	7.11	19.2	14.21	12.97	Pr_PRUVU_97342_1 277-1482(+)	Pr_PRUVU_97342_1 277-1482(+)		4	1.70608	1.47231	1.31826	1.13763	0.148131	1.40857	0.0427248	1.3 UP
552	6.61	6.81	57.3	48.65	37.3	Pr_PRUVU_102952_1 2-556(-)	Pr_PRUVU_102952_1 2-556(-)		8	2.60615	2.51189	2.99226	2.88403	0.0713963	2.74858	0.00059096	1.3 UP
563	6.53	6.62	54.41	47.06	38.24	Pr_PRUVU_6487_1 2-409(+)	Pr_PRUVU_6487_1 2-409(+)		5	1.36773	1.25893	1.41906	1.30617	0.0453395	1.33797	0.00236256	1.3 UP
608	6.09	8.12	41.73	38.58	38.58	Pr_PRUVU_11666_1 76-459(-)	Pr_PRUVU_11666_1 76-459(-)		5	1.36773	1.70608	1.49968	1.83654	0.113012	1.60251	0.0103867	1.3 UP
618	6.06	6.09	32.62	25.53	25.53	Pr_PRUVU_9637_1 12-437(-)	Pr_PRUVU_9637_1 12-437(-)		3	1.23595	1.14815	1.55597	1.44544	0.120467	1.34638	0.0343039	1.3 UP
644	6	6.03	28.89	20.44	20.44	Pr_PRUVU_16476_1 227-904(-)	Pr_PRUVU_16476_1 227-904(-)		3	1.44544	1.5417	1.23595	1.33045	0.0831847	1.38839	0.0100785	1.3 UP
656	5.96	6	43.86	28.95	28.95	Pr_PRUVU_34458_1 1-342(-)	Pr_PRUVU_34458_1 1-342(-)		4	1.58489	1.47231	1.80302	1.69044	0.0749436	1.63767	0.00289675	1.3 UP
682	5.7	5.8	18.16	12.01	10.61	Pr_PRUVU_39782_2 88-1164(+)	Pr_PRUVU_39782_2 88-1164(+)		3	1.49968	1.30617	1.57036	1.36773	0.0727261	1.43599	0.00545468	1.3 UP
722	5.39	5.67	25.35	24.65	19.72	Pr_PRUVU_41109_1 1-426(-)	Pr_PRUVU_41109_1 1-426(-)		3	1.31826	1.31826	1.45881	1.45881	0.0506136	1.38854	0.00241644	1.3 UP
755	5.09	5.16	25.31	15.94	13.44	Pr_PRUVU_63633_1 100-1062(+)	Pr_PRUVU_63633_1 100-1062(+)		3	1.30617	1.20226	1.41906	1.33045	0.058747	1.31449	0.00585657	1.3 UP
756	5.08	5.28	17.62	11.88	8.713	Pr_PRUVU_64753_1 370-1887(-)	Pr_PRUVU_64753_1 370-1887(-)		4	2.14783	2.24905	1.85353	1.88799	0.082643	2.0346	0.00176575	1.3 UP
763	5.04	22.88	48.59	37.9	36.69	Pr_PRUVU_62722_1 126-1616(-)	Pr_PRUVU_62722_1 126-1616(-)		18	1.47231	1.57036	1.59956	1.7378	0.0595378	1.59501	0.00167405	1.3 UP
765	5.04	5.18	12.31	5.325	2.959	Pr_PRUVU_101801_1 2-2539(+)	Pr_PRUVU_101801_1 2-2539(+)		3	1.57036	1.23595	1.70608	1.31826	0.129715	1.45766	0.0247509	1.3 UP
773	4.96	5.05	23.01	9.071	6.637	Pr_PRUVU_7759_1 281-1639(+)	Pr_PRUVU_7759_1 281-1639(+)		3	2.12814	1.88799	1.97697	1.7378	0.0732363	1.93273	0.00144326	1.3 UP
795	4.77	4.83	17.97	9.804	9.804	Pr_PRUVU_58922_1 3-923(+)	Pr_PRUVU_58922_1 3-923(+)		3	1.48594	1.52757	1.39316	1.41906	0.0365441	1.45643	0.000662137	1.3 UP
829	4.51	6.46	36.05	30.81	30.81	Pr_PRUVU_69080_1 47-565(-)	Pr_PRUVU_69080_1 47-565(-)		7	1.45881	1.47231	1.14815	1.15878	0.119256	1.30951	0.0414523	1.3 UP
885	4.17	4.19	12.84	8.657	6.866	Pr_PRUVU_117587_1 101-1108(-)	Pr_PRUVU_117587_1 101-1108(-)		2	3.56451	3.66438	2.96483	3.0761	0.0909303	3.31745	0.000917352	1.3 UP
950	4	10.54	15.82	10.71	9.566	Pr_PRUVU_32062_2 184-2538(+)	Pr_PRUVU_32062_2 184-2538(+)		6	1.28233	1.55597	1.57036	1.75388	0.109247	1.54063	0.011457	1.3 UP
954	4	6.21	30.05	25.12	16.75	Pr_PRUVU_87569_1 1-609(-)	Pr_PRUVU_87569_1 1-609(-)		3	1.65959	1.67494	1.61436	1.64437	0.0135817	1.64832	1.74498e-05	1.3 UP
1007	3.89	4.12	16.41	8.27	2.29	Pr_PRUVU_13140_1 1-2361(+)	Pr_PRUVU_13140_1 1-2361(+)		2	1.38038	1.1695	1.83654	1.49968	0.164208	1.47153	0.0430946	1.3 UP
1027	3.75	4.01	9.091	5.495	2.797	Pr_PRUVU_104895_1 818-3823(-)	Pr_PRUVU_104895_1 818-3823(-)		3	2.37684	2.58226	2.96483	3.31131	0.127719	2.80881	0.00316093	1.3 UP
1069	3.47	4.22	23.46	21.54	12.69	Pr_PRUVU_29078_1 117-899(+)	Pr_PRUVU_29078_1 117-899(+)		3	1.27057	1.35519	1.28233	1.36773	0.0325528	1.31896	0.00101318	1.3 UP
1115	3.17	3.4	10	4.13	4.13	Pr_PRUVU_67323_1 1-1380(+)	Pr_PRUVU_67323_1 1-1380(+)		3	2.03236	2.1677	2.58226	2.70396	0.117669	2.37157	0.0034046	1.3 UP
1121	3.13	3.24	13.86	9.639	7.229	Pr_PRUVU_36282_1 249-1247(-)	Pr_PRUVU_36282_1 249-1247(-)		2	1.70608	1.51356	1.64437	1.45881	0.0625779	1.58071	0.00202682	1.3 UP
1137	3.02	3.25	26.29	13.62	7.042	Pr_PRUVU_92544_1 3-641(+)	Pr_PRUVU_92544_1 3-641(+)		3	1.75388	1.57036	1.77011	1.59956	0.0533628	1.67348	0.000968964	1.3 UP
1155	2.94	3.08	15.24	6.098	6.098	Pr_PRUVU_11842_1 143-1621(+)	Pr_PRUVU_11842_1 143-1621(+)		2	1.40605	1.33045	1.36773	1.30617	0.0279859	1.3526	0.000517954	1.3 UP
1206	2.64	11.94	21.56	12.91	9.123	Pr_PRUVU_13522_1 267-2801(-)	Pr_PRUVU_13522_1 267-2801(-)		9	1.28233	1.58489	1.30617	1.6293	0.108524	1.45067	0.0157504	1.3 UP
1311	2.17	2.2	14.69	9.953	4.265	Pr_PRUVU_46794_1 32-667(+)	Pr_PRUVU_46794_1 32-667(+)		1	5.01187	7.65597	2.35505	4.65586	0.382207	4.91969	0.0364889	1.3 UP
1329	2.11	6.45	38.46	31.62	23.08	Pr_PRUVU_61597_1 2-703(-)	Pr_PRUVU_61597_1 2-703(-)		15	1.27057	1.36773	1.2942	1.39316	0.0379605	1.33141	0.00146427	1.3 UP
1368	2.06	2.07	11.47	6.471	4.412	Pr_PRUVU_67744_3 2156-3178(+)	Pr_PRUVU_67744_3 2156-3178(+)		1	1.57036	1.6293	1.18032	1.22462	0.143013	1.40115	0.0404222	1.3 UP
1403	2.03	2.04	8.554	2.851	1.833	Pr_PRUVU_37906_1 12-1487(-)	Pr_PRUVU_37906_1 12-1487(-)		1	1.51356	1.43219	1.30617	1.21339	0.0842662	1.36633	0.0117647	1.3 UP
1416	2.02	2.34	16.04	9.906	8.726	Pr_PRUVU_117567_1 486-1760(-)	Pr_PRUVU_117567_1 486-1760(-)		2	1.25893	1.55597	1.09648	1.34276	0.126089	1.31353	0.0464649	1.3 UP
1482	2	35.92	35.74	29.85	23.35	Pr_PRUVU_14314_1 271-3228(-)	Pr_PRUVU_14314_1 271-3228(-)		21	1.69044	1.78649	1.38038	1.45881	0.104716	1.57903	0.00899397	1.3 UP
1503	2	8.08	19.28	12.69	8.072	Pr_PRUVU_63390_1 283-2106(+)	Pr_PRUVU_63390_1 283-2106(+)		4	1.36773	1.5417	1.35519	1.52757	0.0599735	1.44805	0.00295668	1.3 UP
1532	2	4.15	13.16	11.84	11.84	Pr_PRUVU_25215_1 130-1044(-)	Pr_PRUVU_25215_1 130-1044(-)		3	1.45881	1.55597	1.47231	1.57036	0.0325528	1.51436	0.000369544	1.3 UP
1535	2	4.05	50	33.8	33.8	Pr_PRUVU_26189_1 1-426(-)	Pr_PRUVU_26189_1 1-426(-)		5	1.90546	1.87068	1.67494	1.58489	0.0759028	1.75899	0.00222712	1.3 UP
1539	2	4.01	19.28	5.221	5.221	Pr_PRUVU_89256_1 3-752(+)	Pr_PRUVU_89256_1 3-752(+)		2	1.33045	1.33045	1.47231	1.45881	0.0484423	1.39801	0.00202036	1.3 UP
1542	2	4.01	25.86	14.66	14.66	Pr_PRUVU_25958_1 2-349(+)	Pr_PRUVU_25958_1 2-349(+)		2	2.99226	2.99226	2.26986	2.07014	0.161615	2.58113	0.00718829	1.3 UP
1613	2	2.02	13.22	5.727	5.727	Pr_PRUVU_51078_3 359-1042(+)	Pr_PRUVU_51078_3 359-1042(+)		1	1.41906	1.24738	1.34276	1.19124	0.0672747	1.30011	0.00952472	1.3 UP
1640	2	2.01	23.6	8.075	4.969	Pr_PRUVU_40092_1 2-484(+)	Pr_PRUVU_40092_1 2-484(+)		1	1.45881	1.49968	1.27057	1.2942	0.072303	1.38082	0.00706005	1.3 UP
1691	2	2	8.213	2.899	2.899	Pr_PRUVU_69906_1 1-624(+)	Pr_PRUVU_69906_1 1-624(+)		1	2.39883	2.33346	2.29087	2.24905	0.0238856	2.31805	3.13944e-05	1.3 UP
1709	2	2	13.27	6.122	6.122	Pr_PRUVU_35551_1 3-593(+)	Pr_PRUVU_35551_1 3-593(+)		1	1.25893	1.31826	1.28233	1.34276	0.0247966	1.30057	0.000517089	1.3 UP
1731	2	2	21.85	10.92	10.92	Pr_PRUVU_10721_1 1-357(+)	Pr_PRUVU_10721_1 1-357(+)		1	1.41906	1.41906	1.45881	1.45881	0.0138146	1.43894	3.93243e-05	1.3 UP
1767	2	2	10.62	10.62	10.62	Pr_PRUVU_67143_1 1-342(+)	Pr_PRUVU_67143_1 1-342(+)		1	1.19124	1.20226	1.5417	1.55597	0.128319	1.37279	0.0351101	1.3 UP
1789	1.84	3.02	18.52	11.73	11.73	Pr_PRUVU_7318_1 2-490(+)	Pr_PRUVU_7318_1 2-490(+)		2	1.39316	1.51356	1.34276	1.45881	0.0453396	1.42707	0.0014362	1.3 UP
1811	1.77	5.23	15.91	9.659	7.955	Pr_PRUVU_35678_1 3-1586(+)	Pr_PRUVU_35678_1 3-1586(+)		9	1.27057	1.25893	1.61436	1.58489	0.117172	1.43219	0.020978	1.3 UP
1817	1.77	1.92	9.821	9.821	9.821	Pr_PRUVU_69828_1 1-336(+)	Pr_PRUVU_69828_1 1-336(+)		1	1.48594	1.44544	1.1695	1.1272	0.122427	1.30702	0.0449445	1.3 UP
1843	1.65	2.12	12.53	4.451	1.863	Pr_PRUVU_4100_1 322-3222(-)	Pr_PRUVU_4100_1 322-3222(-)		2	1.25893	1.33045	1.30617	1.39316	0.0365933	1.32218	0.00139943	1.3 UP
1862	1.57	6.27	25.98	24.41	24.41	Pr_PRUVU_35413_1 857-1621(-)	Pr_PRUVU_35413_1 857-1621(-)		9	1.43219	1.33045	1.34276	1.23595	0.0520688	1.33534	0.00359651	1.3 UP
1909	1.39	1.55	11.92	5.699	5.699	Pr_PRUVU_192_1 122-703(+)	Pr_PRUVU_192_1 122-703(+)		1	1.59956	1.69044	1.8197	1.92309	0.0700817	1.7582	0.00176548	1.3 UP
1920	1.34	3.62	21.37	12.82	12.82	Pr_PRUVU_76340_1 253-954(+)	Pr_PRUVU_76340_1 253-954(+)		3	1.45881	1.39316	1.38038	1.30617	0.0391428	1.38463	0.00115974	1.3 UP
1923	1.33	1.48	4.631	1.887	1.887	Pr_PRUVU_43878_1 345-2096(-)	Pr_PRUVU_43878_1 345-2096(-)		1	1.92309	1.90546	1.78649	1.77011	0.0371119	1.84629	0.000223495	1.3 UP
2364	2	35.92	35.74	29.85	23.35	Pr_PRUVU_14314_1 271-3228(-)	Pr_PRUVU_14314_1 271-3228(-)		21	1.69044	1.78649	1.38038	1.45881	0.104716	1.57903	0.00899397	1.3 UP

## Sheet: CK vs Na150-1.3 DOWN
N	Unused	Total	%Cov	%Cov(50)	%Cov(95)	Accession	Name	Species	Peptides(95%)	116:113	121:113	116:117	121:117	C.V	AVG.	T.TEST	1.3
5	66.52	66.26	80.3	70.7	63.08	Pr_PRUVU_97021_1 240-2054(-)	Pr_PRUVU_97021_1 240-2054(-)		91	0.328095	0.224905	0.242103	0.169044	0.236728	0.241037	0.000179139	1.3 DOWN
6	54.02	53.95	68.67	57.01	52.46	Pr_PRUVU_107409_1 44-1693(+)	Pr_PRUVU_107409_1 44-1693(+)		80	0.301995	0.17378	0.222844	0.11695	0.333086	0.203892	0.000261195	1.3 DOWN
9	48.35	48.28	59.01	50.3	48.65	Pr_PRUVU_29032_1 257-2257(-)	Pr_PRUVU_29032_1 257-2257(-)		54	0.679204	0.679204	0.737904	0.731139	0.0392753	0.706863	0.000356684	1.3 DOWN
10	47.98	47.99	66.93	58.81	55.25	Pr_PRUVU_17890_1 247-1764(-)	Pr_PRUVU_17890_1 247-1764(-)		33	0.436516	0.432514	0.405509	0.401791	0.0371119	0.419082	8.13785e-06	1.3 DOWN
12	41.68	41.64	42.24	37.18	32.73	Pr_PRUVU_3158_1 191-2686(+)	Pr_PRUVU_3158_1 191-2686(+)		32	0.737904	0.758578	0.744732	0.772681	0.017729	0.753474	6.72863e-05	1.3 DOWN
21	36.48	36.45	47.03	38.02	29.56	Pr_PRUVU_76470_1 304-3036(-)	Pr_PRUVU_76470_1 304-3036(-)		22	0.672977	0.879023	0.630957	0.831764	0.138177	0.75368	0.0263057	1.3 DOWN
23	35.91	37.05	56.85	47.98	39.72	Pr_PRUVU_82755_1 45-1532(+)	Pr_PRUVU_82755_1 45-1532(+)		21	0.42462	0.316228	0.448745	0.313329	0.163827	0.37573	0.000402171	1.3 DOWN
26	33.89	33.89	41.11	36.96	35.58	Pr_PRUVU_44248_1 217-1956(+)	Pr_PRUVU_44248_1 217-1956(+)		26	0.737904	0.731139	0.737904	0.737904	0.00397903	0.736213	5.81173e-07	1.3 DOWN
32	30.81	32.89	67.12	66.67	57.08	Pr_PRUVU_22670_1 407-1066(-)	Pr_PRUVU_22670_1 407-1066(-)		22	0.510505	0.564937	0.469894	0.519996	0.0654369	0.516333	0.000143837	1.3 DOWN
35	30.1	30.23	55.13	49.09	42.25	Pr_PRUVU_81184_1 147-1640(-)	Pr_PRUVU_81184_1 147-1640(-)		18	0.554626	0.534564	0.501187	0.483059	0.0538688	0.518359	8.23709e-05	1.3 DOWN
38	28.29	28.48	72.41	62.56	52.22	Pr_PRUVU_38491_2 167-778(-)	Pr_PRUVU_38491_2 167-778(-)		72	0.083946	0.139316	0.083946	0.139316	0.248004	0.111631	1.28301e-05	1.3 DOWN
48	24.45	24.48	67.73	59.36	59.36	Pr_PRUVU_87851_1 648-1403(-)	Pr_PRUVU_87851_1 648-1403(-)		30	0.224905	0.30761	0.170608	0.229087	0.209553	0.233053	0.00010905	1.3 DOWN
52	23.37	23.38	76.58	67.09	67.09	Pr_PRUVU_105187_1 133-609(+)	Pr_PRUVU_105187_1 133-609(+)		18	0.199526	0.270396	0.192309	0.260615	0.151957	0.230712	4.00695e-05	1.3 DOWN
54	23.24	23.28	52.63	45.71	45.71	Pr_PRUVU_59997_1 198-1283(-)	Pr_PRUVU_59997_1 198-1283(-)		20	0.731139	0.698232	0.679204	0.648634	0.0434371	0.689302	0.000375636	1.3 DOWN
57	22.45	22.98	59.92	52.23	46.96	Pr_PRUVU_61286_1 184-927(-)	Pr_PRUVU_61286_1 184-927(-)		19	0.288403	0.328095	0.270396	0.301995	0.0708413	0.297222	1.14018e-05	1.3 DOWN
58	22.39	22.4	74.81	72.52	72.52	Pr_PRUVU_35900_1 125-913(-)	Pr_PRUVU_35900_1 125-913(-)		21	0.340408	0.398107	0.359749	0.416869	0.0798462	0.378784	4.88385e-05	1.3 DOWN
61	22.12	22.21	34.62	23.95	19.76	Pr_PRUVU_76064_1 153-1871(+)	Pr_PRUVU_76064_1 153-1871(+)		11	0.554626	0.524807	0.529663	0.501187	0.0359652	0.527571	2.74427e-05	1.3 DOWN
68	20.56	21.06	60.89	53.14	47.6	Pr_PRUVU_19237_1 1-816(+)	Pr_PRUVU_19237_1 1-816(+)		14	0.654636	0.685488	0.586138	0.613762	0.0598273	0.635006	0.000472439	1.3 DOWN
69	20.41	20.46	46.32	42.02	38.96	Pr_PRUVU_70565_1 2-982(+)	Pr_PRUVU_70565_1 2-982(+)		15	0.787046	0.879023	0.630957	0.717794	0.120826	0.753705	0.0183855	1.3 DOWN
78	19.66	19.72	46.74	43.21	35.05	Pr_PRUVU_51169_1 198-1304(+)	Pr_PRUVU_51169_1 198-1304(+)		16	0.356451	0.337287	0.432514	0.413047	0.101774	0.384825	0.000108989	1.3 DOWN
84	19.29	19.42	54.2	51.53	45.04	Pr_PRUVU_34550_1 346-1134(+)	Pr_PRUVU_34550_1 346-1134(+)		13	0.505825	0.559758	0.597035	0.666807	0.10055	0.582356	0.00114269	1.3 DOWN
87	18.89	23.03	30.62	22.28	19.43	Pr_PRUVU_65942_1 203-3262(-)	Pr_PRUVU_65942_1 203-3262(-)		15	0.630957	0.787046	0.679204	0.862979	0.122593	0.740046	0.0157099	1.3 DOWN
88	18.69	18.76	47.57	39.24	39.24	Pr_PRUVU_66433_1 322-1188(-)	Pr_PRUVU_66433_1 322-1188(-)		12	0.824138	0.758578	0.731139	0.672977	0.0727841	0.746708	0.00397189	1.3 DOWN
90	18.48	18.51	48.57	48.57	43.27	Pr_PRUVU_97664_1 290-1027(-)	Pr_PRUVU_97664_1 290-1027(-)		15	0.630957	0.660693	0.636796	0.672977	0.0263955	0.650356	5.00839e-05	1.3 DOWN
107	17.55	17.59	44.59	36.72	36.72	Pr_PRUVU_28972_1 75-992(+)	Pr_PRUVU_28972_1 75-992(+)		10	0.608135	0.642688	0.619441	0.654636	0.02912	0.631225	5.24008e-05	1.3 DOWN
109	17.48	17.5	37.5	33.84	32.93	Pr_PRUVU_76271_1 1-987(+)	Pr_PRUVU_76271_1 1-987(+)		9	0.380189	0.519996	0.49204	0.672977	0.20239	0.5163	0.00405072	1.3 DOWN
110	17.36	17.44	59.53	56.81	48.25	Pr_PRUVU_103561_1 278-1051(-)	Pr_PRUVU_103561_1 278-1051(-)		11	0.322107	0.299226	0.331131	0.30479	0.0409262	0.314313	2.80105e-06	1.3 DOWN
132	15.87	31.97	52.73	44.34	37.11	Pr_PRUVU_110394_1 45-1580(+)	Pr_PRUVU_110394_1 45-1580(+)		21	0.416869	0.420727	0.487529	0.496592	0.080795	0.455429	0.000130217	1.3 DOWN
133	15.84	17.98	50.14	40.77	30.03	Pr_PRUVU_21181_1 135-1223(+)	Pr_PRUVU_21181_1 135-1223(+)		12	0.660693	0.704693	0.636796	0.679204	0.0371221	0.670346	0.000181321	1.3 DOWN
141	15.56	15.73	63.12	48.58	34.75	Pr_PRUVU_63343_1 2-850(+)	Pr_PRUVU_63343_1 2-850(+)		12	0.679204	0.77983	0.539511	0.619441	0.134006	0.654496	0.0064405	1.3 DOWN
148	15.11	15.17	71.43	68.71	57.14	Pr_PRUVU_94782_1 202-645(+)	Pr_PRUVU_94782_1 202-645(+)		9	0.416869	0.42462	0.436516	0.448745	0.0279859	0.431688	4.07491e-06	1.3 DOWN
150	15.09	15.16	50.61	45.15	28.18	Pr_PRUVU_9996_1 154-1146(-)	Pr_PRUVU_9996_1 154-1146(-)		10	0.337287	0.349945	0.334195	0.346737	0.0189857	0.342041	4.08e-07	1.3 DOWN
152	14.85	14.94	53.67	52.29	44.04	Pr_PRUVU_101433_1 1-657(+)	Pr_PRUVU_101433_1 1-657(+)		16	0.554626	0.559758	0.515229	0.515229	0.0392753	0.53621	3.96383e-05	1.3 DOWN
156	14.75	14.93	26.37	14.03	10.24	Pr_PRUVU_33135_1 389-2530(-)	Pr_PRUVU_33135_1 389-2530(-)		7	0.591562	0.452898	0.487529	0.366438	0.169929	0.474606	0.00149276	1.3 DOWN
158	14.63	14.79	56.85	53.81	41.62	Pr_PRUVU_73329_1 2-595(+)	Pr_PRUVU_73329_1 2-595(+)		12	0.394457	0.444631	0.496592	0.554626	0.126045	0.472577	0.000602138	1.3 DOWN
159	14.62	14.83	81.65	77.22	51.9	Pr_PRUVU_7294_1 228-704(+)	Pr_PRUVU_7294_1 228-704(+)		8	0.334195	0.233346	0.337287	0.233346	0.17997	0.284543	0.000154676	1.3 DOWN
163	14.39	14.57	17.79	11.03	10.48	Pr_PRUVU_73766_1 486-2663(+)	Pr_PRUVU_73766_1 486-2663(+)		8	0.679204	0.704693	0.613762	0.625173	0.0572838	0.655708	0.000543334	1.3 DOWN
165	14.27	14.33	70.16	59.16	59.16	Pr_PRUVU_93904_1 343-918(-)	Pr_PRUVU_93904_1 343-918(-)		12	0.322107	0.313329	0.283139	0.283139	0.0584685	0.300428	6.71358e-06	1.3 DOWN
168	14.14	14.22	32.44	27.68	27.68	Pr_PRUVU_19825_1 224-1234(-)	Pr_PRUVU_19825_1 224-1234(-)		8	0.469894	0.440555	0.794328	0.717794	0.252929	0.605643	0.0210005	1.3 DOWN
170	14	14.03	62.35	57.09	52.63	Pr_PRUVU_18261_1 295-1038(-)	Pr_PRUVU_18261_1 295-1038(-)		16	0.401791	0.387258	0.505825	0.487529	0.116113	0.4456	0.000341411	1.3 DOWN
174	13.81	16.13	85.61	78.42	66.91	Pr_PRUVU_12739_1 2-418(+)	Pr_PRUVU_12739_1 2-418(+)		16	0.564937	0.737904	0.60256	0.765597	0.128206	0.667749	0.00672039	1.3 DOWN
190	13.26	15.45	34.89	27.33	27.33	Pr_PRUVU_76263_1 151-1503(-)	Pr_PRUVU_76263_1 151-1503(-)		13	0.636796	0.870964	0.636796	0.831764	0.145382	0.74408	0.0262898	1.3 DOWN
204	12.69	12.77	39.18	32.46	25.44	Pr_PRUVU_80280_1 275-1303(-)	Pr_PRUVU_80280_1 275-1303(-)		8	0.654636	0.744732	0.704693	0.801678	0.0742083	0.726435	0.00310227	1.3 DOWN
215	12.36	12.39	36.71	36.71	33.76	Pr_PRUVU_30572_1 253-966(-)	Pr_PRUVU_30572_1 253-966(-)		14	0.387258	0.457088	0.457088	0.539511	0.117161	0.460236	0.000418107	1.3 DOWN
216	12.36	12.38	72.46	55.07	50.72	Pr_PRUVU_35822_1 240-656(-)	Pr_PRUVU_35822_1 240-656(-)		8	0.654636	0.704693	0.672977	0.724436	0.039334	0.689185	0.000279028	1.3 DOWN
221	12.29	12.37	43.04	39.24	39.24	Pr_PRUVU_3405_1 259-972(-)	Pr_PRUVU_3405_1 259-972(-)		9	0.636796	0.60256	0.636796	0.60256	0.027624	0.619678	3.86043e-05	1.3 DOWN
225	12.14	14.57	48.75	37.5	28.75	Pr_PRUVU_98123_1 2-481(-)	Pr_PRUVU_98123_1 2-481(-)		51	0.0401791	0.0432514	0.0334195	0.0359749	0.099009	0.0382062	2.58203e-08	1.3 DOWN
230	12.06	12.2	72.11	66.67	52.38	Pr_PRUVU_36040_1 335-778(+)	Pr_PRUVU_36040_1 335-778(+)		15	0.205116	0.159956	0.21677	0.169044	0.126796	0.187722	1.0668e-05	1.3 DOWN
231	12.05	12.14	34.6	27.73	19.67	Pr_PRUVU_95674_1 100-1368(+)	Pr_PRUVU_95674_1 100-1368(+)		7	0.731139	0.717794	0.801678	0.787046	0.0469337	0.759414	0.00134446	1.3 DOWN
232	12.05	12.14	36.99	35.62	26.37	Pr_PRUVU_3241_1 2-877(-)	Pr_PRUVU_3241_1 2-877(-)		7	0.457088	0.505825	0.487529	0.539511	0.0600237	0.497488	8.86806e-05	1.3 DOWN
242	11.85	12.04	37.5	30.39	26.72	Pr_PRUVU_64640_1 81-1307(-)	Pr_PRUVU_64640_1 81-1307(-)		9	0.554626	0.648634	0.591562	0.691831	0.0845508	0.621663	0.00111225	1.3 DOWN
258	11.19	11.37	15.09	8.19	7.328	Pr_PRUVU_13155_1 151-2937(+)	Pr_PRUVU_13155_1 151-2937(+)		6	0.448745	0.654636	0.630957	0.937562	0.261758	0.667975	0.0461108	1.3 DOWN
259	11.17	11.32	63.74	53.3	53.3	Pr_PRUVU_76168_1 2-550(+)	Pr_PRUVU_76168_1 2-550(+)		12	0.343558	0.30761	0.260615	0.233346	0.148161	0.286282	8.87067e-05	1.3 DOWN
261	11.06	13.16	44.09	36.22	30.71	Pr_PRUVU_10118_1 180-944(+)	Pr_PRUVU_10118_1 180-944(+)		11	0.519996	0.57544	0.554626	0.613762	0.0600237	0.565956	0.000201986	1.3 DOWN
263	11	11.39	42.67	31.33	24.67	Pr_PRUVU_99871_1 440-1342(-)	Pr_PRUVU_99871_1 440-1342(-)		8	0.591562	0.496592	0.519996	0.440555	0.105756	0.512176	0.00057251	1.3 DOWN
266	10.94	13.02	46.79	45.51	45.51	Pr_PRUVU_46793_1 376-846(-)	Pr_PRUVU_46793_1 376-846(-)		8	0.398107	0.510505	0.390841	0.505825	0.126136	0.451319	0.000467966	1.3 DOWN
284	10.58	11.83	30.18	26.35	21.17	Pr_PRUVU_53020_1 3-1337(+)	Pr_PRUVU_53020_1 3-1337(+)		9	0.772681	0.744732	0.758578	0.731139	0.0205937	0.751782	0.000102505	1.3 DOWN
287	10.51	12.58	22.43	14.65	13.27	Pr_PRUVU_84356_1 96-1409(+)	Pr_PRUVU_84356_1 96-1409(+)		6	0.772681	0.809096	0.698232	0.731139	0.0556156	0.752787	0.00199266	1.3 DOWN
288	10.48	10.56	47.24	30.65	25.63	Pr_PRUVU_116822_1 273-872(-)	Pr_PRUVU_116822_1 273-872(-)		22	0.363078	0.394457	0.343558	0.37325	0.049802	0.368586	1.04175e-05	1.3 DOWN
289	10.44	10.51	35.8	25.51	25.51	Pr_PRUVU_26193_1 112-843(+)	Pr_PRUVU_26193_1 112-843(+)		6	0.505825	0.698232	0.457088	0.636796	0.168973	0.574485	0.00474083	1.3 DOWN
290	10.43	10.68	57.74	57.74	43.45	Pr_PRUVU_63787_1 2-508(+)	Pr_PRUVU_63787_1 2-508(+)		8	0.501187	0.469894	0.529663	0.487529	0.0439481	0.497068	3.47015e-05	1.3 DOWN
293	10.38	10.4	35.12	27.8	24.88	Pr_PRUVU_81392_1 2-619(+)	Pr_PRUVU_81392_1 2-619(+)		5	0.636796	0.613762	0.564937	0.534564	0.0682481	0.587515	0.000385469	1.3 DOWN
301	10.13	10.23	56.35	54.76	50	Pr_PRUVU_80677_2 227-607(+)	Pr_PRUVU_80677_2 227-607(+)		6	0.201372	0.301995	0.207014	0.301995	0.193373	0.253094	0.000118794	1.3 DOWN
307	10.05	10.06	58.08	34.13	34.13	Pr_PRUVU_21455_1 272-775(-)	Pr_PRUVU_21455_1 272-775(-)		5	0.679204	0.801678	0.608135	0.724436	0.0999322	0.703363	0.00528757	1.3 DOWN
323	9.89	9.95	54.03	54.03	50	Pr_PRUVU_97040_1 256-630(-)	Pr_PRUVU_97040_1 256-630(-)		6	0.559758	0.49204	0.510505	0.444631	0.0821674	0.501733	0.000238432	1.3 DOWN
327	9.8	9.86	37.98	30.23	22.09	Pr_PRUVU_72690_1 248-1024(+)	Pr_PRUVU_72690_1 248-1024(+)		5	0.758578	0.672977	0.824138	0.737904	0.0720757	0.748399	0.00396249	1.3 DOWN
333	9.65	9.7	67.46	67.46	67.46	Pr_PRUVU_74090_1 151-528(+)	Pr_PRUVU_74090_1 151-528(+)		8	0.436516	0.510505	0.428549	0.501187	0.0786726	0.469189	0.000141896	1.3 DOWN
338	9.54	9.59	33.15	33.15	32.02	Pr_PRUVU_93996_1 461-997(-)	Pr_PRUVU_93996_1 461-997(-)		5	0.337287	0.363078	0.465586	0.505825	0.167095	0.417944	0.000720594	1.3 DOWN
345	9.37	9.4	25.48	25.48	25.48	Pr_PRUVU_31369_2 1-933(+)	Pr_PRUVU_31369_2 1-933(+)		5	0.21677	0.237684	0.301995	0.331131	0.170775	0.271895	0.000109539	1.3 DOWN
353	9.14	9.17	53.23	49.19	49.19	Pr_PRUVU_82717_1 149-523(+)	Pr_PRUVU_82717_1 149-523(+)		6	0.183654	0.349945	0.17378	0.316228	0.3055	0.255902	0.000485765	1.3 DOWN
357	9.08	9.18	33.33	17.23	17.23	Pr_PRUVU_45429_1 97-900(-)	Pr_PRUVU_45429_1 97-900(-)		6	0.597035	0.855067	0.524807	0.744732	0.188509	0.68041	0.0229167	1.3 DOWN
359	9.06	9.2	34.63	21.2	19.43	Pr_PRUVU_116131_1 332-1183(-)	Pr_PRUVU_116131_1 332-1183(-)		5	0.672977	0.731139	0.608135	0.654636	0.0660933	0.666722	0.000960808	1.3 DOWN
361	8.99	9.1	35.15	25.1	18.83	Pr_PRUVU_62934_1 3-722(+)	Pr_PRUVU_62934_1 3-722(+)		5	0.758578	0.679204	0.824138	0.724436	0.0708413	0.746589	0.0036658	1.3 DOWN
370	8.89	8.97	76.12	57.46	57.46	Pr_PRUVU_95806_1 57-458(+)	Pr_PRUVU_95806_1 57-458(+)		11	0.428549	0.394457	0.409261	0.37325	0.0504387	0.401379	1.63943e-05	1.3 DOWN
371	8.84	8.89	27.2	18.13	18.13	Pr_PRUVU_96694_1 73-1167(+)	Pr_PRUVU_96694_1 73-1167(+)		5	0.794328	0.824138	0.619441	0.648634	0.123097	0.721635	0.0122733	1.3 DOWN
386	8.63	8.73	52.87	36.21	32.76	Pr_PRUVU_60569_1 2-526(+)	Pr_PRUVU_60569_1 2-526(+)		6	0.660693	0.630957	0.691831	0.660693	0.032562	0.661044	0.000108165	1.3 DOWN
394	8.59	8.63	36.26	26.65	16.48	Pr_PRUVU_79042_1 2-1096(+)	Pr_PRUVU_79042_1 2-1096(+)		4	0.717794	0.731139	0.630957	0.648634	0.0631162	0.682131	0.00103179	1.3 DOWN
419	8.18	8.2	21.62	14.64	13.06	Pr_PRUVU_107750_1 145-1479(-)	Pr_PRUVU_107750_1 145-1479(-)		4	0.895365	0.554626	0.613762	0.401791	0.289878	0.616386	0.0338383	1.3 DOWN
420	8.15	8.25	30.73	28.78	23.9	Pr_PRUVU_10035_1 161-778(-)	Pr_PRUVU_10035_1 161-778(-)		5	0.515229	0.625173	0.465586	0.559758	0.108434	0.541436	0.00087348	1.3 DOWN
423	8.08	8.18	21.94	16.3	14.73	Pr_PRUVU_117375_1 702-1661(+)	Pr_PRUVU_117375_1 702-1661(+)		4	0.642688	0.619441	0.580764	0.559758	0.0538688	0.600663	0.000224008	1.3 DOWN
427	8.07	8.13	48.25	37.06	37.06	Pr_PRUVU_114342_1 119-550(+)	Pr_PRUVU_114342_1 119-550(+)		7	0.711214	0.648634	0.630957	0.57544	0.0755041	0.641561	0.00102502	1.3 DOWN
430	8.03	8.05	38.36	34.93	27.4	Pr_PRUVU_82998_1 3-443(+)	Pr_PRUVU_82998_1 3-443(+)		5	0.246604	0.239883	0.229087	0.2208	0.0422781	0.234094	9.15565e-07	1.3 DOWN
431	8.02	8.07	33.82	25	19.85	Pr_PRUVU_87208_1 3-413(+)	Pr_PRUVU_87208_1 3-413(+)		4	0.253513	0.349945	0.293765	0.409261	0.179816	0.326621	0.000279047	1.3 DOWN
452	7.88	8.1	31.75	23.12	16.99	Pr_PRUVU_705_1 252-1331(-)	Pr_PRUVU_705_1 252-1331(-)		5	0.452898	0.390841	0.444631	0.380189	0.0766695	0.41714	6.9862e-05	1.3 DOWN
464	7.73	7.84	42.31	30.77	30.77	Pr_PRUVU_109183_1 1-471(+)	Pr_PRUVU_109183_1 1-471(+)		5	0.47863	0.496592	0.383707	0.401791	0.109681	0.44018	0.000269818	1.3 DOWN
473	7.66	7.7	29.59	29.59	29.59	Pr_PRUVU_81419_1 315-905(-)	Pr_PRUVU_81419_1 315-905(-)		5	0.570164	0.452898	0.483059	0.390841	0.136208	0.47424	0.000773065	1.3 DOWN
479	7.59	8.06	39.77	25.15	21.64	Pr_PRUVU_43339_1 228-743(-)	Pr_PRUVU_43339_1 228-743(-)		4	0.57544	0.679204	0.524807	0.625173	0.0954088	0.601156	0.0012315	1.3 DOWN
488	7.44	7.6	43.75	36.36	36.36	Pr_PRUVU_90362_3 1891-2421(-)	Pr_PRUVU_90362_3 1891-2421(-)		7	0.660693	0.613762	0.717794	0.666807	0.0554458	0.664764	0.000556008	1.3 DOWN
489	7.41	7.51	40.88	34.81	34.81	Pr_PRUVU_60101_1 82-627(+)	Pr_PRUVU_60101_1 82-627(+)		5	0.483059	0.544503	0.559758	0.636796	0.0984842	0.556029	0.000782065	1.3 DOWN
491	7.39	7.47	27.8	25.37	25.37	Pr_PRUVU_6405_1 274-891(+)	Pr_PRUVU_6405_1 274-891(+)		4	0.564937	0.691831	0.501187	0.613762	0.117502	0.592929	0.00205523	1.3 DOWN
497	7.29	8.72	27.38	27.38	19.01	Pr_PRUVU_84016_1 343-1134(-)	Pr_PRUVU_84016_1 343-1134(-)		5	0.691831	0.636796	0.831764	0.765597	0.100825	0.731497	0.00805917	1.3 DOWN
519	7.09	7.19	26.75	18.24	13.98	Pr_PRUVU_25726_1 274-1263(+)	Pr_PRUVU_25726_1 274-1263(+)		4	0.765597	0.704693	0.648634	0.597035	0.0925608	0.67899	0.00304424	1.3 DOWN
528	7	7.07	61.95	42.92	40.71	Pr_PRUVU_34585_1 102-782(+)	Pr_PRUVU_34585_1 102-782(+)		6	0.731139	0.92045	0.529663	0.654636	0.19987	0.708972	0.0378934	1.3 DOWN
529	6.99	7.07	27.27	24.75	24.75	Pr_PRUVU_37323_1 2-595(-)	Pr_PRUVU_37323_1 2-595(-)		4	0.816582	0.794328	0.60256	0.586138	0.151457	0.699902	0.0162366	1.3 DOWN
536	6.81	6.86	29.57	24.19	24.19	Pr_PRUVU_105313_1 465-1025(+)	Pr_PRUVU_105313_1 465-1025(+)		5	0.691831	0.711214	0.731139	0.751623	0.0308881	0.721452	0.000215653	1.3 DOWN
540	6.75	6.95	60.62	47.5	28.13	Pr_PRUVU_89381_1 260-742(+)	Pr_PRUVU_89381_1 260-742(+)		5	0.586138	0.737904	0.549541	0.698232	0.120538	0.642954	0.00410681	1.3 DOWN
568	6.45	6.53	33.78	29.73	29.73	Pr_PRUVU_27076_2 164-610(+)	Pr_PRUVU_27076_2 164-610(+)		4	0.346737	0.280543	0.331131	0.270396	0.105493	0.307202	4.33277e-05	1.3 DOWN
570	6.41	6.45	66.93	51.18	41.73	Pr_PRUVU_37297_1 163-546(-)	Pr_PRUVU_37297_1 163-546(-)		9	0.165959	0.366438	0.167494	0.359749	0.370743	0.26491	0.000990957	1.3 DOWN
579	6.33	6.5	37.95	35.54	32.53	Pr_PRUVU_89264_1 2-502(+)	Pr_PRUVU_89264_1 2-502(+)		5	0.253513	0.263027	0.2208	0.229087	0.0713963	0.241607	4.99102e-06	1.3 DOWN
580	6.3	6.33	50.94	50.94	43.4	Pr_PRUVU_8626_1 140-619(+)	Pr_PRUVU_8626_1 140-619(+)		9	0.758578	0.744732	0.758578	0.751623	0.00762235	0.753378	5.35443e-06	1.3 DOWN
586	6.22	6.24	72	72	72	Pr_PRUVU_66411_1 2-304(+)	Pr_PRUVU_66411_1 2-304(+)		12	0.140605	0.0990832	0.0801678	0.0636796	0.2993	0.0958838	1.35565e-05	1.3 DOWN
599	6.14	6.15	16.67	9.903	7.005	Pr_PRUVU_34413_2 4523-5767(-)	Pr_PRUVU_34413_2 4523-5767(-)		3	0.672977	0.704693	0.731139	0.772681	0.0507407	0.720372	0.000928873	1.3 DOWN
601	6.13	6.15	28.29	21.46	18.54	Pr_PRUVU_8065_1 1117-1734(-)	Pr_PRUVU_8065_1 1117-1734(-)		3	0.469894	0.630957	0.444631	0.597035	0.148948	0.53563	0.00207834	1.3 DOWN
602	6.12	6.19	72.82	48.54	38.83	Pr_PRUVU_80678_1 33-344(+)	Pr_PRUVU_80678_1 33-344(+)		6	0.319154	0.331131	0.325087	0.331131	0.0152154	0.326626	1.70607e-07	1.3 DOWN
603	6.11	6.12	31.17	31.17	27.27	Pr_PRUVU_39342_1 1-693(-)	Pr_PRUVU_39342_1 1-693(-)		7	0.387258	0.420727	0.387258	0.420727	0.0414228	0.403992	9.38556e-06	1.3 DOWN
625	6.03	10.61	37.45	22.63	22.63	Pr_PRUVU_66154_3 182-913(+)	Pr_PRUVU_66154_3 182-913(+)		6	0.496592	0.524807	0.501187	0.524807	0.0255159	0.511849	8.121e-06	1.3 DOWN
639	6	8.71	68.92	64.86	40.54	Pr_PRUVU_63581_1 128-574(+)	Pr_PRUVU_63581_1 128-574(+)		5	0.751623	0.737904	0.691831	0.672977	0.0451962	0.713584	0.000596854	1.3 DOWN
649	6	6	18.34	14.41	14.41	Pr_PRUVU_55294_1 62-751(+)	Pr_PRUVU_55294_1 62-751(+)		3	0.824138	0.765597	0.744732	0.691831	0.06262	0.756574	0.00299218	1.3 DOWN
652	5.98	6.11	23.33	15	10	Pr_PRUVU_34678_1 120-1022(+)	Pr_PRUVU_34678_1 120-1022(+)		3	0.654636	0.691831	0.679204	0.717794	0.0332053	0.685866	0.000160713	1.3 DOWN
660	5.93	6.05	43.36	32.74	28.32	Pr_PRUVU_73033_1 203-544(+)	Pr_PRUVU_73033_1 203-544(+)		3	0.131826	0.15417	0.183654	0.21677	0.185915	0.171605	2.42013e-05	1.3 DOWN
685	5.69	5.8	32.84	29.1	29.1	Pr_PRUVU_34236_1 252-656(-)	Pr_PRUVU_34236_1 252-656(-)		4	0.751623	0.724436	0.648634	0.625173	0.075833	0.687467	0.00190596	1.3 DOWN
691	5.66	5.92	57.96	49.04	42.68	Pr_PRUVU_70105_1 317-790(+)	Pr_PRUVU_70105_1 317-790(+)		9	0.420727	0.432514	0.47863	0.496592	0.0687512	0.457116	8.20054e-05	1.3 DOWN
695	5.63	5.71	34.32	18.93	18.93	Pr_PRUVU_92776_2 119-628(+)	Pr_PRUVU_92776_2 119-628(+)		3	0.483059	0.469894	0.496592	0.487529	0.0198761	0.484268	2.75796e-06	1.3 DOWN
704	5.55	5.7	39.04	28.69	23.9	Pr_PRUVU_77539_1 2-757(+)	Pr_PRUVU_77539_1 2-757(+)		5	0.519996	0.515229	0.334195	0.340408	0.21101	0.427457	0.00161127	1.3 DOWN
717	5.41	5.73	19.79	11.37	7.789	Pr_PRUVU_57766_1 80-1507(+)	Pr_PRUVU_57766_1 80-1507(+)		6	0.630957	0.731139	0.711214	0.824138	0.0948917	0.724362	0.00612108	1.3 DOWN
719	5.4	5.61	45.33	34.67	30	Pr_PRUVU_25211_1 99-548(+)	Pr_PRUVU_25211_1 99-548(+)		4	0.436516	0.405509	0.539511	0.501187	0.111833	0.470681	0.00041247	1.3 DOWN
725	5.36	5.44	33.59	23.44	17.97	Pr_PRUVU_4839_1 274-660(-)	Pr_PRUVU_4839_1 274-660(-)		3	0.608135	0.432514	0.554626	0.390841	0.177582	0.496529	0.00219856	1.3 DOWN
727	5.35	5.48	38.1	25.11	22.94	Pr_PRUVU_69740_2 3224-3919(+)	Pr_PRUVU_69740_2 3224-3919(+)		4	0.369828	0.457088	0.440555	0.544503	0.137249	0.452993	0.000613653	1.3 DOWN
741	5.23	5.37	25.27	16.48	13.19	Pr_PRUVU_38241_1 341-1435(-)	Pr_PRUVU_38241_1 341-1435(-)		4	0.316228	0.461318	0.316228	0.461318	0.1866	0.388773	0.000697764	1.3 DOWN
769	4.99	5.15	16.67	14.04	14.04	Pr_PRUVU_33259_1 3-1031(+)	Pr_PRUVU_33259_1 3-1031(+)		3	0.751623	0.809096	0.698232	0.751623	0.0520956	0.752644	0.00164078	1.3 DOWN
772	4.96	5.22	20.16	10.61	8.753	Pr_PRUVU_57508_1 308-1441(+)	Pr_PRUVU_57508_1 308-1441(+)		3	0.711214	0.831764	0.654636	0.765597	0.0884893	0.740803	0.00637247	1.3 DOWN
782	4.87	5.02	26.88	9.881	9.881	Pr_PRUVU_48880_1 234-995(+)	Pr_PRUVU_48880_1 234-995(+)		3	0.731139	0.711214	0.816582	0.787046	0.055471	0.761495	0.00227189	1.3 DOWN
788	4.82	7.17	21.64	13.19	9.763	Pr_PRUVU_34261_1 79-1218(+)	Pr_PRUVU_34261_1 79-1218(+)		5	0.903649	0.744732	0.751623	0.625173	0.130664	0.756294	0.0235534	1.3 DOWN
792	4.8	4.86	22.65	16.38	9.408	Pr_PRUVU_25580_1 2-865(+)	Pr_PRUVU_25580_1 2-865(+)		3	0.474242	0.49204	0.428549	0.452898	0.0513897	0.461932	3.63602e-05	1.3 DOWN
794	4.79	4.9	42.07	33.1	22.07	Pr_PRUVU_89570_1 100-537(+)	Pr_PRUVU_89570_1 100-537(+)		3	0.660693	0.772681	0.461318	0.534564	0.196219	0.607314	0.0106682	1.3 DOWN
810	4.63	4.77	18.38	13.51	13.51	Pr_PRUVU_45746_1 155-712(+)	Pr_PRUVU_45746_1 155-712(+)		3	0.613762	0.625173	0.660693	0.672977	0.0379605	0.643151	0.000135157	1.3 DOWN
827	4.52	4.7	20.14	13.99	7.85	Pr_PRUVU_117137_1 137-1018(+)	Pr_PRUVU_117137_1 137-1018(+)		3	0.751623	0.619441	0.711214	0.586138	0.100323	0.667104	0.00328831	1.3 DOWN
828	4.52	4.57	19.09	12.73	9.545	Pr_PRUVU_19251_1 388-1050(-)	Pr_PRUVU_19251_1 388-1050(-)		2	0.496592	0.285759	0.331131	0.188799	0.34193	0.32557	0.00184802	1.3 DOWN
830	4.5	5.34	39.62	37.74	24.53	Pr_PRUVU_96062_1 250-888(-)	Pr_PRUVU_96062_1 250-888(-)		3	0.515229	0.613762	0.483059	0.57544	0.0930774	0.546872	0.000592625	1.3 DOWN
835	4.47	4.71	51.09	25.55	25.55	Pr_PRUVU_102490_1 3-416(+)	Pr_PRUVU_102490_1 3-416(+)		3	0.724436	0.704693	0.809096	0.787046	0.0569132	0.756318	0.00225446	1.3 DOWN
845	4.37	6.63	26.81	25.3	15.06	Pr_PRUVU_77532_1 362-1357(+)	Pr_PRUVU_77532_1 362-1357(+)		5	0.448745	0.231206	0.731139	0.363078	0.413117	0.443542	0.0133878	1.3 DOWN
864	4.26	6.34	48.68	42.76	28.95	Pr_PRUVU_54503_1 160-618(+)	Pr_PRUVU_54503_1 160-618(+)		3	0.787046	0.787046	0.660693	0.660693	0.0872756	0.72387	0.00478054	1.3 DOWN
866	4.25	4.64	16	10.4	6.6	Pr_PRUVU_18588_1 289-1791(-)	Pr_PRUVU_18588_1 289-1791(-)		3	0.751623	0.772681	0.765597	0.787046	0.0166038	0.769236	7.16957e-05	1.3 DOWN
894	4.12	4.14	34.39	25.48	21.02	Pr_PRUVU_88026_1 126-599(+)	Pr_PRUVU_88026_1 126-599(+)		3	0.328095	0.322107	0.428549	0.42462	0.135175	0.375843	0.000227077	1.3 DOWN
902	4.08	7.31	66.67	47.62	35.71	Pr_PRUVU_22178_1 171-551(+)	Pr_PRUVU_22178_1 171-551(+)		4	0.510505	0.654636	0.461318	0.591562	0.133803	0.554505	0.00189717	1.3 DOWN
910	4.06	4.67	11.3	3.865	2.029	Pr_PRUVU_15014_1 273-3377(+)	Pr_PRUVU_15014_1 273-3377(+)		2	0.49204	0.772681	0.310456	0.505825	0.31692	0.52025	0.0150613	1.3 DOWN
911	4.06	4.07	15.65	6.609	6.609	Pr_PRUVU_1103_1 112-1839(+)	Pr_PRUVU_1103_1 112-1839(+)		2	0.758578	0.787046	0.685488	0.711214	0.0538688	0.735581	0.0013907	1.3 DOWN
922	4.03	8.92	64.24	54.97	43.05	Pr_PRUVU_78691_1 78-533(+)	Pr_PRUVU_78691_1 78-533(+)		8	0.724436	0.698232	0.765597	0.737904	0.0332053	0.731542	0.000311351	1.3 DOWN
928	4.02	4.39	19.34	10.5	7.735	Pr_PRUVU_16239_1 2-1090(+)	Pr_PRUVU_16239_1 2-1090(+)		2	0.744732	0.505825	0.619441	0.409261	0.220125	0.569815	0.00953692	1.3 DOWN
935	4.01	9.24	43.58	35.75	21.23	Pr_PRUVU_100235_1 1-540(+)	Pr_PRUVU_100235_1 1-540(+)		6	0.30761	0.413047	0.288403	0.387258	0.149889	0.349079	0.00021874	1.3 DOWN
951	4	8.12	24.14	21.32	18.81	Pr_PRUVU_84726_1 379-1338(+)	Pr_PRUVU_84726_1 379-1338(+)		4	0.564937	0.625173	0.496592	0.554626	0.0813969	0.560332	0.000467729	1.3 DOWN
953	4	6.8	50	47.47	42.41	Pr_PRUVU_34338_1 304-780(-)	Pr_PRUVU_34338_1 304-780(-)		6	0.376704	0.233346	0.356451	0.222844	0.234447	0.297336	0.000409561	1.3 DOWN
970	4	4.03	14.44	10.35	9.264	Pr_PRUVU_28302_1 227-1330(-)	Pr_PRUVU_28302_1 227-1330(-)		2	0.515229	0.474242	0.580764	0.534564	0.0727841	0.5262	0.000222418	1.3 DOWN
990	4	4	22.44	19.23	19.23	Pr_PRUVU_2714_1 124-594(+)	Pr_PRUVU_2714_1 124-594(+)		2	0.679204	0.691831	0.772681	0.794328	0.0677843	0.734511	0.00268534	1.3 DOWN
991	4	4	19.23	19.23	19.23	Pr_PRUVU_107982_1 1-315(+)	Pr_PRUVU_107982_1 1-315(+)		2	0.299226	0.380189	0.301995	0.383707	0.119256	0.34128	9.96479e-05	1.3 DOWN
994	3.97	4.09	31.01	31.01	31.01	Pr_PRUVU_5027_1 1-387(-)	Pr_PRUVU_5027_1 1-387(-)		6	0.591562	0.586138	0.570164	0.564937	0.0189858	0.5782	7.47542e-06	1.3 DOWN
1009	3.89	3.97	17.89	6.098	6.098	Pr_PRUVU_53775_1 156-896(+)	Pr_PRUVU_53775_1 156-896(+)		2	0.501187	0.452898	0.465586	0.416869	0.0656598	0.459135	7.32192e-05	1.3 DOWN
1014	3.85	4.02	36.93	27.84	23.3	Pr_PRUVU_10582_1 364-894(-)	Pr_PRUVU_10582_1 364-894(-)		7	0.436516	0.559758	0.380189	0.483059	0.141504	0.46488	0.000774361	1.3 DOWN
1032	3.72	3.95	33.33	28.65	22.92	Pr_PRUVU_14759_1 3-581(+)	Pr_PRUVU_14759_1 3-581(+)		5	0.765597	0.787046	0.666807	0.685488	0.0703443	0.726234	0.00264675	1.3 DOWN
1033	3.72	3.84	14.23	14.23	11.07	Pr_PRUVU_35752_1 221-982(+)	Pr_PRUVU_35752_1 221-982(+)		3	0.630957	0.580764	0.648634	0.597035	0.0436695	0.614348	0.000142057	1.3 DOWN
1046	3.64	3.73	22.41	22.41	18.1	Pr_PRUVU_98035_1 488-838(-)	Pr_PRUVU_98035_1 488-838(-)		2	0.731139	0.630957	0.679204	0.586138	0.0822979	0.65686	0.00161128	1.3 DOWN
1063	3.5	3.61	29.65	19.6	17.59	Pr_PRUVU_116180_1 85-684(+)	Pr_PRUVU_116180_1 85-684(+)		3	0.666807	0.731139	0.698232	0.758578	0.0483167	0.713689	0.000728762	1.3 DOWN
1071	3.46	3.54	11.11	9.524	7.54	Pr_PRUVU_57777_1 372-1130(-)	Pr_PRUVU_57777_1 372-1130(-)		2	0.717794	0.751623	0.642688	0.672977	0.0598273	0.69627	0.00107064	1.3 DOWN
1074	3.44	3.7	16.25	7.031	5.625	Pr_PRUVU_60704_1 150-2072(-)	Pr_PRUVU_60704_1 150-2072(-)		3	0.608135	0.672977	0.704693	0.772681	0.0859192	0.689621	0.00282841	1.3 DOWN
1084	3.37	3.46	17.9	17.9	14.2	Pr_PRUVU_54546_1 53-541(-)	Pr_PRUVU_54546_1 53-541(-)		2	0.731139	0.83946	0.679204	0.787046	0.07904	0.759212	0.00611024	1.3 DOWN
1086	3.36	3.58	16.96	13.07	12.01	Pr_PRUVU_85789_1 201-1052(+)	Pr_PRUVU_85789_1 201-1052(+)		2	0.772681	0.744732	0.758578	0.731139	0.0205937	0.751782	0.000102505	1.3 DOWN
1087	3.35	5.53	26.26	21.23	21.23	Pr_PRUVU_44101_1 349-888(-)	Pr_PRUVU_44101_1 349-888(-)		3	0.751623	0.83946	0.660693	0.737904	0.0848853	0.74742	0.00624946	1.3 DOWN
1089	3.33	3.42	10.99	10.99	10.99	Pr_PRUVU_89210_1 2-577(+)	Pr_PRUVU_89210_1 2-577(+)		3	0.619441	0.586138	0.666807	0.630957	0.0460454	0.625836	0.000192513	1.3 DOWN
1092	3.31	3.72	12	12	6	Pr_PRUVU_91383_1 121-1023(+)	Pr_PRUVU_91383_1 121-1023(+)		2	0.613762	0.666807	0.737904	0.794328	0.0975761	0.7032	0.00492595	1.3 DOWN
1115	3.17	3.4	10	4.13	4.13	Pr_PRUVU_67323_1 1-1380(+)	Pr_PRUVU_67323_1 1-1380(+)		3	0.390841	0.597035	0.496592	0.724436	0.223265	0.552226	0.00811447	1.3 DOWN
1121	3.13	3.24	13.86	9.639	7.229	Pr_PRUVU_36282_1 249-1247(-)	Pr_PRUVU_36282_1 249-1247(-)		2	0.698232	0.737904	0.672977	0.711214	0.0332053	0.705082	0.00021074	1.3 DOWN
1126	3.1	3.2	23.38	17.41	12.94	Pr_PRUVU_71680_1 143-748(-)	Pr_PRUVU_71680_1 143-748(-)		2	0.591562	0.608135	0.613762	0.630957	0.0230251	0.611104	2.00704e-05	1.3 DOWN
1141	3.01	8.2	55.97	47.17	35.85	Pr_PRUVU_117976_1 154-633(+)	Pr_PRUVU_117976_1 154-633(+)		7	0.597035	0.660693	0.642688	0.704693	0.0592584	0.651277	0.000566957	1.3 DOWN
1168	2.88	5.52	37.17	19.9	17.28	Pr_PRUVU_27838_1 133-708(+)	Pr_PRUVU_27838_1 133-708(+)		4	0.685488	0.731139	0.801678	0.847227	0.0814021	0.766383	0.00743964	1.3 DOWN
1178	2.81	5.03	31.98	31.98	18.02	Pr_PRUVU_11492_1 3-521(+)	Pr_PRUVU_11492_1 3-521(+)		4	0.717794	0.724436	0.737904	0.751623	0.017729	0.732939	4.8751e-05	1.3 DOWN
1214	2.6	2.67	9.323	2.331	1.776	Pr_PRUVU_44098_1 647-3352(+)	Pr_PRUVU_44098_1 647-3352(+)		2	0.824138	0.666807	0.758578	0.608135	0.11617	0.714414	0.00944836	1.3 DOWN
1219	2.58	2.75	17.27	12.95	12.95	Pr_PRUVU_88932_1 460-879(-)	Pr_PRUVU_88932_1 460-879(-)		2	0.698232	0.724436	0.711214	0.731139	0.017642	0.716255	3.73957e-05	1.3 DOWN
1231	2.52	2.77	19.8	13.71	10.66	Pr_PRUVU_9275_2 122-715(+)	Pr_PRUVU_9275_2 122-715(+)		2	0.816582	0.765597	0.765597	0.711214	0.0487262	0.764747	0.0016372	1.3 DOWN
1232	2.52	2.6	18.44	8.659	6.425	Pr_PRUVU_110184_1 405-1481(-)	Pr_PRUVU_110184_1 405-1481(-)		2	0.717794	0.737904	0.737904	0.758578	0.0195378	0.738045	7.05352e-05	1.3 DOWN
1240	2.46	2.53	43.45	14.88	7.143	Pr_PRUVU_31732_1 154-660(+)	Pr_PRUVU_31732_1 154-660(+)		1	0.444631	0.420727	0.416869	0.390841	0.0456024	0.418267	1.49411e-05	1.3 DOWN
1251	2.39	2.52	28.89	22.22	14.81	Pr_PRUVU_72639_1 308-715(+)	Pr_PRUVU_72639_1 308-715(+)		2	0.642688	0.679204	0.704693	0.751623	0.0570732	0.694552	0.000909239	1.3 DOWN
1258	2.36	2.4	30.63	19.82	19.82	Pr_PRUVU_83849_1 76-411(+)	Pr_PRUVU_83849_1 76-411(+)		2	0.465586	0.469894	0.457088	0.452898	0.0145621	0.461366	8.23455e-07	1.3 DOWN
1275	2.31	4.43	27.07	24.06	18.05	Pr_PRUVU_16589_1 124-525(+)	Pr_PRUVU_16589_1 124-525(+)		3	0.529663	0.549541	0.691831	0.717794	0.134055	0.622207	0.0043137	1.3 DOWN
1393	2.04	2.04	31.97	21.31	21.31	Pr_PRUVU_112790_1 399-767(-)	Pr_PRUVU_112790_1 399-767(-)		2	0.666807	0.672977	0.60256	0.608135	0.0508232	0.637619	0.000300617	1.3 DOWN
1415	2.02	2.99	47.06	17.28	8.088	Pr_PRUVU_13095_1 70-888(+)	Pr_PRUVU_13095_1 70-888(+)		3	0.711214	0.672977	0.831764	0.794328	0.084199	0.752571	0.00660437	1.3 DOWN
1418	2.02	2.11	17.05	7.752	4.264	Pr_PRUVU_49615_1 277-1053(-)	Pr_PRUVU_49615_1 277-1053(-)		1	0.685488	0.529663	0.744732	0.57544	0.134864	0.633831	0.00506586	1.3 DOWN
1422	2.02	2.07	11.55	6.375	2.39	Pr_PRUVU_103468_1 1013-1768(-)	Pr_PRUVU_103468_1 1013-1768(-)		1	0.666807	0.554626	0.765597	0.636796	0.11503	0.655956	0.00423149	1.3 DOWN
1435	2.02	2.03	11.81	2.392	1.644	Pr_PRUVU_109917_1 395-2404(+)	Pr_PRUVU_109917_1 395-2404(+)		1	0.704693	0.666807	0.77983	0.737904	0.0576782	0.722309	0.00139539	1.3 DOWN
1498	2	8.73	45.76	35.59	32.2	Pr_PRUVU_62335_1 247-780(-)	Pr_PRUVU_62335_1 247-780(-)		6	0.758578	0.731139	0.731139	0.704693	0.02605	0.731387	0.000150543	1.3 DOWN
1520	2	5.38	40.56	32.17	25.17	Pr_PRUVU_33931_1 266-697(-)	Pr_PRUVU_33931_1 266-697(-)		3	0.691831	0.704693	0.711214	0.724436	0.0166038	0.708043	2.76561e-05	1.3 DOWN
1544	2	4.01	46.49	36.84	36.84	Pr_PRUVU_81235_1 149-493(+)	Pr_PRUVU_81235_1 149-493(+)		3	0.672977	0.717794	0.731139	0.77983	0.0524984	0.725435	0.00110701	1.3 DOWN
1549	2	4	19.59	17.53	15.98	Pr_PRUVU_54060_1 109-690(+)	Pr_PRUVU_54060_1 109-690(+)		2	0.855067	0.711214	0.672977	0.559758	0.150849	0.699754	0.0160281	1.3 DOWN
1580	2	2.06	19.12	16.67	8.824	Pr_PRUVU_83159_1 213-827(-)	Pr_PRUVU_83159_1 213-827(-)		2	0.613762	0.544503	0.394457	0.349945	0.225961	0.475667	0.00347935	1.3 DOWN
1611	2	2.02	9.176	4.706	2.824	Pr_PRUVU_24023_1 83-1360(+)	Pr_PRUVU_24023_1 83-1360(+)		2	0.660693	0.717794	0.751623	0.816582	0.0766039	0.736673	0.00395777	1.3 DOWN
1639	2	2.01	7.75	2.079	2.079	Pr_PRUVU_43789_1 229-1818(+)	Pr_PRUVU_43789_1 229-1818(+)		1	0.744732	0.870964	0.672977	0.787046	0.0931741	0.768929	0.0113276	1.3 DOWN
1662	2	2.01	10.53	6.699	6.699	Pr_PRUVU_116838_1 3-629(-)	Pr_PRUVU_116838_1 3-629(-)		1	0.717794	0.654636	0.685488	0.625173	0.0514674	0.670773	0.000482974	1.3 DOWN
1666	2	2.01	11.7	6.915	6.915	Pr_PRUVU_73304_1 185-751(+)	Pr_PRUVU_73304_1 185-751(+)		1	0.432514	0.420727	0.580764	0.564937	0.146973	0.499735	0.00130918	1.3 DOWN
1674	2	2	13.37	4.95	4.95	Pr_PRUVU_21779_1 74-682(+)	Pr_PRUVU_21779_1 74-682(+)		1	0.440555	0.457088	0.564937	0.586138	0.125087	0.51218	0.000941884	1.3 DOWN
1713	2	2	13.97	11.03	5.147	Pr_PRUVU_111152_2 927-1337(-)	Pr_PRUVU_111152_2 927-1337(-)		1	0.444631	0.401791	0.487529	0.440555	0.0684465	0.443626	6.87457e-05	1.3 DOWN
1729	2	2	8.896	6.135	6.135	Pr_PRUVU_35855_1 283-1263(-)	Pr_PRUVU_35855_1 283-1263(-)		2	0.724436	0.77983	0.751623	0.809096	0.0411796	0.766246	0.00102153	1.3 DOWN
1733	2	2	19.17	10.83	10.83	Pr_PRUVU_99699_1 76-438(+)	Pr_PRUVU_99699_1 76-438(+)		1	0.717794	0.698232	0.685488	0.666807	0.0268505	0.69208	9.2877e-05	1.3 DOWN
1741	2	2	14.06	7.813	7.813	Pr_PRUVU_33850_1 138-524(+)	Pr_PRUVU_33850_1 138-524(+)		1	0.765597	0.704693	0.711214	0.654636	0.0554458	0.709035	0.00102433	1.3 DOWN
1755	2	2	9.677	7.527	7.527	Pr_PRUVU_52299_1 2-562(+)	Pr_PRUVU_52299_1 2-562(+)		1	0.0591562	0.192309	0.0887156	0.222844	0.486577	0.140756	0.000213302	1.3 DOWN
1757	2	2	16.81	12.61	12.61	Pr_PRUVU_28265_1 268-624(+)	Pr_PRUVU_28265_1 268-624(+)		1	0.487529	0.691831	0.505825	0.717794	0.174237	0.600745	0.00706027	1.3 DOWN
1779	1.89	10.19	50.37	32.72	21.32	Pr_PRUVU_99677_1 293-1111(-)	Pr_PRUVU_99677_1 293-1111(-)		8	0.895365	0.83946	0.586138	0.549541	0.211305	0.717626	0.0483865	1.3 DOWN
1780	1.89	6.33	50.94	50.94	43.4	Pr_PRUVU_323_1 115-594(+)	Pr_PRUVU_323_1 115-594(+)		9	0.717794	0.744732	0.672977	0.698232	0.0371221	0.708434	0.000308424	1.3 DOWN
1785	1.87	2.35	17.94	5.923	1.916	Pr_PRUVU_114474_1 266-1990(-)	Pr_PRUVU_114474_1 266-1990(-)		1	0.524807	0.580764	0.564937	0.619441	0.0592584	0.572487	0.000210484	1.3 DOWN
1804	1.8	1.96	7.725	3.863	3.004	Pr_PRUVU_52447_1 748-2148(-)	Pr_PRUVU_52447_1 748-2148(-)		1	0.591562	0.534564	0.731139	0.660693	0.117157	0.62949	0.00319436	1.3 DOWN
1827	1.72	1.91	29.7	25.74	7.921	Pr_PRUVU_4603_1 206-511(+)	Pr_PRUVU_4603_1 206-511(+)		1	0.731139	0.731139	0.717794	0.717794	0.00921006	0.724467	6.02287e-06	1.3 DOWN
1840	1.66	2	22.07	11.03	7.586	Pr_PRUVU_88145_2 1232-1669(-)	Pr_PRUVU_88145_2 1232-1669(-)		1	0.597035	0.505825	0.648634	0.549541	0.0925607	0.575259	0.000820646	1.3 DOWN
1870	1.54	1.81	8.271	3.947	3.947	Pr_PRUVU_46014_1 233-1831(+)	Pr_PRUVU_46014_1 233-1831(+)		2	0.787046	0.855067	0.691831	0.744732	0.0776174	0.769669	0.00684744	1.3 DOWN
1917	1.36	1.52	9.84	4.119	2.975	Pr_PRUVU_53194_1 294-1607(-)	Pr_PRUVU_53194_1 294-1607(-)		1	0.625173	0.524807	0.862979	0.724436	0.182613	0.684349	0.0220998	1.3 DOWN

## Sheet: CK vs Na150-1.3 UP
N	Unused	Total	%Cov	%Cov(50)	%Cov(95)	Accession	Name	Species	Peptides(95%)	116:113	121:113	116:117	121:117	C.V	AVG.	T.TEST	1.3
36	29.5	29.55	61.27	55.88	52.45	Pr_PRUVU_85006_1 3-1229(+)	Pr_PRUVU_85006_1 3-1229(+)		29	2.0893	3.01995	1.44544	1.94089	0.2682	2.12389	0.0419232	1.3 UP
49	24.01	23.94	50.97	37.86	32.28	Pr_PRUVU_40880_1 379-1617(-)	Pr_PRUVU_40880_1 379-1617(-)		13	1.35519	1.27057	1.47231	1.39316	0.0528772	1.37281	0.00299609	1.3 UP
55	22.85	22.89	36.35	27.42	23.27	Pr_PRUVU_74241_1 3-2390(+)	Pr_PRUVU_74241_1 3-2390(+)		17	2.03236	2.1677	1.47231	1.57036	0.163098	1.81068	0.0176577	1.3 UP
72	20.21	20.23	31.27	31.27	31.27	Pr_PRUVU_90610_1 279-1442(+)	Pr_PRUVU_90610_1 279-1442(+)		19	1.67494	1.49968	1.39316	1.24738	0.107279	1.45379	0.0150623	1.3 UP
79	19.64	19.71	38.14	30.74	25.62	Pr_PRUVU_58374_1 285-1868(-)	Pr_PRUVU_58374_1 285-1868(-)		11	2.96483	2.85759	3.46737	3.34195	0.080283	3.15794	0.000677028	1.3 UP
82	19.53	19.56	64.53	60.8	51.2	Pr_PRUVU_106457_1 26-1153(-)	Pr_PRUVU_106457_1 26-1153(-)		20	1.24738	1.27057	1.47231	1.49968	0.0832185	1.37249	0.010982	1.3 UP
85	19.18	22.08	39.63	32.93	23.78	Pr_PRUVU_82092_1 124-1602(+)	Pr_PRUVU_82092_1 124-1602(+)		14	1.5417	1.6293	1.52757	1.58489	0.0253367	1.57086	0.000142999	1.3 UP
116	16.92	16.99	31.2	27.48	18.6	Pr_PRUVU_59608_1 509-1963(-)	Pr_PRUVU_59608_1 509-1963(-)		11	2.99226	2.96483	3.56451	3.49945	0.0853511	3.25526	0.000779344	1.3 UP
124	16.48	18.3	37.89	28.21	24.84	Pr_PRUVU_5106_2 1-1425(-)	Pr_PRUVU_5106_2 1-1425(-)		11	1.34276	1.59956	1.48594	1.78649	0.104468	1.55369	0.00968211	1.3 UP
131	15.9	18.42	36.5	31.75	29.28	Pr_PRUVU_101983_1 283-1863(-)	Pr_PRUVU_101983_1 283-1863(-)		16	1.67494	1.33045	1.64437	1.30617	0.114998	1.48899	0.0158547	1.3 UP
135	15.82	18.14	55.41	44.26	40.98	Pr_PRUVU_93518_2 1-915(-)	Pr_PRUVU_93518_2 1-915(-)		9	2.31206	2.39883	2.65461	2.77971	0.074398	2.5363	0.000772394	1.3 UP
140	15.58	15.73	47.69	37.54	35.38	Pr_PRUVU_75135_1 431-1408(-)	Pr_PRUVU_75135_1 431-1408(-)		8	3.40408	3.76704	1.92309	2.01372	0.29504	2.77698	0.0329678	1.3 UP
177	13.76	13.92	36.01	27.25	22.87	Pr_PRUVU_71178_1 393-1628(-)	Pr_PRUVU_71178_1 393-1628(-)		7	1.92309	1.64437	1.95884	1.67494	0.0786726	1.80031	0.00226693	1.3 UP
185	13.42	15.5	25.47	14.15	11.59	Pr_PRUVU_10920_2 398-2626(-)	Pr_PRUVU_10920_2 398-2626(-)		9	1.43219	1.41906	1.35519	1.35519	0.0255474	1.39041	0.000316525	1.3 UP
187	13.4	13.48	49.12	39.22	31.1	Pr_PRUVU_102304_1 917-1768(-)	Pr_PRUVU_102304_1 917-1768(-)		7	1.19124	1.23595	1.40605	1.48594	0.0907073	1.32979	0.0178516	1.3 UP
193	13.18	13.21	34.86	27.49	20.12	Pr_PRUVU_69850_1 362-1870(-)	Pr_PRUVU_69850_1 362-1870(-)		12	1.43219	1.49968	1.23595	1.28233	0.0788062	1.36254	0.00996617	1.3 UP
209	12.56	15.32	40.67	32.29	23.48	Pr_PRUVU_55246_1 285-1718(+)	Pr_PRUVU_55246_1 285-1718(+)		8	2.12814	2.18776	2.96483	3.04789	0.164879	2.58216	0.00760291	1.3 UP
218	12.34	22.08	31.73	26.38	21.21	Pr_PRUVU_114134_1 199-1884(-)	Pr_PRUVU_114134_1 199-1884(-)		16	2.37684	2.24905	1.99526	1.95884	0.0813024	2.145	0.00145883	1.3 UP
241	11.91	11.95	21.93	17.92	17.92	Pr_PRUVU_38809_1 31-1305(+)	Pr_PRUVU_38809_1 31-1305(+)		7	1.67494	1.69044	1.20226	1.24738	0.157904	1.45376	0.041729	1.3 UP
255	11.28	18.62	68.46	60.93	45.52	Pr_PRUVU_99965_1 1-837(-)	Pr_PRUVU_99965_1 1-837(-)		17	1.90546	1.64437	1.47231	1.28233	0.145449	1.57612	0.0223988	1.3 UP
271	10.87	11.08	13.01	6.871	5.276	Pr_PRUVU_91346_1 451-5343(+)	Pr_PRUVU_91346_1 451-5343(+)		6	1.47231	1.49968	1.55597	1.58489	0.02912	1.52821	0.000251652	1.3 UP
278	10.68	10.71	18.62	11.48	9.566	Pr_PRUVU_9267_2 184-2538(+)	Pr_PRUVU_9267_2 184-2538(+)		6	1.75388	1.75388	1.5417	1.55597	0.0621596	1.65136	0.00161282	1.3 UP
281	10.61	10.65	56.29	47.31	39.52	Pr_PRUVU_30618_1 70-573(+)	Pr_PRUVU_30618_1 70-573(+)		7	1.58489	1.5417	1.33045	1.2942	0.0883704	1.43781	0.00941269	1.3 UP
283	10.59	10.63	53.9	43.51	40.91	Pr_PRUVU_52946_1 2-466(+)	Pr_PRUVU_52946_1 2-466(+)		7	2.53513	2.39883	2.208	2.0893	0.0743188	2.30782	0.000937902	1.3 UP
291	10.4	12.62	40	31.47	25.59	Pr_PRUVU_32267_1 813-1835(-)	Pr_PRUVU_32267_1 813-1835(-)		7	1.36773	1.69044	1.45881	1.80302	0.110388	1.58	0.0103994	1.3 UP
295	10.34	10.42	33.88	27.04	24.43	Pr_PRUVU_113148_1 90-1013(-)	Pr_PRUVU_113148_1 90-1013(-)		8	4.48745	4.32514	4.65586	4.32514	0.0307722	4.4484	2.64974e-05	1.3 UP
313	10	10.01	24.05	16.71	14.94	Pr_PRUVU_15266_1 262-1449(-)	Pr_PRUVU_15266_1 262-1449(-)		6	2.12814	2.208	1.45881	1.52757	0.185451	1.83063	0.0240541	1.3 UP
322	9.9	10.05	44.4	38.36	36.64	Pr_PRUVU_8875_2 2-697(-)	Pr_PRUVU_8875_2 2-697(-)		6	2.67917	2.65461	2.53513	2.51189	0.0280055	2.5952	4.00412e-05	1.3 UP
367	8.94	9.02	30.88	22.1	18.41	Pr_PRUVU_67744_2 1147-2208(+)	Pr_PRUVU_67744_2 1147-2208(+)		7	2.44343	2.05116	2.37684	2.01372	0.0858815	2.22129	0.00157136	1.3 UP
368	8.92	9.33	29.63	25.23	17.82	Pr_PRUVU_70040_2 1-1296(-)	Pr_PRUVU_70040_2 1-1296(-)		6	2.24905	2.01372	1.83654	1.65959	0.112443	1.93973	0.00498217	1.3 UP
384	8.66	8.71	35.32	27.52	19.72	Pr_PRUVU_91766_1 1211-1867(+)	Pr_PRUVU_91766_1 1211-1867(+)		6	1.30617	1.30617	1.36773	1.36773	0.0230218	1.33695	0.000320275	1.3 UP
389	8.61	8.71	20.8	10.08	8.613	Pr_PRUVU_17062_1 295-1725(-)	Pr_PRUVU_17062_1 295-1725(-)		5	1.22462	1.30617	1.31826	1.39316	0.0456024	1.31055	0.00289565	1.3 UP
402	8.52	8.59	52.2	45.05	40.66	Pr_PRUVU_118378_1 93-641(+)	Pr_PRUVU_118378_1 93-641(+)		7	1.48594	1.41906	1.20226	1.15878	0.105493	1.31651	0.028996	1.3 UP
409	8.3	8.37	32.67	23.01	21.88	Pr_PRUVU_58773_1 2383-3441(-)	Pr_PRUVU_58773_1 2383-3441(-)		7	2.42103	2.29087	5.10505	4.83059	0.357833	3.66188	0.0389576	1.3 UP
426	8.08	8.09	31.86	21.69	19.32	Pr_PRUVU_93038_1 3-887(-)	Pr_PRUVU_93038_1 3-887(-)		5	3.49945	3.13329	2.96483	2.67917	0.0966868	3.06918	0.00122165	1.3 UP
472	7.66	11.68	39.42	24.33	16.55	Pr_PRUVU_70178_1 292-1527(-)	Pr_PRUVU_70178_1 292-1527(-)		6	1.35519	1.48594	1.2942	1.41906	0.0514674	1.38859	0.00253669	1.3 UP
487	7.45	7.59	18.97	11.16	11.16	Pr_PRUVU_42337_1 3-1349(+)	Pr_PRUVU_42337_1 3-1349(+)		5	1.88799	1.72187	1.90546	1.7378	0.0462495	1.81328	0.000459483	1.3 UP
493	7.36	7.97	21.32	14.22	10.05	Pr_PRUVU_113299_1 318-1544(-)	Pr_PRUVU_113299_1 318-1544(-)		4	1.40605	1.10662	1.61436	1.27057	0.137929	1.3494	0.0474348	1.3 UP
510	7.18	7.39	31.6	20.14	15.63	Pr_PRUVU_74477_1 109-975(-)	Pr_PRUVU_74477_1 109-975(-)		4	1.77011	1.58489	1.52757	1.38038	0.0891563	1.56574	0.00593884	1.3 UP
515	7.15	7.8	27.83	15.4	14.47	Pr_PRUVU_53284_1 276-1895(-)	Pr_PRUVU_53284_1 276-1895(-)		7	1.36773	1.30617	1.64437	1.58489	0.0962882	1.47579	0.0102023	1.3 UP
527	7	7.11	19.2	14.21	12.97	Pr_PRUVU_97342_1 277-1482(+)	Pr_PRUVU_97342_1 277-1482(+)		4	2.10863	1.55597	1.6293	1.20226	0.198903	1.62404	0.0441876	1.3 UP
541	6.74	6.78	26.46	17.23	14.46	Pr_PRUVU_14477_1 308-1285(-)	Pr_PRUVU_14477_1 308-1285(-)		4	6.36796	5.97035	3.37287	2.99226	0.322062	4.67586	0.0242046	1.3 UP
552	6.61	6.81	57.3	48.65	37.3	Pr_PRUVU_102952_1 2-556(-)	Pr_PRUVU_102952_1 2-556(-)		8	2.37684	2.67917	2.72898	3.0761	0.0913735	2.71527	0.00125283	1.3 UP
563	6.53	6.62	54.41	47.06	38.24	Pr_PRUVU_6487_1 2-409(+)	Pr_PRUVU_6487_1 2-409(+)		5	1.49968	1.45881	1.52757	1.49968	0.0163878	1.49644	5.10113e-05	1.3 UP
608	6.09	8.12	41.73	38.58	38.58	Pr_PRUVU_11666_1 76-459(-)	Pr_PRUVU_11666_1 76-459(-)		5	1.97697	2.44343	2.1677	2.65461	0.111961	2.31068	0.00311726	1.3 UP
618	6.06	6.09	32.62	25.53	25.53	Pr_PRUVU_9637_1 12-437(-)	Pr_PRUVU_9637_1 12-437(-)		3	1.19124	1.34276	1.51356	1.70608	0.133517	1.43841	0.0288702	1.3 UP
621	6.05	6.05	55	35.83	35.83	Pr_PRUVU_67978_1 2-361(+)	Pr_PRUVU_67978_1 2-361(+)		6	1.75388	1.8197	1.44544	1.49968	0.0981679	1.62968	0.00645641	1.3 UP
635	6.01	6.04	18.27	10.15	10.15	Pr_PRUVU_53032_1 260-1444(-)	Pr_PRUVU_53032_1 260-1444(-)		3	2.33346	2.48886	1.65959	1.75388	0.173888	2.05895	0.014399	1.3 UP
644	6	6.03	28.89	20.44	20.44	Pr_PRUVU_16476_1 227-904(-)	Pr_PRUVU_16476_1 227-904(-)		3	1.72187	1.45881	1.49968	1.2942	0.102149	1.49364	0.0112286	1.3 UP
653	5.97	6.09	22.1	15.94	15.94	Pr_PRUVU_56541_1 187-1017(-)	Pr_PRUVU_56541_1 187-1017(-)		4	1.44544	1.38038	1.48594	1.41906	0.0268505	1.4327	0.000295419	1.3 UP
656	5.96	6	43.86	28.95	28.95	Pr_PRUVU_34458_1 1-342(-)	Pr_PRUVU_34458_1 1-342(-)		4	1.45881	1.31826	1.67494	1.52757	0.0859192	1.49489	0.0068599	1.3 UP
658	5.93	6.26	14.01	10.12	8.949	Pr_PRUVU_57358_1 918-2462(+)	Pr_PRUVU_57358_1 918-2462(+)		4	2.58226	2.83139	1.99526	2.1677	0.13805	2.39415	0.00529517	1.3 UP
702	5.55	7.97	30.56	27.78	23.89	Pr_PRUVU_44074_1 178-720(-)	Pr_PRUVU_44074_1 178-720(-)		5	1.35519	1.30617	1.36773	1.31826	0.0189858	1.33684	0.000180343	1.3 UP
716	5.42	5.5	41.58	30.69	30.69	Pr_PRUVU_61822_1 113-418(-)	Pr_PRUVU_61822_1 113-418(-)		4	1.5417	1.45881	1.20226	1.13763	0.126796	1.3351	0.0415802	1.3 UP
722	5.39	5.67	25.35	24.65	19.72	Pr_PRUVU_41109_1 1-426(-)	Pr_PRUVU_41109_1 1-426(-)		3	1.21339	1.30617	1.34276	1.44544	0.06262	1.32694	0.00646244	1.3 UP
726	5.35	6.2	18.91	18.91	15.42	Pr_PRUVU_44392_1 3-605(+)	Pr_PRUVU_44392_1 3-605(+)		5	1.7378	1.69044	1.44544	1.39316	0.095427	1.56671	0.0071871	1.3 UP
743	5.19	5.37	71.68	49.56	46.9	Pr_PRUVU_79335_1 1-339(-)	Pr_PRUVU_79335_1 1-339(-)		5	1.30617	1.28233	1.38038	1.35519	0.02912	1.33102	0.000670282	1.3 UP
755	5.09	5.16	25.31	15.94	13.44	Pr_PRUVU_63633_1 100-1062(+)	Pr_PRUVU_63633_1 100-1062(+)		3	1.85353	1.64437	1.99526	1.77011	0.0702598	1.81582	0.00157669	1.3 UP
756	5.08	5.28	17.62	11.88	8.713	Pr_PRUVU_64753_1 370-1887(-)	Pr_PRUVU_64753_1 370-1887(-)		4	1.7378	1.55597	1.45881	1.33045	0.0977541	1.52076	0.00898556	1.3 UP
763	5.04	22.88	48.59	37.9	36.69	Pr_PRUVU_62722_1 126-1616(-)	Pr_PRUVU_62722_1 126-1616(-)		18	1.2942	1.38038	1.41906	1.52757	0.0596456	1.4053	0.00356983	1.3 UP
773	4.96	5.05	23.01	9.071	6.637	Pr_PRUVU_7759_1 281-1639(+)	Pr_PRUVU_7759_1 281-1639(+)		3	3.34195	3.31131	3.22107	3.10456	0.0284526	3.24472	2.94657e-05	1.3 UP
779	4.88	5.11	15.38	7.517	4.371	Pr_PRUVU_78753_1 280-1998(+)	Pr_PRUVU_78753_1 280-1998(+)		3	1.51356	1.49968	1.65959	1.64437	0.0462495	1.5793	0.000834773	1.3 UP
795	4.77	4.83	17.97	9.804	9.804	Pr_PRUVU_58922_1 3-923(+)	Pr_PRUVU_58922_1 3-923(+)		3	1.8197	1.97697	1.69044	1.85353	0.0555904	1.83516	0.000759937	1.3 UP
806	4.68	7.1	23.55	14.09	5.405	Pr_PRUVU_30144_1 253-1809(-)	Pr_PRUVU_30144_1 253-1809(-)		3	1.34276	1.1695	1.45881	1.25893	0.0816094	1.3075	0.015465	1.3 UP
809	4.63	4.81	26.47	21.69	17.65	Pr_PRUVU_71746_1 283-1101(-)	Pr_PRUVU_71746_1 283-1101(-)		4	1.31826	1.47231	1.40605	1.58489	0.0673425	1.44538	0.00418859	1.3 UP
885	4.17	4.19	12.84	8.657	6.866	Pr_PRUVU_117587_1 101-1108(-)	Pr_PRUVU_117587_1 101-1108(-)		2	1.72187	1.57036	1.41906	1.28233	0.109711	1.4984	0.0134493	1.3 UP
926	4.03	4.16	7.832	6.011	5.282	Pr_PRUVU_109501_1 194-1843(-)	Pr_PRUVU_109501_1 194-1843(-)		3	1.7378	1.8197	1.77011	1.85353	0.0247966	1.79529	7.41596e-05	1.3 UP
932	4.02	4.03	18.42	12.03	8.647	Pr_PRUVU_776_1 187-987(+)	Pr_PRUVU_776_1 187-987(+)		2	1.87068	1.87068	1.55597	1.55597	0.0918438	1.71332	0.00430328	1.3 UP
950	4	10.54	15.82	10.71	9.566	Pr_PRUVU_32062_2 184-2538(+)	Pr_PRUVU_32062_2 184-2538(+)		6	2.10863	2.35505	2.37684	2.58226	0.071293	2.35569	0.000792246	1.3 UP
959	4	5.33	48.21	33.04	28.57	Pr_PRUVU_16250_1 1-336(+)	Pr_PRUVU_16250_1 1-336(+)		5	1.25893	1.30617	1.38038	1.43219	0.0495755	1.34442	0.00294278	1.3 UP
992	4	4	27.27	27.27	27.27	Pr_PRUVU_58298_1 1-330(+)	Pr_PRUVU_58298_1 1-330(+)		2	1.40605	1.45881	1.40605	1.45881	0.0184186	1.43243	9.59603e-05	1.3 UP
993	3.97	4.09	22.73	19.7	14.39	Pr_PRUVU_84510_1 422-820(-)	Pr_PRUVU_84510_1 422-820(-)		2	1.55597	1.1695	1.5417	1.1695	0.139596	1.35917	0.0464688	1.3 UP
1000	3.95	4.07	31.35	19.46	19.46	Pr_PRUVU_72587_1 3-557(-)	Pr_PRUVU_72587_1 3-557(-)		3	1.75388	1.52757	1.7378	1.51356	0.0691222	1.6332	0.00231639	1.3 UP
1027	3.75	4.01	9.091	5.495	2.797	Pr_PRUVU_104895_1 818-3823(-)	Pr_PRUVU_104895_1 818-3823(-)		3	1.41906	1.31826	1.8197	1.67494	0.127947	1.55799	0.0167447	1.3 UP
1137	3.02	3.25	26.29	13.62	7.042	Pr_PRUVU_92544_1 3-641(+)	Pr_PRUVU_92544_1 3-641(+)		3	1.78649	1.80302	1.78649	1.8197	0.00765111	1.79892	2.16935e-06	1.3 UP
1158	2.93	3.01	11.73	11.73	11.73	Pr_PRUVU_116172_1 67-555(+)	Pr_PRUVU_116172_1 67-555(+)		2	1.52757	1.64437	1.5417	1.67494	0.0398436	1.59715	0.000506724	1.3 UP
1162	2.92	3	38.83	33.98	33.98	Pr_PRUVU_85657_1 3-311(+)	Pr_PRUVU_85657_1 3-311(+)		2	1.15878	1.45881	1.23595	1.55597	0.119124	1.35238	0.0322556	1.3 UP
1206	2.64	11.94	21.56	12.91	9.123	Pr_PRUVU_13522_1 267-2801(-)	Pr_PRUVU_13522_1 267-2801(-)		9	1.83654	1.7378	1.90546	1.78649	0.0341677	1.81657	0.000185101	1.3 UP
1209	2.62	2.99	46.3	32.41	27.78	Pr_PRUVU_30145_1 1-324(-)	Pr_PRUVU_30145_1 1-324(-)		4	1.49968	1.45881	1.65959	1.59956	0.0510971	1.55441	0.00121783	1.3 UP
1262	2.35	2.42	13.37	4.831	3.543	Pr_PRUVU_63772_1 86-1951(+)	Pr_PRUVU_63772_1 86-1951(+)		2	1.28233	1.19124	1.44544	1.35519	0.0709048	1.31855	0.00971421	1.3 UP
1269	2.33	2.38	9.226	2.827	1.265	Pr_PRUVU_16148_1 576-4610(-)	Pr_PRUVU_16148_1 576-4610(-)		1	1.34276	1.34276	1.31826	1.33045	0.00762235	1.33356	1.19974e-05	1.3 UP
1284	2.27	2.31	17.02	11.7	9.574	Pr_PRUVU_15034_1 1-564(-)	Pr_PRUVU_15034_1 1-564(-)		3	1.61436	1.57036	1.39316	1.35519	0.0748427	1.48327	0.00483611	1.3 UP
1306	2.17	2.23	16.8	8.13	3.523	Pr_PRUVU_27677_1 222-1331(+)	Pr_PRUVU_27677_1 222-1331(+)		1	2.35505	2.35505	2.31206	2.31206	0.00921008	2.33356	1.77609e-06	1.3 UP
1311	2.17	2.2	14.69	9.953	4.265	Pr_PRUVU_46794_1 32-667(+)	Pr_PRUVU_46794_1 32-667(+)		1	6.54636	10.3753	3.31131	5.24807	0.405479	6.37026	0.0367347	1.3 UP
1318	2.14	4.33	35.91	25.97	17.68	Pr_PRUVU_12228_1 1-1089(+)	Pr_PRUVU_12228_1 1-1089(+)		8	1.72187	1.6293	1.31826	1.24738	0.135655	1.4792	0.0256468	1.3 UP
1322	2.13	4.68	9.602	2.122	1.22	Pr_PRUVU_118197_1 273-5930(-)	Pr_PRUVU_118197_1 273-5930(-)		4	1.51356	1.70608	2.12814	2.35505	0.172895	1.92571	0.0170557	1.3 UP
1359	2.07	2.09	11.96	5.893	3.64	Pr_PRUVU_30458_1 185-1918(+)	Pr_PRUVU_30458_1 185-1918(+)		2	1.28233	1.44544	1.19124	1.34276	0.0702598	1.31544	0.00966801	1.3 UP
1368	2.06	2.07	11.47	6.471	4.412	Pr_PRUVU_67744_3 2156-3178(+)	Pr_PRUVU_67744_3 2156-3178(+)		1	2.44343	2.55859	1.83654	1.94089	0.141712	2.19486	0.00691908	1.3 UP
1390	2.04	2.05	19.88	5.263	5.263	Pr_PRUVU_64967_1 1-513(-)	Pr_PRUVU_64967_1 1-513(-)		1	4.83059	4.32514	3.13329	2.75423	0.225227	3.76081	0.0109997	1.3 UP
1416	2.02	2.34	16.04	9.906	8.726	Pr_PRUVU_117567_1 486-1760(-)	Pr_PRUVU_117567_1 486-1760(-)		2	1.7378	1.69044	1.47231	1.47231	0.0766112	1.59322	0.00351734	1.3 UP
1454	2.01	2.13	17.59	4.881	2.043	Pr_PRUVU_43604_1 526-3171(-)	Pr_PRUVU_43604_1 526-3171(-)		2	2.37684	2.48886	2.96483	3.0761	0.109681	2.72666	0.00212835	1.3 UP
1472	2.01	2.02	14.57	11.02	9.449	Pr_PRUVU_113705_1 30-794(+)	Pr_PRUVU_113705_1 30-794(+)		2	1.41906	1.49968	1.1695	1.23595	0.100323	1.33105	0.0232272	1.3 UP
1485	2	20.76	37.68	33.33	27.78	Pr_PRUVU_35566_1 169-1413(+)	Pr_PRUVU_35566_1 169-1413(+)		14	1.72187	1.48594	2.29087	1.97697	0.160078	1.86891	0.0151375	1.3 UP
1491	2	12.3	22.4	14.87	11.61	Pr_PRUVU_42638_1 82-1557(+)	Pr_PRUVU_42638_1 82-1557(+)		6	1.55597	1.65959	1.31826	1.41906	0.0873703	1.48822	0.00738343	1.3 UP
1496	2	10.45	46.52	33.69	29.95	Pr_PRUVU_115428_1 260-823(-)	Pr_PRUVU_115428_1 260-823(-)		7	2.51189	2.46604	2.208	2.1677	0.0650413	2.33841	0.000613286	1.3 UP
1503	2	8.08	19.28	12.69	8.072	Pr_PRUVU_63390_1 283-2106(+)	Pr_PRUVU_63390_1 283-2106(+)		4	1.72187	1.70608	1.70608	1.69044	0.0065127	1.70612	1.65325e-06	1.3 UP
1509	2	7.1	14.68	13.3	13.3	Pr_PRUVU_20572_1 380-1465(-)	Pr_PRUVU_20572_1 380-1465(-)		4	1.35519	1.40605	1.31826	1.35519	0.0229882	1.35867	0.000277728	1.3 UP
1516	2	6	14.88	11.63	11.63	Pr_PRUVU_77649_1 317-964(-)	Pr_PRUVU_77649_1 317-964(-)		3	1.58489	1.67494	1.40605	1.48594	0.0658889	1.53795	0.00272038	1.3 UP
1519	2	5.5	51.2	43.2	38.4	Pr_PRUVU_49406_1 1-375(+)	Pr_PRUVU_49406_1 1-375(+)		6	1.51356	1.49968	1.65959	1.64437	0.0462495	1.5793	0.000834773	1.3 UP
1521	2	5.38	20.72	20.72	20.72	Pr_PRUVU_14374_1 1-333(-)	Pr_PRUVU_14374_1 1-333(-)		3	1.23595	1.31826	1.36773	1.43219	0.0535597	1.33853	0.00382387	1.3 UP
1523	2	4.93	11.5	3.896	3.896	Pr_PRUVU_85842_2 279-1898(-)	Pr_PRUVU_85842_2 279-1898(-)		3	1.39316	1.34276	1.38038	1.33045	0.0189857	1.36169	0.000154042	1.3 UP
1535	2	4.05	50	33.8	33.8	Pr_PRUVU_26189_1 1-426(-)	Pr_PRUVU_26189_1 1-426(-)		5	2.33346	2.33346	1.95884	1.95884	0.0872756	2.14615	0.00179464	1.3 UP
1539	2	4.01	19.28	5.221	5.221	Pr_PRUVU_89256_1 3-752(+)	Pr_PRUVU_89256_1 3-752(+)		2	1.61436	1.52757	1.78649	1.69044	0.0576782	1.65471	0.00128196	1.3 UP
1542	2	4.01	25.86	14.66	14.66	Pr_PRUVU_25958_1 2-349(+)	Pr_PRUVU_25958_1 2-349(+)		2	2.88403	4.96592	2.29087	3.83707	0.289857	3.49447	0.0236408	1.3 UP
1551	2	4	21.1	21.1	21.1	Pr_PRUVU_25803_1 1-327(-)	Pr_PRUVU_25803_1 1-327(-)		5	1.23595	1.40605	1.22462	1.39316	0.0645484	1.31494	0.00763588	1.3 UP
1563	2	2.18	13.41	2.613	2.613	Pr_PRUVU_47439_1 208-1932(-)	Pr_PRUVU_47439_1 208-1932(-)		2	1.21339	1.20226	1.40605	1.38038	0.0716795	1.30052	0.0113422	1.3 UP
1571	2	2.1	9.53	2.023	0.5875	Pr_PRUVU_32035_1 405-5003(+)	Pr_PRUVU_32035_1 405-5003(+)		1	1.28233	1.43219	1.49968	1.67494	0.0957618	1.47229	0.0101889	1.3 UP
1593	2	2.03	8.612	2.109	1.23	Pr_PRUVU_93851_1 293-2002(-)	Pr_PRUVU_93851_1 293-2002(-)		1	1.31826	1.25893	1.41906	1.34276	0.0430277	1.33475	0.00206984	1.3 UP
1605	2	2.03	6.944	3.472	3.472	Pr_PRUVU_39352_1 161-1027(+)	Pr_PRUVU_39352_1 161-1027(+)		1	1.48594	1.43219	1.55597	1.49968	0.029486	1.49344	0.000298784	1.3 UP
1613	2	2.02	13.22	5.727	5.727	Pr_PRUVU_51078_3 359-1042(+)	Pr_PRUVU_51078_3 359-1042(+)		1	1.39316	1.45881	1.31826	1.38038	0.0359651	1.38765	0.000887926	1.3 UP
1622	2	2.02	12.96	9.877	4.321	Pr_PRUVU_61191_1 1-489(+)	Pr_PRUVU_61191_1 1-489(+)		1	1.94089	2.07014	1.45881	1.55597	0.145486	1.75645	0.0143656	1.3 UP
1625	2	2.01	10.45	3.243	1.441	Pr_PRUVU_43279_1 327-1994(-)	Pr_PRUVU_43279_1 327-1994(-)		1	1.36773	1.45881	1.34276	1.41906	0.0322212	1.39709	0.000608919	1.3 UP
1640	2	2.01	23.6	8.075	4.969	Pr_PRUVU_40092_1 2-484(+)	Pr_PRUVU_40092_1 2-484(+)		1	1.33045	1.48594	1.14815	1.28233	0.0920528	1.31172	0.0208441	1.3 UP
1646	2	2.01	21.43	8.571	5.714	Pr_PRUVU_79172_1 2-421(-)	Pr_PRUVU_79172_1 2-421(-)		1	1.20226	1.1695	1.51356	1.47231	0.115464	1.33941	0.0319775	1.3 UP
1650	2	2.01	24.17	15	5	Pr_PRUVU_1756_1 3-362(-)	Pr_PRUVU_1756_1 3-362(-)		1	1.35519	1.47231	1.28233	1.40605	0.0504386	1.37897	0.00252143	1.3 UP
1661	2	2.01	17.6	7.2	7.2	Pr_PRUVU_117624_1 1152-1529(+)	Pr_PRUVU_117624_1 1152-1529(+)		1	1.25893	1.21339	1.77011	1.70608	0.169792	1.48713	0.0443389	1.3 UP
1673	2	2	6.525	2.284	1.631	Pr_PRUVU_89220_1 211-2049(+)	Pr_PRUVU_89220_1 211-2049(+)		1	1.48594	1.35519	1.72187	1.58489	0.0873717	1.53697	0.00617126	1.3 UP
1711	2	2	6.995	1.813	1.813	Pr_PRUVU_21344_1 414-1574(-)	Pr_PRUVU_21344_1 414-1574(-)		1	1.99526	1.58489	1.8197	1.45881	0.120959	1.71467	0.00941229	1.3 UP
1731	2	2	21.85	10.92	10.92	Pr_PRUVU_10721_1 1-357(+)	Pr_PRUVU_10721_1 1-357(+)		1	1.25893	1.34276	1.28233	1.38038	0.0365441	1.3161	0.00145443	1.3 UP
1735	2	2	15.54	11.49	8.784	Pr_PRUVU_70717_1 2-448(+)	Pr_PRUVU_70717_1 2-448(+)		1	1.83654	1.92309	1.75388	1.83654	0.032562	1.83751	0.000153811	1.3 UP
1738	2	2	10.33	7.025	7.025	Pr_PRUVU_49279_1 32-760(+)	Pr_PRUVU_49279_1 32-760(+)		1	1.34276	1.49968	1.21339	1.34276	0.0751712	1.34965	0.00940759	1.3 UP
1745	2	2	12.5	5.357	5.357	Pr_PRUVU_18296_1 3-338(-)	Pr_PRUVU_18296_1 3-338(-)		1	1.44544	1.47231	1.43219	1.45881	0.0102973	1.45219	1.53285e-05	1.3 UP
1749	2	2	11.11	8.148	8.148	Pr_PRUVU_98288_1 3-407(-)	Pr_PRUVU_98288_1 3-407(-)		1	1.44544	1.40605	1.43219	1.39316	0.0145621	1.41921	5.07047e-05	1.3 UP
1751	2	2	7.143	5.357	5.357	Pr_PRUVU_6932_1 390-1064(-)	Pr_PRUVU_6932_1 390-1064(-)		1	1.35519	1.24738	1.5417	1.43219	0.0771527	1.39412	0.00791319	1.3 UP
1752	2	2	8.397	5.344	5.344	Pr_PRUVU_69146_2 306-701(-)	Pr_PRUVU_69146_2 306-701(-)		1	1.41906	1.35519	1.33045	1.27057	0.0396107	1.34382	0.00153076	1.3 UP
1759	2	2	8.387	5.806	5.806	Pr_PRUVU_17120_1 1-465(-)	Pr_PRUVU_17120_1 1-465(-)		1	1.38038	1.36773	1.48594	1.47231	0.0371119	1.42659	0.000796572	1.3 UP
1775	1.92	2.01	8.156	5.319	2.482	Pr_PRUVU_69683_1 226-1074(+)	Pr_PRUVU_69683_1 226-1074(+)		1	1.43219	1.36773	1.30617	1.24738	0.0514674	1.33837	0.00341003	1.3 UP
1787	1.85	3.05	9.383	4.198	4.198	Pr_PRUVU_7391_1 251-1468(-)	Pr_PRUVU_7391_1 251-1468(-)		2	1.41906	1.35519	1.52757	1.45881	0.0434371	1.44016	0.00118946	1.3 UP
1789	1.84	3.02	18.52	11.73	11.73	Pr_PRUVU_7318_1 2-490(+)	Pr_PRUVU_7318_1 2-490(+)		2	1.69044	1.30617	1.64437	1.25893	0.131418	1.47498	0.0239581	1.3 UP
1803	1.8	1.98	7.652	2.375	2.375	Pr_PRUVU_113364_1 1-1137(+)	Pr_PRUVU_113364_1 1-1137(+)		1	1.2942	1.27057	1.36773	1.33045	0.0279859	1.31574	0.000662352	1.3 UP
1811	1.77	5.23	15.91	9.659	7.955	Pr_PRUVU_35678_1 3-1586(+)	Pr_PRUVU_35678_1 3-1586(+)		9	1.22462	1.27057	1.5417	1.59956	0.116113	1.40911	0.0227032	1.3 UP
1817	1.77	1.92	9.821	9.821	9.821	Pr_PRUVU_69828_1 1-336(+)	Pr_PRUVU_69828_1 1-336(+)		1	1.51356	1.49968	1.19124	1.18032	0.119256	1.3462	0.0334574	1.3 UP
1818	1.76	2.3	36	32.8	15.2	Pr_PRUVU_11791_1 1-375(-)	Pr_PRUVU_11791_1 1-375(-)		1	1.15878	1.13763	1.47231	1.44544	0.119526	1.30354	0.0432717	1.3 UP
1843	1.65	2.12	12.53	4.451	1.863	Pr_PRUVU_4100_1 322-3222(-)	Pr_PRUVU_4100_1 322-3222(-)		2	1.6293	1.45881	1.69044	1.51356	0.0582062	1.57303	0.0016797	1.3 UP
1845	1.65	1.93	34.29	30.48	30.48	Pr_PRUVU_41957_1 1-315(-)	Pr_PRUVU_41957_1 1-315(-)		3	1.47231	1.48594	1.85353	1.87068	0.114717	1.67062	0.00901311	1.3 UP
1857	1.6	1.77	5.469	5.469	5.469	Pr_PRUVU_42589_1 3-386(-)	Pr_PRUVU_42589_1 3-386(-)		1	1.92309	1.95884	1.94089	1.95884	0.00762233	1.94542	1.63716e-06	1.3 UP
1863	1.57	2.61	11.95	5.977	3.908	Pr_PRUVU_64536_1 48-1355(-)	Pr_PRUVU_64536_1 48-1355(-)		2	1.44544	1.33045	1.43219	1.31826	0.0416785	1.38158	0.00141952	1.3 UP
1884	1.49	1.67	4.638	1.855	1.855	Pr_PRUVU_81971_1 118-1737(+)	Pr_PRUVU_81971_1 118-1737(+)		1	1.20226	1.2942	1.30617	1.40605	0.0554458	1.30217	0.00541582	1.3 UP
1885	1.48	2.09	21.08	14.71	3.431	Pr_PRUVU_75538_1 3-614(-)	Pr_PRUVU_75538_1 3-614(-)		1	1.43219	1.48594	1.58489	1.64437	0.0538688	1.53685	0.00151316	1.3 UP
1889	1.47	1.64	13.16	7.456	3.509	Pr_PRUVU_114658_1 77-763(+)	Pr_PRUVU_114658_1 77-763(+)		1	1.64437	1.48594	1.40605	1.25893	0.0960788	1.44882	0.0113372	1.3 UP
1901	1.4	3.69	8.543	1.799	1.349	Pr_PRUVU_12800_1 202-3540(-)	Pr_PRUVU_12800_1 202-3540(-)		2	1.13763	1.39316	1.30617	1.61436	0.126089	1.36283	0.0353152	1.3 UP
1926	1.3	1.6	14.4	6.8	4.8	Pr_PRUVU_45906_1 253-1005(-)	Pr_PRUVU_45906_1 253-1005(-)		1	3.59749	6.36796	2.24905	4.28549	0.360676	4.125	0.0357905	1.3 UP
