# Supplementary material for: iTRAQ-based quantitative proteomic analysis of salt stress in Spica Prunellae
Source: Sci Rep. 2019 Jul 3;9:9590. doi: 10.1038/s41598-019-46043-9 (PMC6610069; doi:10.1038/s41598-019-46043-9)
Supplement: Supplementary file 1 — Dataset 1 [file 41598_2019_46043_MOESM1_ESM.zip › Supplementary/Supplementary Table S3.xlsx]

## Sheet: molecular_function
GO ID	GO NAME	ALL Pr	TOTAL NUM	ASPECT
GO:0043167	ion binding	Pr_PRUVU_63581_1, Pr_PRUVU_63390_1, Pr_PRUVU_74090_1, Pr_PRUVU_67978_1, Pr_PRUVU_99871_1, Pr_PRUVU_8875_2, Pr_PRUVU_58773_1, Pr_PRUVU_73033_1, Pr_PRUVU_87836_1, Pr_PRUVU_39843_1, Pr_PRUVU_109860_1, Pr_PRUVU_70040_2, Pr_PRUVU_101983_1, Pr_PRUVU_106159_2, Pr_PRUVU_29814_1, Pr_PRUVU_13522_1, Pr_PRUVU_26189_1, Pr_PRUVU_104895_1, Pr_PRUVU_102952_1, Pr_PRUVU_106457_1, Pr_PRUVU_93038_1, Pr_PRUVU_70717_1…	53	molecular_function
GO:0016491	oxidoreductase activity	Pr_PRUVU_93996_1, Pr_PRUVU_5541_1, Pr_PRUVU_99965_1, Pr_PRUVU_57508_1, Pr_PRUVU_74090_1, Pr_PRUVU_70439_1, Pr_PRUVU_62722_1, Pr_PRUVU_93518_2, Pr_PRUVU_58773_1, Pr_PRUVU_21344_1, Pr_PRUVU_70040_2, Pr_PRUVU_113148_1, Pr_PRUVU_102952_1, Pr_PRUVU_106457_1, Pr_PRUVU_93038_1, Pr_PRUVU_102304_1, Pr_PRUVU_59608_1, Pr_PRUVU_51316_2, Pr_PRUVU_45746_1, Pr_PRUVU_7759_1, Pr_PRUVU_67744_2, Pr_PRUVU_20506_1, P…	28	molecular_function
GO:0008233	peptidase activity	Pr_PRUVU_71600_1, Pr_PRUVU_64753_1, Pr_PRUVU_4100_1, Pr_PRUVU_96563_2, Pr_PRUVU_32062_2, Pr_PRUVU_3405_1, Pr_PRUVU_98683_1, Pr_PRUVU_20132_1, Pr_PRUVU_83159_1, Pr_PRUVU_25215_1	10	molecular_function
GO:0003735	structural constituent of ribosome	Pr_PRUVU_11666_1, Pr_PRUVU_41109_1, Pr_PRUVU_109183_1, Pr_PRUVU_46793_1, Pr_PRUVU_40092_1, Pr_PRUVU_92544_1, Pr_PRUVU_61926_1, Pr_PRUVU_79070_1, Pr_PRUVU_22178_1	9	molecular_function
GO:0003677	DNA binding	Pr_PRUVU_16589_1, Pr_PRUVU_6405_1, Pr_PRUVU_32660_1, Pr_PRUVU_14374_1, Pr_PRUVU_95806_1, Pr_PRUVU_73925_1, Pr_PRUVU_11492_1, Pr_PRUVU_117137_1	8	molecular_function
GO:0022857	transmembrane transporter activity	Pr_PRUVU_8875_2, Pr_PRUVU_101983_1, Pr_PRUVU_104895_1, Pr_PRUVU_45746_1, Pr_PRUVU_114134_1, Pr_PRUVU_27677_1, Pr_PRUVU_22689_1, Pr_PRUVU_81392_1	8	molecular_function
GO:0016301	kinase activity	Pr_PRUVU_63581_1, Pr_PRUVU_99871_1, Pr_PRUVU_87836_1, Pr_PRUVU_55246_1, Pr_PRUVU_895_1, Pr_PRUVU_58374_1	6	molecular_function
GO:0016887	ATPase activity	Pr_PRUVU_8875_2, Pr_PRUVU_101983_1, Pr_PRUVU_104895_1, Pr_PRUVU_114134_1, Pr_PRUVU_27677_1, Pr_PRUVU_22689_1	6	molecular_function
GO:0003723	RNA binding	Pr_PRUVU_11666_1, Pr_PRUVU_88145_2, Pr_PRUVU_63978_1, Pr_PRUVU_74477_1, Pr_PRUVU_79042_1	5	molecular_function
GO:0008289	lipid binding	Pr_PRUVU_5027_1, Pr_PRUVU_9143_1, Pr_PRUVU_82998_1, Pr_PRUVU_21779_1	4	molecular_function
GO:0016798	hydrolase activity, acting on glycosyl bonds	Pr_PRUVU_111984_1, Pr_PRUVU_61163_1, Pr_PRUVU_19492_1, Pr_PRUVU_87314_1	4	molecular_function
GO:0003924	GTPase activity	Pr_PRUVU_67978_1, Pr_PRUVU_106159_2, Pr_PRUVU_13522_1	3	molecular_function
GO:0016829	lyase activity	Pr_PRUVU_59608_1, Pr_PRUVU_67323_1, Pr_PRUVU_36109_1	3	molecular_function
GO:0030234	enzyme regulator activity	Pr_PRUVU_14523_1, Pr_PRUVU_102304_1, Pr_PRUVU_69740_2	3	molecular_function
GO:0005198	structural molecule activity	Pr_PRUVU_106159_2, Pr_PRUVU_81637_1	2	molecular_function
GO:0008092	cytoskeletal protein binding	Pr_PRUVU_66210_4, Pr_PRUVU_89210_1	2	molecular_function
GO:0008135	translation factor activity, RNA binding	Pr_PRUVU_67978_1, Pr_PRUVU_88145_2	2	molecular_function
GO:0016874	ligase activity	Pr_PRUVU_43660_1, Pr_PRUVU_68525_1	2	molecular_function
GO:0051082	unfolded protein binding	Pr_PRUVU_87993_2, Pr_PRUVU_4839_1	2	molecular_function
GO:0008168	methyltransferase activity	Pr_PRUVU_63978_1	1	molecular_function
GO:0016746	transferase activity, transferring acyl groups	Pr_PRUVU_66413_1	1	molecular_function
GO:0016757	transferase activity, transferring glycosyl groups	Pr_PRUVU_21397_1	1	molecular_function
GO:0016779	nucleotidyltransferase activity	Pr_PRUVU_73925_1	1	molecular_function
GO:0016853	isomerase activity	Pr_PRUVU_16158_1	1	molecular_function

## Sheet: biological_process
GO ID	GO NAME	ALL Pr	TOTAL NUM	ASPECT
GO:0009058	biosynthetic process	Pr_PRUVU_63581_1, Pr_PRUVU_8875_2, Pr_PRUVU_109860_1, Pr_PRUVU_6405_1, Pr_PRUVU_101983_1, Pr_PRUVU_59608_1, Pr_PRUVU_114134_1, Pr_PRUVU_27677_1, Pr_PRUVU_55246_1, Pr_PRUVU_67323_1, Pr_PRUVU_95806_1, Pr_PRUVU_43660_1, Pr_PRUVU_73925_1, Pr_PRUVU_22689_1, Pr_PRUVU_81392_1, Pr_PRUVU_85665_2, Pr_PRUVU_68525_1, Pr_PRUVU_59287_1	18	biological_process
GO:0044281	small molecule metabolic process	Pr_PRUVU_63581_1, Pr_PRUVU_99965_1, Pr_PRUVU_99871_1, Pr_PRUVU_8875_2, Pr_PRUVU_87836_1, Pr_PRUVU_101983_1, Pr_PRUVU_51316_2, Pr_PRUVU_114134_1, Pr_PRUVU_7759_1, Pr_PRUVU_27677_1, Pr_PRUVU_55246_1, Pr_PRUVU_43660_1, Pr_PRUVU_66413_1, Pr_PRUVU_22689_1, Pr_PRUVU_16158_1, Pr_PRUVU_81392_1, Pr_PRUVU_58374_1	17	biological_process
GO:0034641	cellular nitrogen compound metabolic process	Pr_PRUVU_63581_1, Pr_PRUVU_99871_1, Pr_PRUVU_8875_2, Pr_PRUVU_6405_1, Pr_PRUVU_101983_1, Pr_PRUVU_63978_1, Pr_PRUVU_114134_1, Pr_PRUVU_27677_1, Pr_PRUVU_55246_1, Pr_PRUVU_95806_1, Pr_PRUVU_43660_1, Pr_PRUVU_22689_1, Pr_PRUVU_16158_1, Pr_PRUVU_60617_1, Pr_PRUVU_81392_1, Pr_PRUVU_58374_1	16	biological_process
GO:0006950	response to stress	Pr_PRUVU_25211_1, Pr_PRUVU_74090_1, Pr_PRUVU_58773_1, Pr_PRUVU_115428_1, Pr_PRUVU_102952_1, Pr_PRUVU_67323_1, Pr_PRUVU_96340_1, Pr_PRUVU_106474_1, Pr_PRUVU_89264_1, Pr_PRUVU_87826_1, Pr_PRUVU_29872_1, Pr_PRUVU_50928_1, Pr_PRUVU_61066_1, Pr_PRUVU_14759_1	14	biological_process
GO:0005975	carbohydrate metabolic process	Pr_PRUVU_99965_1, Pr_PRUVU_111984_1, Pr_PRUVU_59608_1, Pr_PRUVU_7759_1, Pr_PRUVU_55246_1, Pr_PRUVU_61163_1, Pr_PRUVU_66413_1, Pr_PRUVU_16158_1, Pr_PRUVU_19492_1, Pr_PRUVU_58374_1, Pr_PRUVU_87314_1, Pr_PRUVU_21397_1	12	biological_process
GO:0006810	transport	Pr_PRUVU_8875_2, Pr_PRUVU_5027_1, Pr_PRUVU_101983_1, Pr_PRUVU_104895_1, Pr_PRUVU_102304_1, Pr_PRUVU_114134_1, Pr_PRUVU_27677_1, Pr_PRUVU_3120_1, Pr_PRUVU_27732_1, Pr_PRUVU_82998_1, Pr_PRUVU_81637_1, Pr_PRUVU_21779_1	12	biological_process
GO:0006412	translation	Pr_PRUVU_67978_1, Pr_PRUVU_11666_1, Pr_PRUVU_41109_1, Pr_PRUVU_88145_2, Pr_PRUVU_109183_1, Pr_PRUVU_46793_1, Pr_PRUVU_40092_1, Pr_PRUVU_92544_1, Pr_PRUVU_61926_1, Pr_PRUVU_79070_1, Pr_PRUVU_22178_1	11	biological_process
GO:0006091	generation of precursor metabolites and energy	Pr_PRUVU_93996_1, Pr_PRUVU_58773_1, Pr_PRUVU_58922_1, Pr_PRUVU_55246_1, Pr_PRUVU_52946_1, Pr_PRUVU_67744_2, Pr_PRUVU_66413_1, Pr_PRUVU_40250_2, Pr_PRUVU_58374_1	9	biological_process
GO:0009056	catabolic process	Pr_PRUVU_102952_1, Pr_PRUVU_55246_1, Pr_PRUVU_31732_1, Pr_PRUVU_96563_2, Pr_PRUVU_3405_1, Pr_PRUVU_20506_1, Pr_PRUVU_83159_1, Pr_PRUVU_58374_1, Pr_PRUVU_61066_1	9	biological_process
GO:0015979	photosynthesis	Pr_PRUVU_58773_1, Pr_PRUVU_58922_1, Pr_PRUVU_59608_1, Pr_PRUVU_55246_1, Pr_PRUVU_52946_1, Pr_PRUVU_67744_2, Pr_PRUVU_40250_2, Pr_PRUVU_776_1	8	biological_process
GO:0055085	transmembrane transport	Pr_PRUVU_8875_2, Pr_PRUVU_101983_1, Pr_PRUVU_104895_1, Pr_PRUVU_45746_1, Pr_PRUVU_114134_1, Pr_PRUVU_27677_1, Pr_PRUVU_22689_1, Pr_PRUVU_81392_1	8	biological_process
GO:0006464	cellular protein modification process	Pr_PRUVU_58773_1, Pr_PRUVU_111152_2, Pr_PRUVU_63978_1, Pr_PRUVU_58922_1, Pr_PRUVU_52946_1, Pr_PRUVU_67744_2, Pr_PRUVU_40250_2	7	biological_process
GO:0006520	cellular amino acid metabolic process	Pr_PRUVU_109860_1, Pr_PRUVU_20506_1, Pr_PRUVU_85665_2, Pr_PRUVU_71178_1, Pr_PRUVU_68525_1	5	biological_process
GO:0006629	lipid metabolic process	Pr_PRUVU_67323_1, Pr_PRUVU_64753_1, Pr_PRUVU_20132_1, Pr_PRUVU_98154_2	4	biological_process
GO:0051186	cofactor metabolic process	Pr_PRUVU_55246_1, Pr_PRUVU_16158_1, Pr_PRUVU_58374_1	3	biological_process
GO:0051276	chromosome organization	Pr_PRUVU_6405_1, Pr_PRUVU_32660_1, Pr_PRUVU_117137_1	3	biological_process
GO:0065003	macromolecular complex assembly	Pr_PRUVU_6405_1, Pr_PRUVU_32660_1, Pr_PRUVU_117137_1	3	biological_process
GO:0006457	protein folding	Pr_PRUVU_87993_2, Pr_PRUVU_4839_1	2	biological_process
GO:0007165	signal transduction	Pr_PRUVU_70717_1, Pr_PRUVU_102304_1	2	biological_process
GO:0016192	vesicle-mediated transport	Pr_PRUVU_27732_1, Pr_PRUVU_81637_1	2	biological_process
GO:0042254	ribosome biogenesis	Pr_PRUVU_63978_1, Pr_PRUVU_60617_1	2	biological_process
GO:0006259	DNA metabolic process	Pr_PRUVU_73925_1	1	biological_process
GO:0006399	tRNA metabolic process	Pr_PRUVU_63978_1	1	biological_process
GO:0006461	protein complex assembly	Pr_PRUVU_73304_1	1	biological_process
GO:0007005	mitochondrion organization	Pr_PRUVU_73304_1	1	biological_process
GO:0007010	cytoskeleton organization	Pr_PRUVU_106159_2	1	biological_process
GO:0009790	embryo development	Pr_PRUVU_87208_1	1	biological_process
GO:0042592	homeostatic process	Pr_PRUVU_116180_1	1	biological_process
GO:0048856	anatomical structure development	Pr_PRUVU_26193_1, Pr_PRUVU_66154_3	1	biological_process

## Sheet: cellular_component
GO ID	GO NAME	ALL Pr	TOTAL NUM	ASPECT
GO:0005622	intracellular	Pr_PRUVU_11666_1, Pr_PRUVU_41109_1, Pr_PRUVU_8875_2, Pr_PRUVU_109183_1, Pr_PRUVU_101983_1, Pr_PRUVU_70717_1, Pr_PRUVU_40092_1, Pr_PRUVU_92544_1, Pr_PRUVU_63978_1, Pr_PRUVU_102304_1, Pr_PRUVU_114134_1, Pr_PRUVU_27677_1, Pr_PRUVU_96563_2, Pr_PRUVU_61926_1, Pr_PRUVU_3405_1, Pr_PRUVU_79070_1, Pr_PRUVU_3120_1, Pr_PRUVU_83159_1, Pr_PRUVU_60617_1, Pr_PRUVU_22178_1	20	cellular_component
GO:0043234	protein complex	Pr_PRUVU_8875_2, Pr_PRUVU_58773_1, Pr_PRUVU_111152_2, Pr_PRUVU_101983_1, Pr_PRUVU_87993_2, Pr_PRUVU_58922_1, Pr_PRUVU_114134_1, Pr_PRUVU_66210_4, Pr_PRUVU_27677_1, Pr_PRUVU_52946_1, Pr_PRUVU_67744_2, Pr_PRUVU_96563_2, Pr_PRUVU_3405_1, Pr_PRUVU_4839_1, Pr_PRUVU_83159_1, Pr_PRUVU_27732_1, Pr_PRUVU_81392_1, Pr_PRUVU_40250_2, Pr_PRUVU_776_1, Pr_PRUVU_81637_1	20	cellular_component
GO:0005634	nucleus	Pr_PRUVU_16589_1, Pr_PRUVU_111152_2, Pr_PRUVU_6405_1, Pr_PRUVU_32660_1, Pr_PRUVU_14374_1, Pr_PRUVU_96563_2, Pr_PRUVU_3405_1, Pr_PRUVU_11492_1, Pr_PRUVU_83159_1, Pr_PRUVU_60617_1, Pr_PRUVU_117137_1	11	cellular_component
GO:0005737	cytoplasm	Pr_PRUVU_67978_1, Pr_PRUVU_106159_2, Pr_PRUVU_87993_2, Pr_PRUVU_67323_1, Pr_PRUVU_96563_2, Pr_PRUVU_3405_1, Pr_PRUVU_83159_1, Pr_PRUVU_81637_1, Pr_PRUVU_21779_1	9	cellular_component
GO:0005840	ribosome	Pr_PRUVU_11666_1, Pr_PRUVU_41109_1, Pr_PRUVU_109183_1, Pr_PRUVU_46793_1, Pr_PRUVU_40092_1, Pr_PRUVU_92544_1, Pr_PRUVU_61926_1, Pr_PRUVU_79070_1, Pr_PRUVU_22178_1	9	cellular_component
GO:0009536	plastid	Pr_PRUVU_8875_2, Pr_PRUVU_58773_1, Pr_PRUVU_58922_1, Pr_PRUVU_59608_1, Pr_PRUVU_27677_1, Pr_PRUVU_55246_1, Pr_PRUVU_52946_1, Pr_PRUVU_67744_2, Pr_PRUVU_40250_2	9	cellular_component
GO:0009579	thylakoid	Pr_PRUVU_58773_1, Pr_PRUVU_58922_1, Pr_PRUVU_27677_1, Pr_PRUVU_52946_1, Pr_PRUVU_67744_2, Pr_PRUVU_40250_2, Pr_PRUVU_776_1	7	cellular_component
GO:0005694	chromosome	Pr_PRUVU_16589_1, Pr_PRUVU_6405_1, Pr_PRUVU_32660_1, Pr_PRUVU_14374_1, Pr_PRUVU_11492_1, Pr_PRUVU_117137_1	6	cellular_component
GO:0005739	mitochondrion	Pr_PRUVU_93996_1, Pr_PRUVU_14523_1, Pr_PRUVU_73033_1, Pr_PRUVU_45746_1, Pr_PRUVU_49615_1, Pr_PRUVU_81392_1	6	cellular_component
GO:0005886	plasma membrane	Pr_PRUVU_8875_2, Pr_PRUVU_109917_1, Pr_PRUVU_66226_1, Pr_PRUVU_81637_1	4	cellular_component
GO:0005576	extracellular region	Pr_PRUVU_39843_1, Pr_PRUVU_37906_1, Pr_PRUVU_61066_1	3	cellular_component
GO:0005794	Golgi apparatus	Pr_PRUVU_109917_1, Pr_PRUVU_27732_1, Pr_PRUVU_81637_1	3	cellular_component
GO:0005829	cytosol	Pr_PRUVU_87993_2, Pr_PRUVU_92544_1, Pr_PRUVU_3241_1	3	cellular_component
GO:0005856	cytoskeleton	Pr_PRUVU_106159_2, Pr_PRUVU_66210_4, Pr_PRUVU_89210_1	3	cellular_component
GO:0005654	nucleoplasm	Pr_PRUVU_63978_1, Pr_PRUVU_60617_1	2	cellular_component
GO:0005730	nucleolus	Pr_PRUVU_63978_1, Pr_PRUVU_60617_1	2	cellular_component
GO:0031410	cytoplasmic vesicle	Pr_PRUVU_27732_1, Pr_PRUVU_81637_1	2	cellular_component
GO:0005768	endosome	Pr_PRUVU_109917_1	1	cellular_component
GO:0005783	endoplasmic reticulum	Pr_PRUVU_104895_1	1	cellular_component
