# Supplementary material for: iTRAQ-based quantitative proteomic analysis of salt stress in Spica Prunellae
Source: Sci Rep. 2019 Jul 3;9:9590. doi: 10.1038/s41598-019-46043-9 (PMC6610069; doi:10.1038/s41598-019-46043-9)
Supplement: Supplementary file 1 — Dataset 1 [file 41598_2019_46043_MOESM1_ESM.zip › Supplementary/Supplementary Table S5.xlsx]

## Sheet: molecular_function
GO ID	GO NAME	ALL Pr	TOTAL NUM	ASPECT
GO:0043167	ion binding	Pr_PRUVU_89256_1, Pr_PRUVU_70040_2, Pr_PRUVU_98288_1, Pr_PRUVU_101983_1, Pr_PRUVU_44392_1, Pr_PRUVU_85006_1, Pr_PRUVU_75538_1, Pr_PRUVU_34458_1, Pr_PRUVU_16250_1, Pr_PRUVU_13522_1, Pr_PRUVU_26189_1, Pr_PRUVU_15034_1, Pr_PRUVU_104895_1, Pr_PRUVU_102952_1, Pr_PRUVU_106457_1, Pr_PRUVU_79335_1, Pr_PRUVU_30145_1, Pr_PRUVU_72587_1, Pr_PRUVU_93038_1, Pr_PRUVU_70717_1, Pr_PRUVU_63633_1, Pr_PRUVU_16476_1,…	90	molecular_function
GO:0016491	oxidoreductase activity	Pr_PRUVU_70040_2, Pr_PRUVU_113148_1, Pr_PRUVU_102952_1, Pr_PRUVU_106457_1, Pr_PRUVU_93038_1, Pr_PRUVU_82092_1, Pr_PRUVU_34585_1, Pr_PRUVU_42337_1, Pr_PRUVU_102304_1, Pr_PRUVU_59608_1, Pr_PRUVU_45746_1, Pr_PRUVU_15266_1, Pr_PRUVU_7759_1, Pr_PRUVU_59997_1, Pr_PRUVU_51169_1, Pr_PRUVU_36282_1, Pr_PRUVU_9996_1, Pr_PRUVU_67744_2, Pr_PRUVU_116180_1, Pr_PRUVU_93996_1, Pr_PRUVU_16148_1, Pr_PRUVU_99965_1, …	45	molecular_function
GO:0003735	structural constituent of ribosome	Pr_PRUVU_62934_1, Pr_PRUVU_46793_1, Pr_PRUVU_40092_1, Pr_PRUVU_92544_1, Pr_PRUVU_27838_1, Pr_PRUVU_13095_1, Pr_PRUVU_22178_1, Pr_PRUVU_61191_1, Pr_PRUVU_11666_1, Pr_PRUVU_64967_1, Pr_PRUVU_41109_1, Pr_PRUVU_109183_1, Pr_PRUVU_114342_1, Pr_PRUVU_118378_1, Pr_PRUVU_114658_1, Pr_PRUVU_81235_1, Pr_PRUVU_33931_1	17	molecular_function
GO:0003723	RNA binding	Pr_PRUVU_9275_2, Pr_PRUVU_7391_1, Pr_PRUVU_74477_1, Pr_PRUVU_323_1, Pr_PRUVU_13095_1, Pr_PRUVU_33850_1, Pr_PRUVU_33135_1, Pr_PRUVU_11666_1, Pr_PRUVU_88145_2, Pr_PRUVU_8626_1, Pr_PRUVU_13155_1, Pr_PRUVU_80280_1, Pr_PRUVU_79042_1	13	molecular_function
GO:0022857	transmembrane transporter activity	Pr_PRUVU_101983_1, Pr_PRUVU_75538_1, Pr_PRUVU_34458_1, Pr_PRUVU_16250_1, Pr_PRUVU_104895_1, Pr_PRUVU_79335_1, Pr_PRUVU_30145_1, Pr_PRUVU_45746_1, Pr_PRUVU_114134_1, Pr_PRUVU_27677_1, Pr_PRUVU_18296_1, Pr_PRUVU_32035_1, Pr_PRUVU_44074_1, Pr_PRUVU_8875_2, Pr_PRUVU_81392_1	13	molecular_function
GO:0008135	translation factor activity, RNA binding	Pr_PRUVU_58298_1, Pr_PRUVU_9275_2, Pr_PRUVU_323_1, Pr_PRUVU_32267_1, Pr_PRUVU_19251_1, Pr_PRUVU_67978_1, Pr_PRUVU_88145_2, Pr_PRUVU_8626_1, Pr_PRUVU_13155_1, Pr_PRUVU_84356_1, Pr_PRUVU_80280_1	11	molecular_function
GO:0016887	ATPase activity	Pr_PRUVU_101983_1, Pr_PRUVU_75538_1, Pr_PRUVU_34458_1, Pr_PRUVU_16250_1, Pr_PRUVU_104895_1, Pr_PRUVU_79335_1, Pr_PRUVU_30145_1, Pr_PRUVU_114134_1, Pr_PRUVU_27677_1, Pr_PRUVU_32035_1, Pr_PRUVU_44074_1, Pr_PRUVU_8875_2	10	molecular_function
GO:0003677	DNA binding	Pr_PRUVU_6405_1, Pr_PRUVU_25958_1, Pr_PRUVU_14374_1, Pr_PRUVU_95806_1, Pr_PRUVU_88932_1, Pr_PRUVU_117137_1, Pr_PRUVU_16589_1, Pr_PRUVU_117375_1, Pr_PRUVU_84726_1, Pr_PRUVU_11492_1	9	molecular_function
GO:0008233	peptidase activity	Pr_PRUVU_60704_1, Pr_PRUVU_110184_1, Pr_PRUVU_9267_2, Pr_PRUVU_32062_2, Pr_PRUVU_3405_1, Pr_PRUVU_69850_1, Pr_PRUVU_83159_1, Pr_PRUVU_64753_1, Pr_PRUVU_4100_1	8	molecular_function
GO:0016301	kinase activity	Pr_PRUVU_107750_1, Pr_PRUVU_55246_1, Pr_PRUVU_58374_1, Pr_PRUVU_63581_1, Pr_PRUVU_99871_1, Pr_PRUVU_78753_1, Pr_PRUVU_30458_1	7	molecular_function
GO:0016829	lyase activity	Pr_PRUVU_59608_1, Pr_PRUVU_85657_1, Pr_PRUVU_67323_1, Pr_PRUVU_14477_1, Pr_PRUVU_53032_1, Pr_PRUVU_75135_1, Pr_PRUVU_66433_1	7	molecular_function
GO:0016853	isomerase activity	Pr_PRUVU_53020_1, Pr_PRUVU_90362_3, Pr_PRUVU_96694_1, Pr_PRUVU_10118_1, Pr_PRUVU_17890_1, Pr_PRUVU_19825_1, Pr_PRUVU_52299_1	7	molecular_function
GO:0003924	GTPase activity	Pr_PRUVU_13522_1, Pr_PRUVU_76263_1, Pr_PRUVU_77649_1, Pr_PRUVU_32267_1, Pr_PRUVU_67978_1, Pr_PRUVU_5106_2	6	molecular_function
GO:0008289	lipid binding	Pr_PRUVU_82998_1, Pr_PRUVU_21779_1, Pr_PRUVU_70565_1, Pr_PRUVU_5027_1	4	molecular_function
GO:0005198	structural molecule activity	Pr_PRUVU_76263_1, Pr_PRUVU_101433_1, Pr_PRUVU_77532_1	3	molecular_function
GO:0008092	cytoskeletal protein binding	Pr_PRUVU_89210_1, Pr_PRUVU_114474_1, Pr_PRUVU_17062_1	3	molecular_function
GO:0008168	methyltransferase activity	Pr_PRUVU_72587_1, Pr_PRUVU_74241_1, Pr_PRUVU_12800_1	3	molecular_function
GO:0016874	ligase activity	Pr_PRUVU_15034_1, Pr_PRUVU_42638_1, Pr_PRUVU_57777_1	3	molecular_function
GO:0016757	transferase activity, transferring glycosyl groups	Pr_PRUVU_113364_1, Pr_PRUVU_3158_1	2	molecular_function
GO:0016810	hydrolase activity, acting on carbon-nitrogen (but not peptide) bonds	Pr_PRUVU_81971_1, Pr_PRUVU_63772_1	2	molecular_function
GO:0030234	enzyme regulator activity	Pr_PRUVU_102304_1, Pr_PRUVU_69740_2	2	molecular_function
GO:0042393	histone binding	Pr_PRUVU_45906_1, Pr_PRUVU_89220_1	2	molecular_function
GO:0004386	helicase activity	Pr_PRUVU_35566_1	1	molecular_function
GO:0016765	transferase activity, transferring alkyl or aryl (other than methyl) groups	Pr_PRUVU_117567_1	1	molecular_function
GO:0016791	phosphatase activity	Pr_PRUVU_16239_1	1	molecular_function
GO:0016798	hydrolase activity, acting on glycosyl bonds	Pr_PRUVU_65942_1	1	molecular_function
GO:0019843	rRNA binding	Pr_PRUVU_64967_1	1	molecular_function
GO:0019899	enzyme binding	Pr_PRUVU_15014_1	1	molecular_function
GO:0051082	unfolded protein binding	Pr_PRUVU_4839_1	1	molecular_function

## Sheet: biological_process
GO ID	GO NAME	ALL Pr	TOTAL NUM	ASPECT
GO:0044281	small molecule metabolic process	Pr_PRUVU_101983_1, Pr_PRUVU_75538_1, Pr_PRUVU_34458_1, Pr_PRUVU_16250_1, Pr_PRUVU_15034_1, Pr_PRUVU_79335_1, Pr_PRUVU_30145_1, Pr_PRUVU_64536_1, Pr_PRUVU_114134_1, Pr_PRUVU_7759_1, Pr_PRUVU_27677_1, Pr_PRUVU_55246_1, Pr_PRUVU_85657_1, Pr_PRUVU_58374_1, Pr_PRUVU_57358_1, Pr_PRUVU_53032_1, Pr_PRUVU_63581_1, Pr_PRUVU_99965_1, Pr_PRUVU_49406_1, Pr_PRUVU_99871_1, Pr_PRUVU_44074_1, Pr_PRUVU_8875_2, Pr_…	36	biological_process
GO:0006412	translation	Pr_PRUVU_62934_1, Pr_PRUVU_58298_1, Pr_PRUVU_9275_2, Pr_PRUVU_46793_1, Pr_PRUVU_40092_1, Pr_PRUVU_92544_1, Pr_PRUVU_7391_1, Pr_PRUVU_27838_1, Pr_PRUVU_323_1, Pr_PRUVU_32267_1, Pr_PRUVU_13095_1, Pr_PRUVU_19251_1, Pr_PRUVU_22178_1, Pr_PRUVU_67978_1, Pr_PRUVU_61191_1, Pr_PRUVU_11666_1, Pr_PRUVU_64967_1, Pr_PRUVU_41109_1, Pr_PRUVU_88145_2, Pr_PRUVU_109183_1, Pr_PRUVU_114342_1, Pr_PRUVU_118378_1, Pr_P…	29	biological_process
GO:0006810	transport	Pr_PRUVU_101983_1, Pr_PRUVU_75538_1, Pr_PRUVU_34458_1, Pr_PRUVU_16250_1, Pr_PRUVU_104895_1, Pr_PRUVU_79335_1, Pr_PRUVU_30145_1, Pr_PRUVU_44101_1, Pr_PRUVU_102304_1, Pr_PRUVU_114134_1, Pr_PRUVU_77649_1, Pr_PRUVU_54060_1, Pr_PRUVU_27677_1, Pr_PRUVU_18296_1, Pr_PRUVU_82998_1, Pr_PRUVU_32035_1, Pr_PRUVU_21779_1, Pr_PRUVU_25803_1, Pr_PRUVU_15014_1, Pr_PRUVU_43789_1, Pr_PRUVU_90610_1, Pr_PRUVU_44074_1,…	28	biological_process
GO:0009058	biosynthetic process	Pr_PRUVU_6405_1, Pr_PRUVU_101983_1, Pr_PRUVU_34458_1, Pr_PRUVU_16250_1, Pr_PRUVU_15034_1, Pr_PRUVU_79335_1, Pr_PRUVU_30145_1, Pr_PRUVU_72587_1, Pr_PRUVU_59608_1, Pr_PRUVU_7391_1, Pr_PRUVU_114134_1, Pr_PRUVU_27677_1, Pr_PRUVU_55246_1, Pr_PRUVU_67323_1, Pr_PRUVU_95806_1, Pr_PRUVU_63581_1, Pr_PRUVU_44074_1, Pr_PRUVU_8875_2, Pr_PRUVU_75135_1, Pr_PRUVU_74241_1, Pr_PRUVU_38809_1, Pr_PRUVU_42638_1, Pr_P…	27	biological_process
GO:0034641	cellular nitrogen compound metabolic process	Pr_PRUVU_6405_1, Pr_PRUVU_101983_1, Pr_PRUVU_75538_1, Pr_PRUVU_34458_1, Pr_PRUVU_16250_1, Pr_PRUVU_79335_1, Pr_PRUVU_30145_1, Pr_PRUVU_7391_1, Pr_PRUVU_114134_1, Pr_PRUVU_27677_1, Pr_PRUVU_55246_1, Pr_PRUVU_85657_1, Pr_PRUVU_95806_1, Pr_PRUVU_58374_1, Pr_PRUVU_57358_1, Pr_PRUVU_53032_1, Pr_PRUVU_63581_1, Pr_PRUVU_99871_1, Pr_PRUVU_44074_1, Pr_PRUVU_8875_2, Pr_PRUVU_10118_1, Pr_PRUVU_84510_1, Pr_P…	27	biological_process
GO:0006091	generation of precursor metabolites and energy	Pr_PRUVU_63633_1, Pr_PRUVU_71746_1, Pr_PRUVU_58922_1, Pr_PRUVU_55246_1, Pr_PRUVU_85657_1, Pr_PRUVU_52946_1, Pr_PRUVU_67744_2, Pr_PRUVU_58374_1, Pr_PRUVU_53032_1, Pr_PRUVU_93996_1, Pr_PRUVU_58773_1, Pr_PRUVU_67744_3, Pr_PRUVU_10118_1, Pr_PRUVU_78753_1, Pr_PRUVU_102490_1, Pr_PRUVU_40880_1, Pr_PRUVU_30458_1	17	biological_process
GO:0006950	response to stress	Pr_PRUVU_53020_1, Pr_PRUVU_102952_1, Pr_PRUVU_116172_1, Pr_PRUVU_82092_1, Pr_PRUVU_34585_1, Pr_PRUVU_67323_1, Pr_PRUVU_36282_1, Pr_PRUVU_14759_1, Pr_PRUVU_63787_1, Pr_PRUVU_25211_1, Pr_PRUVU_74090_1, Pr_PRUVU_58773_1, Pr_PRUVU_115428_1, Pr_PRUVU_54503_1, Pr_PRUVU_7294_1, Pr_PRUVU_89264_1, Pr_PRUVU_10582_1	17	biological_process
GO:0009056	catabolic process	Pr_PRUVU_102952_1, Pr_PRUVU_82092_1, Pr_PRUVU_64640_1, Pr_PRUVU_55246_1, Pr_PRUVU_85657_1, Pr_PRUVU_36282_1, Pr_PRUVU_58374_1, Pr_PRUVU_53032_1, Pr_PRUVU_49406_1, Pr_PRUVU_10118_1, Pr_PRUVU_3405_1, Pr_PRUVU_78753_1, Pr_PRUVU_83159_1, Pr_PRUVU_72690_1, Pr_PRUVU_95674_1, Pr_PRUVU_31732_1, Pr_PRUVU_30458_1	17	biological_process
GO:0055085	transmembrane transport	Pr_PRUVU_101983_1, Pr_PRUVU_75538_1, Pr_PRUVU_34458_1, Pr_PRUVU_16250_1, Pr_PRUVU_104895_1, Pr_PRUVU_79335_1, Pr_PRUVU_30145_1, Pr_PRUVU_45746_1, Pr_PRUVU_114134_1, Pr_PRUVU_27677_1, Pr_PRUVU_18296_1, Pr_PRUVU_32035_1, Pr_PRUVU_25803_1, Pr_PRUVU_43789_1, Pr_PRUVU_90610_1, Pr_PRUVU_44074_1, Pr_PRUVU_8875_2, Pr_PRUVU_81392_1, Pr_PRUVU_46014_1	17	biological_process
GO:0005975	carbohydrate metabolic process	Pr_PRUVU_59608_1, Pr_PRUVU_7759_1, Pr_PRUVU_55246_1, Pr_PRUVU_85657_1, Pr_PRUVU_58374_1, Pr_PRUVU_53032_1, Pr_PRUVU_99965_1, Pr_PRUVU_12228_1, Pr_PRUVU_10118_1, Pr_PRUVU_78753_1, Pr_PRUVU_19825_1, Pr_PRUVU_65942_1, Pr_PRUVU_30144_1, Pr_PRUVU_30458_1	14	biological_process
GO:0015979	photosynthesis	Pr_PRUVU_89256_1, Pr_PRUVU_63633_1, Pr_PRUVU_16476_1, Pr_PRUVU_71746_1, Pr_PRUVU_58922_1, Pr_PRUVU_59608_1, Pr_PRUVU_55246_1, Pr_PRUVU_52946_1, Pr_PRUVU_67744_2, Pr_PRUVU_776_1, Pr_PRUVU_58773_1, Pr_PRUVU_67744_3, Pr_PRUVU_51078_3	13	biological_process
GO:0051186	cofactor metabolic process	Pr_PRUVU_15034_1, Pr_PRUVU_55246_1, Pr_PRUVU_85657_1, Pr_PRUVU_58374_1, Pr_PRUVU_57358_1, Pr_PRUVU_53032_1, Pr_PRUVU_10118_1, Pr_PRUVU_38809_1, Pr_PRUVU_78753_1, Pr_PRUVU_30144_1, Pr_PRUVU_117567_1, Pr_PRUVU_30458_1	12	biological_process
GO:0006464	cellular protein modification process	Pr_PRUVU_71746_1, Pr_PRUVU_58922_1, Pr_PRUVU_52946_1, Pr_PRUVU_67744_2, Pr_PRUVU_90362_3, Pr_PRUVU_58773_1, Pr_PRUVU_67744_3, Pr_PRUVU_111152_2, Pr_PRUVU_16239_1, Pr_PRUVU_52299_1, Pr_PRUVU_3158_1	11	biological_process
GO:0006520	cellular amino acid metabolic process	Pr_PRUVU_72587_1, Pr_PRUVU_57358_1, Pr_PRUVU_75135_1, Pr_PRUVU_74241_1, Pr_PRUVU_18588_1, Pr_PRUVU_71178_1, Pr_PRUVU_70178_1, Pr_PRUVU_91346_1	8	biological_process
GO:0042592	homeostatic process	Pr_PRUVU_53020_1, Pr_PRUVU_42337_1, Pr_PRUVU_116180_1, Pr_PRUVU_96694_1, Pr_PRUVU_17890_1, Pr_PRUVU_97040_1, Pr_PRUVU_82717_1, Pr_PRUVU_25580_1	8	biological_process
GO:0006790	sulfur compound metabolic process	Pr_PRUVU_15034_1, Pr_PRUVU_72587_1, Pr_PRUVU_75135_1, Pr_PRUVU_74241_1, Pr_PRUVU_38809_1, Pr_PRUVU_117567_1	6	biological_process
GO:0007165	signal transduction	Pr_PRUVU_98288_1, Pr_PRUVU_44101_1, Pr_PRUVU_70717_1, Pr_PRUVU_102304_1, Pr_PRUVU_77649_1, Pr_PRUVU_54060_1	6	biological_process
GO:0006457	protein folding	Pr_PRUVU_53020_1, Pr_PRUVU_90362_3, Pr_PRUVU_44248_1, Pr_PRUVU_4839_1, Pr_PRUVU_52299_1	5	biological_process
GO:0006629	lipid metabolic process	Pr_PRUVU_64640_1, Pr_PRUVU_67323_1, Pr_PRUVU_57777_1, Pr_PRUVU_64753_1	4	biological_process
GO:0022618	ribonucleoprotein complex assembly	Pr_PRUVU_19251_1, Pr_PRUVU_84510_1, Pr_PRUVU_13155_1, Pr_PRUVU_84356_1	4	biological_process
GO:0007010	cytoskeleton organization	Pr_PRUVU_76263_1, Pr_PRUVU_114474_1, Pr_PRUVU_17062_1	3	biological_process
GO:0048856	anatomical structure development	Pr_PRUVU_44101_1, Pr_PRUVU_54060_1, Pr_PRUVU_26193_1, Pr_PRUVU_66154_3	3	biological_process
GO:0040007	growth	Pr_PRUVU_44101_1, Pr_PRUVU_54060_1	2	biological_process
GO:0042254	ribosome biogenesis	Pr_PRUVU_7391_1, Pr_PRUVU_33850_1	2	biological_process
GO:0051276	chromosome organization	Pr_PRUVU_6405_1, Pr_PRUVU_117137_1	2	biological_process
GO:0065003	macromolecular complex assembly	Pr_PRUVU_6405_1, Pr_PRUVU_117137_1	2	biological_process
GO:0000902	cell morphogenesis	Pr_PRUVU_17062_1	1	biological_process
GO:0006397	mRNA processing	Pr_PRUVU_84510_1	1	biological_process
GO:0006461	protein complex assembly	Pr_PRUVU_73304_1	1	biological_process
GO:0006605	protein targeting	Pr_PRUVU_46014_1	1	biological_process
GO:0006913	nucleocytoplasmic transport	Pr_PRUVU_77649_1	1	biological_process
GO:0007005	mitochondrion organization	Pr_PRUVU_73304_1	1	biological_process
GO:0007049	cell cycle	Pr_PRUVU_114474_1	1	biological_process
GO:0009790	embryo development	Pr_PRUVU_87208_1	1	biological_process
GO:0016192	vesicle-mediated transport	Pr_PRUVU_77532_1	1	biological_process
GO:0044403	symbiosis, encompassing mutualism through parasitism	Pr_PRUVU_85789_1	1	biological_process
GO:0051301	cell division	Pr_PRUVU_114474_1	1	biological_process

## Sheet: cellular_component
GO ID	GO NAME	ALL Pr	TOTAL NUM	ASPECT
GO:0005622	intracellular	Pr_PRUVU_62934_1, Pr_PRUVU_98288_1, Pr_PRUVU_101983_1, Pr_PRUVU_34458_1, Pr_PRUVU_16250_1, Pr_PRUVU_79335_1, Pr_PRUVU_30145_1, Pr_PRUVU_70717_1, Pr_PRUVU_40092_1, Pr_PRUVU_92544_1, Pr_PRUVU_102304_1, Pr_PRUVU_114134_1, Pr_PRUVU_27677_1, Pr_PRUVU_27838_1, Pr_PRUVU_32267_1, Pr_PRUVU_13095_1, Pr_PRUVU_15014_1, Pr_PRUVU_33850_1, Pr_PRUVU_22178_1, Pr_PRUVU_61191_1, Pr_PRUVU_11666_1, Pr_PRUVU_64967_1, …	33	cellular_component
GO:0043234	protein complex	Pr_PRUVU_89256_1, Pr_PRUVU_101983_1, Pr_PRUVU_75538_1, Pr_PRUVU_34458_1, Pr_PRUVU_16250_1, Pr_PRUVU_79335_1, Pr_PRUVU_30145_1, Pr_PRUVU_63633_1, Pr_PRUVU_16476_1, Pr_PRUVU_71746_1, Pr_PRUVU_58922_1, Pr_PRUVU_114134_1, Pr_PRUVU_27677_1, Pr_PRUVU_52946_1, Pr_PRUVU_67744_2, Pr_PRUVU_776_1, Pr_PRUVU_19251_1, Pr_PRUVU_44074_1, Pr_PRUVU_8875_2, Pr_PRUVU_58773_1, Pr_PRUVU_67744_3, Pr_PRUVU_111152_2, Pr_…	30	cellular_component
GO:0005737	cytoplasm	Pr_PRUVU_9275_2, Pr_PRUVU_76263_1, Pr_PRUVU_67323_1, Pr_PRUVU_81971_1, Pr_PRUVU_19251_1, Pr_PRUVU_21779_1, Pr_PRUVU_44248_1, Pr_PRUVU_67978_1, Pr_PRUVU_54503_1, Pr_PRUVU_3405_1, Pr_PRUVU_42638_1, Pr_PRUVU_77532_1, Pr_PRUVU_57777_1, Pr_PRUVU_83159_1, Pr_PRUVU_95674_1, Pr_PRUVU_13155_1, Pr_PRUVU_84356_1	17	cellular_component
GO:0005840	ribosome	Pr_PRUVU_62934_1, Pr_PRUVU_46793_1, Pr_PRUVU_40092_1, Pr_PRUVU_92544_1, Pr_PRUVU_27838_1, Pr_PRUVU_13095_1, Pr_PRUVU_22178_1, Pr_PRUVU_61191_1, Pr_PRUVU_11666_1, Pr_PRUVU_64967_1, Pr_PRUVU_41109_1, Pr_PRUVU_109183_1, Pr_PRUVU_114342_1, Pr_PRUVU_118378_1, Pr_PRUVU_114658_1, Pr_PRUVU_81235_1, Pr_PRUVU_33931_1	17	cellular_component
GO:0005634	nucleus	Pr_PRUVU_6405_1, Pr_PRUVU_25958_1, Pr_PRUVU_44101_1, Pr_PRUVU_77649_1, Pr_PRUVU_54060_1, Pr_PRUVU_14374_1, Pr_PRUVU_117137_1, Pr_PRUVU_16589_1, Pr_PRUVU_111152_2, Pr_PRUVU_84510_1, Pr_PRUVU_3405_1, Pr_PRUVU_117375_1, Pr_PRUVU_84726_1, Pr_PRUVU_89220_1, Pr_PRUVU_11492_1, Pr_PRUVU_83159_1	15	cellular_component
GO:0009536	plastid	Pr_PRUVU_71746_1, Pr_PRUVU_58922_1, Pr_PRUVU_59608_1, Pr_PRUVU_7391_1, Pr_PRUVU_27677_1, Pr_PRUVU_55246_1, Pr_PRUVU_52946_1, Pr_PRUVU_67744_2, Pr_PRUVU_44074_1, Pr_PRUVU_8875_2, Pr_PRUVU_58773_1, Pr_PRUVU_67744_3, Pr_PRUVU_42638_1	13	cellular_component
GO:0009579	thylakoid	Pr_PRUVU_89256_1, Pr_PRUVU_63633_1, Pr_PRUVU_16476_1, Pr_PRUVU_71746_1, Pr_PRUVU_58922_1, Pr_PRUVU_7391_1, Pr_PRUVU_27677_1, Pr_PRUVU_52946_1, Pr_PRUVU_67744_2, Pr_PRUVU_776_1, Pr_PRUVU_58773_1, Pr_PRUVU_67744_3, Pr_PRUVU_51078_3	13	cellular_component
GO:0005739	mitochondrion	Pr_PRUVU_45746_1, Pr_PRUVU_18296_1, Pr_PRUVU_25803_1, Pr_PRUVU_93996_1, Pr_PRUVU_90610_1, Pr_PRUVU_49406_1, Pr_PRUVU_73033_1, Pr_PRUVU_49615_1, Pr_PRUVU_81392_1, Pr_PRUVU_102490_1	10	cellular_component
GO:0005783	endoplasmic reticulum	Pr_PRUVU_53020_1, Pr_PRUVU_104895_1, Pr_PRUVU_29032_1, Pr_PRUVU_35752_1, Pr_PRUVU_96694_1, Pr_PRUVU_17890_1, Pr_PRUVU_48880_1	7	cellular_component
GO:0005694	chromosome	Pr_PRUVU_6405_1, Pr_PRUVU_25958_1, Pr_PRUVU_14374_1, Pr_PRUVU_117137_1, Pr_PRUVU_16589_1, Pr_PRUVU_11492_1	6	cellular_component
GO:0005886	plasma membrane	Pr_PRUVU_44101_1, Pr_PRUVU_109917_1, Pr_PRUVU_54060_1, Pr_PRUVU_44074_1, Pr_PRUVU_8875_2, Pr_PRUVU_77532_1	6	cellular_component
GO:0005829	cytosol	Pr_PRUVU_44101_1, Pr_PRUVU_92544_1, Pr_PRUVU_3241_1, Pr_PRUVU_54060_1	4	cellular_component
GO:0005576	extracellular region	Pr_PRUVU_7391_1, Pr_PRUVU_36282_1, Pr_PRUVU_30572_1	3	cellular_component
GO:0005794	Golgi apparatus	Pr_PRUVU_109917_1, Pr_PRUVU_85789_1, Pr_PRUVU_77532_1	3	cellular_component
GO:0005856	cytoskeleton	Pr_PRUVU_76263_1, Pr_PRUVU_89210_1	2	cellular_component
GO:0005635	nuclear envelope	Pr_PRUVU_118197_1	1	cellular_component
GO:0005730	nucleolus	Pr_PRUVU_33850_1	1	cellular_component
GO:0005768	endosome	Pr_PRUVU_109917_1	1	cellular_component
GO:0005773	vacuole	Pr_PRUVU_85789_1	1	cellular_component
GO:0005777	peroxisome	Pr_PRUVU_46014_1	1	cellular_component
GO:0031410	cytoplasmic vesicle	Pr_PRUVU_77532_1	1	cellular_component
